# Supplementary material for: Expression profile of microRNAs in porcine alveolar macrophages after Toxoplasma gondii infection
Source: Parasit Vectors. 2019 Jan 29;12:65. doi: 10.1186/s13071-019-3297-y (PMC6350279; doi:10.1186/s13071-019-3297-y)
Supplement: Supplementary file 1 — Table S1. Detailed miRNA data for the different groups (M12, M24, R12, and R24). (XLSX 16 kb) [file 13071_2019_3297_MOESM1_ESM.xlsx]

## Sheet: Table S1
	Additional file 1: Table S1. Detailed miRNA data for the different groups (M12, M24, R12, and R24).
sRNA	M12	D12	log2.Fold_change.	p.value	q.value.Storey.et.al..2003.			sRNA	R12	D12	log2.Fold_change.	p.value	q.value.Storey.et.al..2003.
ssc-miR-451	1023.63	227.979	2.1667	6.355e-118	6.9325e-116			novel_417	1920.84	59.1341	5.0216	0	0
novel_417	635.914	61.6546	3.3666	1.3312e-117	1.0891e-115			novel_72	1345.35	3.95373	8.4105	1.1895e-262	5.3723e-261
novel_72	474.045	4.12226	6.8454	1.782e-109	1.1664e-107			novel_90	488.941	4.12563	6.8889	7.1038e-109	1.1667e-107
novel_90	232.783	4.30149	5.758	2.6892e-56	8.0005e-55			ssc-miR-125b	877.664	1824.56	-1.0558	1.6193e-97	2.4378e-96
ssc-miR-1285	115.621	11.2914	3.3561	9.5481e-23	1.736e-21			ssc-miR-451	844.258	218.658	1.949	3.51e-75	4.5294e-74
ssc-miR-122	227.388	71.8707	1.6617	1.1367e-19	1.7714e-18			ssc-miR-9	136.66	8.25126	4.0498	1.2727e-28	7.6642e-28
ssc-miR-486	135.662	34.7703	1.9641	3.2758e-15	3.6967e-14			ssc-miR-9-1	136.66	8.25126	4.0498	1.2727e-28	7.6642e-28
ssc-miR-4332	41.6235	0	6.8595	4.5671e-11	4.396e-10			ssc-miR-4332	101.736	0	8.209	6.6882e-22	3.6615e-21
ssc-miR-199a-5p	28.5198	7.16914	1.9921	0.000265	0.0017005			ssc-miR-99a	104.773	8.25126	3.6665	7.535e-21	3.8893e-20
								ssc-miR-542-3p	455.535	192.873	1.2399	2.2592e-20	1.1338e-19
								ssc-miR-1285	95.6623	10.8298	3.1429	7.2645e-17	3.3651e-16
								ssc-miR-199a-3p	71.3671	3.26612	4.4496	1.5881e-16	6.9976e-16
								ssc-miR-199b-3p	71.3671	3.26612	4.4496	1.5881e-16	6.9976e-16
								ssc-let-7c	94.1438	193.733	-1.0411	1.3917e-11	5.4657e-11
								ssc-miR-486	94.1438	33.3489	1.4972	6.8478e-07	1.8744e-06
								ssc-miR-143-3p	45.5535	8.76697	2.3774	9.8201e-07	2.6293e-06
								novel_601	19.7398	0	5.303	7.3221e-06	1.8631e-05
								novel_578	21.2583	1.20331	4.1429	1.0339e-05	2.5942e-05
								ssc-miR-127	21.2583	1.37521	3.9503	1.425e-05	3.4789e-05
								novel_591	16.7029	0	5.062	4.1359e-05	9.5793e-05
								novel_394	18.2214	1.71901	3.406	0.00015437	0.0003401
								ssc-miR-199b-5p	16.7029	1.89091	3.1429	0.00049035	0.0010182
								ssc-miR-331-3p	19.7398	42.1158	-1.0933	0.0011139	0.0022359
								novel_511	10.6291	0	4.41	0.0014925	0.0029629
								novel_382	9.11069	0	4.1876	0.0037708	0.0069513
sRNA	M24	D24	log2.Fold_change.	p.value	q.value.Storey.et.al..2003.			sRNA	R24	D24	log2.Fold_change.	p.value	q.value.Storey.et.al..2003.
novel_417	1905.86	83.9881	4.5041	0	0			novel_417	4412.74	88.1681	5.6453	0	0
novel_72	2310.01	2.59566	9.7976	0	0			novel_72	1972.51	2.72484	9.4996	0	0
ssc-miR-222	3219.85	6574.06	-1.0298	4.3457e-161	1.1363e-159			novel_90	1339.58	0	10.427	3.6337e-223	9.0536e-222
novel_90	894.508	0	9.9143	5.8801e-157	1.2301e-155			ssc-miR-1285	261.816	8.56379	4.9342	7.7448e-72	8.0404e-71
ssc-miR-4332	354.355	0	10.9	1.8932e-54	1.9802e-53			ssc-miR-4332	373.659	0	10.907	6.1258e-59	5.451e-58
ssc-miR-1285	180.051	8.15778	4.4641	5.8445e-46	5.0942e-45			ssc-miR-146a-5p	368.575	164.853	1.1608	7.4619e-32	4.4267e-31
ssc-miR-1	469.281	1081.28	-1.2042	4.1191e-38	3.0774e-37			ssc-miR-1	538.883	1135.09	-1.0748	7.1042e-23	3.6876e-22
novel_558	34.4778	0	6.1076	2.4855e-10	7.6463e-10			ssc-miR-335	437.207	940.654	-1.1053	1.4489e-20	6.6854e-20
novel_132	30.647	0	5.784	2.1329e-09	6.0295e-09			novel_394	53.3799	1.55705	5.0994	5.0652e-16	1.9122e-15
novel_394	30.647	1.48323	4.3689	4.9841e-09	1.3367e-08			novel_382	35.5866	0	6.1533	4.6598e-11	1.3194e-10
novel_451	28.7315	0	5.8446	6.8495e-09	1.7474e-08			novel_132	30.5028	0	5.7071	8.6773e-10	2.2521e-09
novel_374	24.9007	0	5.6381	6.6424e-08	1.5439e-07			ssc-miR-99a	2.5419	42.6243	-4.0677	3.9424e-09	9.8229e-09
novel_601	24.9007	0	5.6381	6.6424e-08	1.5439e-07			novel_486	25.419	0	5.6678	2.15e-08	5.1509e-08
ssc-miR-99a	88.11	40.6035	1.1177	3.8626e-07	8.596e-07			ssc-miR-4331	25.419	1.75168	3.8591	8.2396e-08	1.9009e-07
novel_591	19.1543	0	5.2596	2.2354e-06	4.5845e-06			novel_334	22.8771	0	5.5158	1.0586e-07	2.3978e-07
ssc-miR-143-3p	53.6322	20.5799	1.3819	5.8964e-06	1.1637e-05			novel_511	20.3352	0	5.3459	5.3642e-07	1.1327e-06
novel_511	17.2389	0	5.1076	7.462e-06	1.4367e-05			novel_594	20.3352	0	5.3459	5.3642e-07	1.1327e-06
ssc-miR-126-3p	55.5476	22.6193	1.2962	9.4759e-06	1.7549e-05			novel_601	20.3352	0	5.3459	5.3642e-07	1.1327e-06
ssc-miR-17-3p	36.3933	10.1972	1.8355	9.5636e-06	1.7549e-05			novel_558	17.7933	0	5.1533	2.8061e-06	5.4623e-06
novel_578	17.2389	1.11243	3.9539	1.815e-05	3.164e-05			novel_454	43.2123	16.5437	1.3852	9.0483e-06	1.7079e-05
ssc-miR-199a-3p	34.4778	10.0118	1.784	2.2515e-05	3.7984e-05			novel_591	15.2514	0	4.9309	1.5212e-05	2.787e-05
ssc-miR-199b-3p	34.4778	10.0118	1.784	2.2515e-05	3.7984e-05			novel_380	12.7095	0	4.6678	8.588e-05	0.00014656
novel_382	15.3235	0	4.9377	2.539e-05	4.0237e-05			novel_473	12.7095	0	4.6678	8.588e-05	0.00014656
novel_541	15.3235	0	4.9377	2.539e-05	4.0237e-05			novel_290	12.7095	1.16779	3.4441	0.00023948	0.00037764
novel_594	15.3235	0	4.9377	2.539e-05	4.0237e-05			novel_578	12.7095	1.16779	3.4441	0.00023948	0.00037764
ssc-miR-4331	17.2389	1.66864	3.3689	4.5256e-05	6.9611e-05			novel_471	25.419	9.14768	1.4744	0.00042572	0.00063137
ssc-miR-199a-5p	21.0698	4.07889	2.3689	0.00010969	0.00016159			ssc-miR-421-3p	12.7095	40.4833	-1.6714	0.002109	0.0029857
novel_515	22.9852	5.74753	1.9997	0.00022197	0.00030955			novel_384	7.6257	0	5.2921	0.0021461	0.003004
novel_409	13.408	1.11243	3.5913	0.00023715	0.00032638			novel_515	17.7933	6.03358	1.5602	0.0023622	0.0032496
ssc-miR-1296-5p	0	13.3491	-4.7387	0.00036318	0.00049334			ssc-miR-17-3p	0	10.7047	-4.4202	0.0023737	0.0032496
ssc-miR-127	17.2389	3.15187	2.4514	0.00037218	0.00049907			novel_305	7.6257	0	3.9309	0.0031796	0.0040836
novel_284	9.57717	0	4.2596	0.0011456	0.0014097			novel_449	7.6257	0	3.9309	0.0031796	0.0040836
novel_334	9.57717	0	4.2596	0.0011456	0.0014097			novel_451	7.6257	0	3.9309	0.0031796	0.0040836
novel_380	9.57717	0	4.2596	0.0011456	0.0014097			novel_541	7.6257	0	3.9309	0.0031796	0.0040836
ssc-miR-935	3.83087	20.7653	-2.4384	0.0011422	0.0014097			novel_550	7.6257	0	3.9309	0.0031796	0.0040836
ssc-miR-421-3p	13.408	38.5641	-1.5242	0.0022573	0.0026234			novel_564	7.6257	0	3.9309	0.0031796	0.0040836
novel_421	13.408	2.96647	2.1763	0.0031476	0.0035023			ssc-miR-127	12.7095	3.30874	1.9416	0.0039377	0.0050056
ssc-miR-1343	19.1543	47.4635	-1.3091	0.0033104	0.0036447			ssc-miR-451	12.7095	3.50337	1.8591	0.0048054	0.0059272
novel_486	7.66174	0	3.9377	0.0043094	0.0046468			ssc-miR-362	45.7542	94.7855	-1.0508	0.0057743	0.0067864
novel_547	7.66174	0	3.9377	0.0043094	0.0046468
