# Supplementary material for: Expression profile of microRNAs in porcine alveolar macrophages after Toxoplasma gondii infection
Source: Parasit Vectors. 2019 Jan 29;12:65. doi: 10.1186/s13071-019-3297-y (PMC6350279; doi:10.1186/s13071-019-3297-y)
Supplement: Supplementary file 2 — Table S2. List of miRNA targets identified by miRanda. (XLSX 1247 kb) [file 13071_2019_3297_MOESM2_ESM.xlsx]

## Sheet: Table S2
Additional file 2: Table S2. List of miRNA targets identified by miRanda
Target gene		miRNA	describe of target gene
ENSSSCG00000000002	GTSE1	novel_353,ssc-miR-28-5p,novel_321,ssc-miR-193a-3p,novel_203,novel_520,ssc-miR-450b-3p,novel_265,novel_460,novel_175,ssc-miR-339-3p,ssc-miR-708-5p,novel_316,novel_138,ssc-miR-124a,novel_167
ENSSSCG00000000003	TTC38	ssc-miR-192,ssc-miR-34a,novel_166,ssc-miR-1285,novel_255,novel_568,novel_454,ssc-miR-204,ssc-miR-218-5p,novel_128,ssc-miR-129a-5p,ssc-miR-7,ssc-miR-143-5p,ssc-miR-34c,ssc-miR-671-5p,novel_224,novel_402,novel_506,ssc-miR-140-3p,ssc-miR-9785-5p,ssc-miR-338,novel_578,ssc-miR-215,ssc-miR-328,novel_317,ssc-miR-532-3p,novel_307,ssc-miR-361-3p,novel_517,novel_586,ssc-miR-92b-5p,ssc-miR-214	G2 and S-phase expressed 1 [Source:HGNC Symbol;Acc:HGNC:13698]
ENSSSCG00000000007	TRMU	novel_557,novel_454,ssc-miR-491,ssc-miR-1343,ssc-miR-9843-3p,ssc-miR-9788-3p,novel_293,novel_568,novel_193,novel_326,ssc-miR-331-3p,ssc-miR-151-5p,ssc-miR-17-3p,novel_316,ssc-miR-339-3p,novel_284,novel_382,novel_257,novel_535,ssc-miR-129a-3p,novel_289,ssc-miR-7,ssc-miR-296-3p,ssc-miR-143-5p,novel_471,ssc-miR-128,novel_542,ssc-miR-615,novel_538,novel_160,ssc-miR-423-5p,ssc-miR-127,ssc-miR-196b-3p,…	tetratricopeptide repeat domain 38 [Source:HGNC Symbol;Acc:HGNC:26082]
ENSSSCG00000000021	ARHGAP8	novel_473,ssc-miR-183,ssc-miR-542-3p	tRNA 5-methylaminomethyl-2-thiouridylate methyltransferase [Source:HGNC Symbol;Acc:HGNC:25481]
ENSSSCG00000000025	PARVG	novel_239,novel_420,ssc-miR-7135-5p,novel_560,novel_537,novel_348	-
ENSSSCG00000000028	EFCAB6	novel_286,novel_537,novel_255	parvin, gamma [Source:RefSeq peptide;Acc:NP_001231550]
ENSSSCG00000000029	SCUBE1	novel_594,novel_460,ssc-miR-212,ssc-miR-145-3p,novel_286,ssc-miR-9820-5p,ssc-miR-328,novel_206,novel_369,novel_577,novel_207,novel_488,ssc-miR-34a,ssc-miR-542-3p,ssc-miR-7137-3p,ssc-miR-7142-3p,novel_72,ssc-miR-326,ssc-miR-204,novel_568,novel_167,ssc-miR-17-5p,novel_377,novel_290,ssc-miR-423-5p,novel_390,ssc-miR-324,novel_471,novel_535,ssc-miR-30c-3p,novel_528,novel_220,ssc-miR-671-5p,ssc-miR-133…	EF-hand calcium binding domain 6 [Source:HGNC Symbol;Acc:HGNC:24204]
ENSSSCG00000000031	MCAT	ssc-miR-15a,novel_535,ssc-miR-148b-5p,ssc-miR-22-3p,novel_552,ssc-miR-497,novel_236,novel_560,ssc-miR-148a-5p,novel_369,ssc-miR-532-3p,ssc-miR-15b,ssc-miR-424-5p,ssc-miR-184,ssc-miR-16,ssc-miR-195,novel_536,novel_346,ssc-miR-217,novel_440,novel_298,novel_412,novel_468,ssc-miR-145-5p,ssc-miR-150,ssc-miR-542-3p,ssc-miR-17-3p	signal peptide, CUB domain and EGF like domain containing 1 [Source:HGNC Symbol;Acc:HGNC:13441]
ENSSSCG00000000033	TSPO	ssc-miR-138,ssc-miR-152,ssc-miR-148b-3p,ssc-miR-505,novel_287,ssc-miR-148a-3p,novel_290,novel_148,ssc-miR-331-3p,novel_235	malonyl-CoA-acyl carrier protein transacylase [Source:HGNC Symbol;Acc:HGNC:29622]
ENSSSCG00000000035	TTLL1	novel_120,ssc-miR-148a-5p,novel_594,novel_488,ssc-miR-148b-5p,novel_557,novel_535,ssc-miR-143-5p	translocator protein [Source:HGNC Symbol;Acc:HGNC:1158]
ENSSSCG00000000036	PACSIN2	novel_239,ssc-miR-193a-3p,ssc-miR-383,ssc-miR-361-3p,ssc-miR-493-5p,novel_236,novel_235,novel_420,ssc-miR-133a-5p,novel_194,novel_489,novel_249,ssc-miR-769-3p,novel_488,novel_594,ssc-miR-708-5p,novel_412,ssc-miR-199b-3p,novel_204,ssc-miR-320,novel_227,ssc-miR-335,novel_509,novel_346,novel_202,ssc-miR-149,novel_321,ssc-miR-421-5p,ssc-miR-423-5p,ssc-miR-28-5p,novel_313,novel_368,novel_246,novel_257…	tubulin tyrosine ligase like 1 [Source:HGNC Symbol;Acc:HGNC:1312]
ENSSSCG00000000037	CYB5R3	ssc-miR-383,ssc-miR-9820-5p,novel_420,ssc-miR-30b-3p,novel_173,ssc-miR-664-3p,ssc-miR-339-5p,ssc-miR-4334-3p,ssc-miR-133b,novel_430,novel_382,ssc-miR-155-5p,ssc-miR-331-3p,ssc-miR-1307,ssc-miR-7137-3p,ssc-miR-2320-5p,ssc-miR-204,novel_421,ssc-miR-182,ssc-miR-149,ssc-miR-345-5p	protein kinase C and casein kinase substrate in neurons 2 [Source:HGNC Symbol;Acc:HGNC:8571]
ENSSSCG00000000039	POLDIP3	ssc-miR-9,ssc-miR-128,ssc-miR-450b-3p,novel_577,ssc-miR-31,ssc-miR-9-1,novel_203,ssc-miR-133b,ssc-miR-4337,novel_148,novel_591,novel_348,ssc-miR-1839-5p,ssc-miR-143-3p,novel_367,ssc-miR-124a,ssc-miR-545-5p,ssc-miR-9851-3p	cytochrome b5 reductase 3 [Source:HGNC Symbol;Acc:HGNC:2873]
ENSSSCG00000000040	2017-09-03	novel_451,novel_255,ssc-miR-326,ssc-miR-30e-3p,ssc-miR-34a,novel_596,ssc-miR-192,ssc-miR-7137-5p,ssc-miR-181b,novel_557,ssc-miR-450c-3p,ssc-miR-491,novel_421,novel_367,ssc-miR-4331,ssc-miR-181d-5p,ssc-miR-500,ssc-miR-23b,novel_353,novel_160,ssc-miR-423-5p,ssc-miR-23a,ssc-miR-139-5p,ssc-miR-34c,novel_2,ssc-miR-129a-3p,ssc-miR-429,novel_374,ssc-miR-324,novel_197,novel_472,ssc-miR-1296-5p,novel_594,…	DNA polymerase delta interacting protein 3 [Source:HGNC Symbol;Acc:HGNC:23782]
ENSSSCG00000000045	-	novel_203,ssc-miR-361-5p,novel_211,novel_488,ssc-miR-450b-3p,ssc-miR-500,novel_409,novel_537,ssc-miR-4338,ssc-miR-335,novel_367,ssc-miR-338,ssc-miR-1839-5p,novel_506,novel_472,ssc-miR-140-3p,ssc-miR-326,ssc-miR-7135-5p,ssc-miR-7138-3p,novel_594,novel_439,novel_468	septin 3 [Source:HGNC Symbol;Acc:HGNC:10750]
ENSSSCG00000000046	CYP2D25	novel_557	NADH dehydrogenase (ubiquinone) 1 alpha subcomplex, 6, 14kDa [Source:RefSeq peptide;Acc:NP_001172107]
ENSSSCG00000000058	SNU13	ssc-miR-30b-3p,ssc-miR-365-3p,ssc-miR-193a-3p,novel_564,ssc-miR-499-3p,novel_488,ssc-miR-769-3p,novel_254,ssc-miR-874,ssc-miR-9,novel_594,novel_528,novel_427,novel_204,ssc-miR-320,ssc-miR-199b-3p,novel_138,ssc-miR-122,novel_128,ssc-miR-708-3p,novel_377,ssc-miR-9-1,ssc-miR-425-5p,novel_197,ssc-miR-28-3p,ssc-miR-17-3p,novel_166,ssc-miR-205,ssc-miR-532-5p,ssc-miR-2320-5p,novel_367,ssc-miR-491,ssc-mi…	-
ENSSSCG00000000059	XRCC6	ssc-miR-124a,ssc-miR-194a,ssc-miR-149,novel_340,ssc-miR-196b-3p,ssc-miR-2320-5p,ssc-miR-142-5p,ssc-miR-194b-5p,ssc-miR-24-3p,ssc-miR-132,novel_420,ssc-miR-212,ssc-miR-383,novel_597	SNU13 homolog, small nuclear ribonucleoprotein (U4/U6.U5) [Source:HGNC Symbol;Acc:HGNC:7819]
ENSSSCG00000000060	DESI1	ssc-miR-497,ssc-miR-16,ssc-miR-107,novel_488,ssc-miR-15a,ssc-miR-195,ssc-miR-103,ssc-miR-424-5p,ssc-miR-15b,novel_148,novel_594,novel_528,ssc-miR-331-3p	X-ray repair cross-complementing protein 6 [Source:RefSeq peptide;Acc:NP_001177114]
ENSSSCG00000000061	PMM1	novel_557,novel_537,ssc-miR-4338,novel_193,novel_250,novel_167,ssc-miR-331-3p,novel_211,ssc-miR-194a,novel_492,novel_287,ssc-miR-214,novel_514,novel_194,ssc-miR-4331,ssc-miR-194b-5p,novel_120,novel_347,novel_239,ssc-miR-7144-5p	desumoylating isopeptidase 1 [Source:HGNC Symbol;Acc:HGNC:24577]
ENSSSCG00000000062	CSDC2	novel_557,ssc-miR-10b,novel_578,novel_138,ssc-miR-744,novel_286,ssc-miR-2320-5p,novel_346,novel_255,ssc-miR-1306-5p,ssc-miR-1285,ssc-miR-212,ssc-miR-331-3p,novel_528,ssc-miR-221-5p,ssc-miR-10a-5p,ssc-miR-885-3p,novel_289,ssc-miR-22-3p,ssc-miR-615,ssc-miR-500,novel_317,ssc-miR-423-5p	phosphomannomutase 1 [Source:HGNC Symbol;Acc:HGNC:9114]
ENSSSCG00000000063	POLR3H	ssc-miR-96-5p,ssc-miR-143-5p,novel_449,novel_321,ssc-miR-28-5p,ssc-miR-885-5p,ssc-miR-4331,novel_120,novel_149,novel_275,ssc-miR-542-3p,ssc-miR-34a,novel_380,ssc-miR-339-3p,ssc-miR-326,novel_593,ssc-miR-328,ssc-miR-7138-5p,novel_286,novel_509,novel_430,novel_472,novel_460,novel_429,ssc-miR-212,novel_542,ssc-miR-34c,novel_211,ssc-miR-499-5p,novel_252,novel_454,ssc-miR-421-3p,novel_536,ssc-miR-140-…	cold shock domain containing C2, RNA binding [Source:HGNC Symbol;Acc:HGNC:30359]
ENSSSCG00000000064	ACO2	ssc-miR-326,ssc-miR-34a,ssc-miR-17-5p,novel_601,ssc-miR-18b,novel_293,novel_275,novel_251,novel_149,ssc-miR-423-5p,ssc-miR-219a,ssc-miR-4334-3p,novel_390,ssc-miR-96-5p,ssc-miR-20a,ssc-miR-140-3p,novel_472,novel_430,ssc-miR-10a-5p,novel_402,novel_258,ssc-miR-365-3p,novel_508,ssc-miR-184,ssc-miR-148b-3p,ssc-miR-22-3p,ssc-miR-331-3p,ssc-miR-151-5p,ssc-miR-29b,ssc-miR-7135-3p,ssc-miR-148a-3p,ssc-miR-…	RNA polymerase III subunit H [Source:HGNC Symbol;Acc:HGNC:30349]
ENSSSCG00000000066	L3MBTL2	novel_542,ssc-miR-129a-5p,novel_289,ssc-miR-34c,ssc-miR-7144-5p,novel_148,novel_173,novel_536,novel_367,novel_454,ssc-miR-345-5p,novel_557,novel_361,ssc-miR-221-5p,ssc-miR-17-3p,novel_316,ssc-miR-331-3p,novel_424,novel_265,ssc-miR-885-3p,novel_570,novel_317,ssc-miR-424-5p,novel_305,ssc-miR-361-3p,novel_560,novel_202,ssc-miR-9785-5p,ssc-miR-338,ssc-miR-335,novel_578,ssc-miR-124a,ssc-miR-455-3p,ssc…	aconitate hydratase, mitochondrial precursor [Source:RefSeq peptide;Acc:NP_999119]
ENSSSCG00000000067	CHADL	novel_368,novel_460,ssc-miR-140-5p,ssc-miR-142-5p,novel_502,novel_265,novel_380	L3MBTL2 polycomb repressive complex 1 subunit [Source:HGNC Symbol;Acc:HGNC:18594]
ENSSSCG00000000068	SLC25A17	ssc-miR-148a-3p,ssc-miR-150,ssc-miR-574,ssc-miR-30e-3p,ssc-miR-132,ssc-miR-7135-3p,ssc-miR-142-5p,ssc-miR-138,novel_298,ssc-miR-545-5p,ssc-miR-30a-3p,novel_508,ssc-miR-9820-5p,novel_160,novel_353,novel_368,ssc-miR-361-3p,novel_542,ssc-miR-22-3p,novel_249,ssc-miR-129a-5p,ssc-miR-152,novel_374,ssc-miR-148b-3p,novel_340	chondroadherin like [Source:HGNC Symbol;Acc:HGNC:25165]
ENSSSCG00000000077	ADSL	ssc-miR-222,ssc-miR-19a,ssc-miR-29c,novel_303,ssc-miR-130a,ssc-miR-2320-5p,ssc-miR-1285,ssc-miR-221-3p,ssc-miR-29b,ssc-miR-181d-5p,ssc-miR-320,ssc-miR-130b,ssc-miR-181b,ssc-miR-181a,ssc-miR-19b	solute carrier family 25 member 17 [Source:HGNC Symbol;Acc:HGNC:10987]
ENSSSCG00000000080	GRAP2	ssc-miR-30c-1-3p,novel_353,novel_257,ssc-miR-30c-3p,ssc-miR-128,novel_132,novel_316,ssc-miR-339-3p,ssc-miR-7137-5p,novel_394,ssc-miR-10b,novel_557,novel_251,ssc-miR-26a,ssc-miR-7138-5p,novel_236,novel_420,novel_558,novel_570,novel_249,novel_506,ssc-miR-7857-3p,ssc-miR-212,ssc-miR-145-5p,ssc-miR-10a-5p,ssc-miR-1277,novel_387,novel_270,ssc-miR-362,novel_258,novel_455,novel_215	adenylosuccinate lyase [Source:HGNC Symbol;Acc:HGNC:291]
ENSSSCG00000000082	CACNA1I	novel_348,ssc-miR-7138-5p,novel_173,novel_206,ssc-miR-500,novel_420,ssc-miR-328,novel_461,novel_535,novel_257,ssc-miR-29c,ssc-miR-214,ssc-miR-769-3p,novel_467,novel_593,ssc-miR-29b,ssc-miR-24-3p,novel_472,ssc-miR-1307,ssc-miR-212,ssc-miR-151-5p,ssc-miR-326,novel_166,novel_316,ssc-miR-671-5p,ssc-miR-149,ssc-miR-9788-3p,ssc-miR-2320-5p,ssc-miR-1343,novel_346	GRB2-related adaptor protein 2 [Source:HGNC Symbol;Acc:HGNC:4563]
ENSSSCG00000000083	RPS19BP1	ssc-miR-378,ssc-miR-7138-5p,ssc-miR-125b,novel_289,novel_340,ssc-miR-885-3p,ssc-miR-92b-5p,ssc-miR-125a,ssc-miR-7,ssc-miR-96-5p,ssc-miR-212,ssc-miR-326,ssc-miR-132,novel_460,novel_472,ssc-miR-671-5p,ssc-miR-221-5p,ssc-miR-133a-3p,novel_468,ssc-miR-10a-5p,novel_284,ssc-miR-9851-3p,novel_316,ssc-miR-10b,ssc-miR-378b-3p,novel_568,novel_215,novel_167,ssc-miR-2320-5p,ssc-miR-491	calcium voltage-gated channel subunit alpha1 I [Source:HGNC Symbol;Acc:HGNC:1396]
ENSSSCG00000000084	ATF4	novel_249	ribosomal protein S19 binding protein 1 [Source:HGNC Symbol;Acc:HGNC:28749]
ENSSSCG00000000087	TAB1	novel_215,novel_568,novel_557,novel_578,ssc-miR-4338,ssc-miR-185,ssc-miR-145-5p,novel_175,novel_472,novel_460,ssc-miR-7137-3p,ssc-miR-326,ssc-miR-874,ssc-miR-125a,novel_489,novel_542,novel_492,ssc-miR-125b,ssc-miR-328,novel_317,novel_236,novel_348,novel_384,novel_252	-
ENSSSCG00000000091	APOBEC3H	novel_570,ssc-miR-450b-5p,novel_148,ssc-miR-361-3p,ssc-miR-148a-5p,ssc-miR-30b-3p,novel_489,novel_319,novel_486,ssc-miR-143-5p,ssc-miR-152,ssc-miR-429,ssc-miR-214,ssc-miR-148b-3p,novel_2,novel_432,ssc-miR-148b-5p,ssc-miR-671-5p,ssc-miR-148a-3p,novel_222,ssc-miR-7137-5p,ssc-miR-153,ssc-miR-1285,ssc-miR-421-3p,novel_367,novel_421,novel_440,ssc-miR-182,ssc-miR-205,ssc-miR-935,novel_537	TGF-beta activated kinase 1/MAP3K7 binding protein 1 [Source:HGNC Symbol;Acc:HGNC:18157]
ENSSSCG00000000093	DNAL4	novel_235,novel_206,ssc-miR-7138-5p,ssc-miR-184,ssc-miR-532-3p,ssc-miR-92b-5p,ssc-miR-139-3p,ssc-miR-10a-3p,ssc-miR-24-3p,novel_472,ssc-miR-423-3p,ssc-miR-671-5p,novel_270,novel_286,ssc-miR-744,ssc-miR-423-5p,novel_542,novel_246,novel_255,ssc-miR-331-3p,ssc-miR-151-5p,ssc-miR-1307,ssc-miR-326,ssc-miR-1285,ssc-miR-7137-5p,novel_557,ssc-miR-4338,ssc-miR-2320-5p,ssc-miR-9788-3p,novel_440,ssc-miR-140…	apolipoprotein B mRNA editing enzyme catalytic subunit 3H [Source:HGNC Symbol;Acc:HGNC:24100]
ENSSSCG00000000095	GTPBP1	ssc-miR-500,novel_368,ssc-miR-30c-1-3p,novel_290,novel_128,ssc-miR-30c-3p,novel_289,novel_287,ssc-miR-194a,ssc-miR-551a,novel_535,novel_486,ssc-miR-1285,ssc-miR-331-3p,ssc-miR-7137-3p,ssc-miR-7137-5p,novel_316,novel_557,novel_193,novel_107,novel_440,ssc-miR-9788-3p,novel_293,novel_275,novel_384,ssc-miR-21,ssc-miR-361-3p,ssc-miR-194b-5p,novel_236,novel_564,ssc-miR-9820-5p,ssc-miR-125b,novel_558,no…	Dynein light chain 4, axonemal [Source:UniProtKB/Swiss-Prot;Acc:A4F4L4]
ENSSSCG00000000097	TOMM22	novel_249,ssc-miR-128,novel_319,ssc-miR-27a,novel_545,ssc-miR-199b-5p,ssc-miR-27b-3p,ssc-miR-769-3p,novel_211,ssc-miR-455-5p,ssc-miR-361-5p,novel_317,ssc-miR-532-3p,novel_347,novel_353,ssc-miR-4331,novel_346,novel_509,novel_417,ssc-miR-1277,novel_468,novel_224,ssc-miR-17-3p,ssc-miR-199a-5p,novel_424	GTP binding protein 1 [Source:HGNC Symbol;Acc:HGNC:4669]
ENSSSCG00000000105	KDELR3	novel_316,novel_166,ssc-miR-145-5p,ssc-miR-7142-3p,novel_227,ssc-miR-29b,ssc-miR-7135-5p,ssc-miR-29a,novel_250,novel_557,ssc-miR-195,ssc-miR-182,ssc-miR-16,ssc-miR-7140-3p,novel_128,ssc-miR-193a-3p,ssc-miR-15b,ssc-miR-424-5p,novel_428,novel_564,novel_538,novel_242,novel_547,ssc-miR-497,ssc-miR-143-5p,novel_552,ssc-miR-29c,ssc-miR-15a,novel_514,novel_433,novel_449	translocase of outer mitochondrial membrane 22 [Source:HGNC Symbol;Acc:HGNC:18002]
ENSSSCG00000000107	CSNK1E	novel_131,novel_468,novel_594,ssc-miR-455-3p,ssc-miR-423-3p,ssc-miR-212,ssc-miR-7857-3p,ssc-miR-140-3p,ssc-miR-335,ssc-miR-362,novel_521,ssc-miR-9810-3p,novel_317,novel_384,ssc-miR-7138-5p,ssc-miR-542-5p,novel_235,novel_206,ssc-miR-361-3p,novel_560,ssc-miR-30b-3p,novel_249,ssc-miR-152,novel_488,ssc-miR-505,ssc-miR-885-3p,ssc-miR-148b-3p,ssc-miR-148b-5p,ssc-miR-148a-3p,novel_175,novel_439,ssc-miR-…	KDEL endoplasmic reticulum protein retention receptor 3 [Source:HGNC Symbol;Acc:HGNC:6306]
ENSSSCG00000000111	BAIAP2L2	ssc-miR-744,ssc-miR-491,novel_367,ssc-miR-140-5p,ssc-miR-365-5p,novel_472,ssc-miR-1306-5p,ssc-miR-326,novel_72,ssc-miR-331-3p,novel_316,novel_224,ssc-miR-129a-3p,ssc-miR-139-3p,ssc-miR-361-3p,novel_348,ssc-miR-9820-5p	casein kinase 1 epsilon [Source:HGNC Symbol;Acc:HGNC:2453]
ENSSSCG00000000114	PICK1	novel_420,ssc-miR-7138-5p,novel_307,novel_347,ssc-miR-214,novel_492,ssc-miR-199b-5p,novel_254,ssc-miR-199a-5p,ssc-miR-7134-5p,novel_472,ssc-miR-671-5p,novel_468,novel_224,ssc-miR-185,ssc-miR-127,ssc-miR-4331,ssc-miR-378,ssc-miR-423-5p,novel_290,novel_542,ssc-miR-331-3p,novel_326,ssc-miR-151-5p,ssc-miR-326,ssc-miR-1306-5p,ssc-miR-486,novel_557,novel_537,novel_568,ssc-miR-378b-3p,novel_440,ssc-miR-…	BAI1 associated protein 2 like 2 [Source:HGNC Symbol;Acc:HGNC:26203]
ENSSSCG00000000115	SOX10	ssc-miR-34a,novel_307,ssc-miR-7137-5p,ssc-miR-423-5p,novel_377,novel_236,novel_235,novel_384,ssc-miR-491,ssc-miR-744,ssc-miR-2320-5p,novel_568,novel_557,ssc-miR-34c,novel_289	protein interacting with PRKCA 1 [Source:HGNC Symbol;Acc:HGNC:9394]
ENSSSCG00000000119	EIF3L	ssc-miR-30e-3p,ssc-miR-196b-3p,ssc-miR-361-3p,ssc-miR-30a-3p,novel_265,ssc-miR-193a-3p	SRY-box 10 [Source:HGNC Symbol;Acc:HGNC:11190]
ENSSSCG00000000120	ANKRD54	ssc-miR-204,novel_293,novel_568,novel_193,novel_537,ssc-miR-9860-5p,novel_557,ssc-miR-34a,novel_175,novel_284,ssc-miR-7135-3p,novel_72,novel_486,ssc-miR-34c,novel_535,ssc-miR-30c-3p,ssc-miR-148a-5p,ssc-miR-4331,ssc-miR-30c-1-3p,novel_252,ssc-miR-338,novel_215,ssc-miR-138,novel_521,novel_138,novel_427,novel_528,ssc-miR-133a-3p,ssc-miR-671-5p,novel_460,novel_194,ssc-miR-148b-5p,novel_492,ssc-miR-12…	eukaryotic translation initiation factor 3 subunit L [Source:HGNC Symbol;Acc:HGNC:18138]
ENSSSCG00000000130	CYTH4	ssc-miR-339-3p,novel_417,novel_255,ssc-miR-326,novel_446,ssc-miR-1343,novel_293,novel_251,ssc-miR-143-3p,novel_440,novel_321,ssc-miR-122,novel_128,ssc-miR-28-5p,novel_290,ssc-miR-4331,ssc-miR-30c-1-3p,ssc-miR-143-5p,novel_374,ssc-miR-30c-3p,novel_460,ssc-miR-140-3p,novel_472,ssc-miR-184,ssc-miR-9820-5p,novel_508,novel_254,ssc-miR-22-3p,ssc-miR-148b-3p,novel_340,ssc-miR-425-3p,novel_316,novel_166,…	ankyrin repeat domain 54 [Source:HGNC Symbol;Acc:HGNC:25185]
ENSSSCG00000000133	TST	ssc-miR-199a-5p,ssc-miR-199b-5p,novel_367,ssc-miR-9788-3p,ssc-miR-7137-5p,novel_382	cytohesin 4 [Source:HGNC Symbol;Acc:HGNC:9505]
ENSSSCG00000000134	NCF4	ssc-miR-744,novel_251,novel_367,ssc-miR-9788-3p,novel_568,ssc-miR-138,novel_557,ssc-miR-185,novel_472,ssc-miR-326,ssc-miR-151-5p,novel_545,ssc-miR-455-5p,novel_2,ssc-miR-429,novel_347,ssc-miR-361-3p,ssc-miR-30b-3p,ssc-miR-4331	thiosulfate sulfurtransferase [Source:HGNC Symbol;Acc:HGNC:12388]
ENSSSCG00000000138	PVALB	ssc-miR-7137-5p,novel_377,ssc-miR-423-5p,novel_427,ssc-miR-7,novel_148,novel_275	neutrophil cytosolic factor 4 [Source:HGNC Symbol;Acc:HGNC:7662]
ENSSSCG00000000139	IFT27	novel_515,novel_173,ssc-miR-132,novel_340,ssc-miR-9788-3p,ssc-miR-455-3p,ssc-miR-139-3p	parvalbumin [Source:HGNC Symbol;Acc:HGNC:9704]
ENSSSCG00000000140	TXN2	ssc-miR-885-3p,novel_239,novel_542	intraflagellar transport 27 [Source:HGNC Symbol;Acc:HGNC:18626]
ENSSSCG00000000156	FBXO7	ssc-let-7a,ssc-let-7i,ssc-let-7d-5p,novel_409,novel_353,ssc-miR-98,novel_377,ssc-let-7e,ssc-let-7g,novel_509,ssc-miR-374b-3p,ssc-let-7c,ssc-let-7f,novel_227,ssc-miR-29a,ssc-miR-150	thioredoxin 2 [Source:HGNC Symbol;Acc:HGNC:17772]
ENSSSCG00000000157	BPIFC	ssc-miR-181a,novel_321,novel_564,novel_597,ssc-miR-28-5p,ssc-miR-181d-5p,ssc-miR-194b-5p,ssc-miR-199b-5p,ssc-miR-296-3p,ssc-miR-450b-3p,novel_249,novel_203,ssc-miR-194a,novel_473,ssc-miR-708-5p,novel_468,ssc-miR-181b,novel_472,ssc-miR-326,ssc-miR-199a-5p,novel_454,ssc-miR-545-5p	F-box protein 7 [Source:HGNC Symbol;Acc:HGNC:13586]
ENSSSCG00000000158	RTCB	novel_290,ssc-miR-423-5p,ssc-miR-30a-3p,ssc-miR-181a,ssc-miR-9820-5p,novel_420,novel_384,ssc-miR-181d-5p,novel_236,ssc-miR-505,ssc-miR-425-5p,ssc-miR-885-3p,novel_204,ssc-miR-181b,ssc-miR-221-5p,ssc-miR-455-3p,novel_427,ssc-miR-30e-3p,ssc-miR-7135-5p,ssc-miR-326,ssc-miR-1306-5p,novel_472,novel_107,novel_502,novel_346,novel_303,novel_573,novel_454,ssc-miR-4338,ssc-miR-345-5p,ssc-miR-149	BPI fold containing family C [Source:HGNC Symbol;Acc:HGNC:16503]
ENSSSCG00000000160	PRDM4	ssc-miR-148b-5p,ssc-miR-214,ssc-miR-30b-3p,ssc-miR-181a,ssc-miR-15b,ssc-miR-424-5p,ssc-miR-182,novel_506,novel_441,ssc-miR-185,ssc-miR-187,novel_468,ssc-miR-15a,novel_467,ssc-miR-7,ssc-miR-497,ssc-miR-181d-5p,ssc-miR-148a-5p,novel_353,novel_377,ssc-miR-195,novel_557,ssc-miR-16,ssc-miR-204,novel_107,novel_568,ssc-miR-26a,novel_424,ssc-miR-582,ssc-miR-1306-5p,novel_72,novel_166,ssc-miR-150,ssc-miR-…	RNA 2',3'-cyclic phosphate and 5'-OH ligase [Source:HGNC Symbol;Acc:HGNC:26935]
ENSSSCG00000000161	PWP1	ssc-miR-1,novel_316,ssc-miR-204,novel_265,novel_290,novel_508	PR/SET domain 4 [Source:HGNC Symbol;Acc:HGNC:9348]
ENSSSCG00000000162	BTBD11	ssc-miR-186,ssc-miR-10a-5p,ssc-miR-133a-3p,novel_131,ssc-miR-155-5p,novel_594,ssc-miR-455-3p,novel_402,novel_429,ssc-miR-212,novel_472,ssc-miR-24-3p,ssc-miR-331-5p,novel_286,ssc-miR-182,novel_258,ssc-miR-181a,novel_384,ssc-miR-365-3p,ssc-miR-361-3p,ssc-miR-30b-3p,novel_552,ssc-miR-874,ssc-miR-152,ssc-miR-339-5p,ssc-miR-885-3p,ssc-miR-135,ssc-miR-148b-3p,novel_488,novel_492,ssc-miR-7137-5p,ssc-miR…	PWP1 homolog, endonuclein [Source:HGNC Symbol;Acc:HGNC:17015]
ENSSSCG00000000166	CACNB3	novel_278,novel_211,novel_390,novel_265,novel_254,novel_574,novel_353,ssc-miR-383,novel_258,ssc-miR-935,ssc-miR-205,novel_215,ssc-miR-145-3p,novel_584,ssc-miR-30e-3p,ssc-miR-320,novel_527,ssc-miR-221-5p,ssc-miR-186,ssc-miR-155-5p	BTB domain containing 11 [Source:HGNC Symbol;Acc:HGNC:23844]
ENSSSCG00000000179	CCDC65	novel_472,novel_179,ssc-miR-326,novel_330,ssc-miR-219a	calcium voltage-gated channel auxiliary subunit beta 3 [Source:HGNC Symbol;Acc:HGNC:1403]
ENSSSCG00000000181	RND1	ssc-miR-149,ssc-miR-338,novel_202,ssc-miR-24-3p,ssc-miR-199a-5p,ssc-miR-708-5p,novel_387,ssc-miR-29c,ssc-miR-199b-5p,novel_90,ssc-miR-22-3p,ssc-miR-30b-3p,ssc-miR-361-3p,novel_317,ssc-miR-30a-3p,novel_440,novel_568,novel_407,ssc-miR-29b,ssc-miR-30e-3p,ssc-miR-331-3p,novel_166,novel_316,novel_287,ssc-miR-23a,novel_467,novel_542,novel_246,novel_538,novel_348,novel_173,ssc-miR-23b,novel_321,ssc-miR-…	coiled-coil domain containing 65 [Source:HGNC Symbol;Acc:HGNC:29937]
ENSSSCG00000000185	PRKAG1	ssc-miR-1306-5p,novel_460,novel_179,ssc-miR-331-3p,ssc-miR-34a,novel_427,ssc-miR-150,novel_402,novel_175,novel_387,novel_557,ssc-miR-204,novel_455,novel_568,ssc-miR-34c,ssc-miR-7,novel_542,novel_246	Rho family GTPase 1 [Source:HGNC Symbol;Acc:HGNC:18314]
ENSSSCG00000000188	DHH	novel_167,novel_387,ssc-miR-455-3p,ssc-miR-361-3p	protein kinase AMP-activated non-catalytic subunit gamma 1 [Source:HGNC Symbol;Acc:HGNC:9385]
ENSSSCG00000000189	LMBR1L	ssc-miR-363,novel_568,novel_421,ssc-miR-331-3p,ssc-miR-148a-3p,ssc-miR-34a,novel_166,ssc-miR-150,ssc-miR-107,novel_289,ssc-miR-34c,novel_542,ssc-miR-128,ssc-miR-7142-5p,novel_368,ssc-miR-30e-5p,ssc-miR-103,ssc-miR-149,novel_346,ssc-miR-24-3p,ssc-miR-133a-3p,ssc-miR-30d,ssc-miR-145-5p,ssc-miR-92a,ssc-miR-769-3p,ssc-miR-148b-3p,ssc-miR-30a-5p,ssc-miR-152,ssc-miR-32,novel_236,ssc-miR-532-3p,ssc-miR-…	desert hedgehog [Source:HGNC Symbol;Acc:HGNC:2865]
ENSSSCG00000000190	TUBA1B	ssc-miR-27a,ssc-miR-21,ssc-miR-27b-3p,ssc-miR-148a-5p,ssc-miR-148b-5p	limb development membrane protein 1 like [Source:HGNC Symbol;Acc:HGNC:18268]
ENSSSCG00000000191	KMT2D	novel_278,novel_488,ssc-miR-365-3p,ssc-miR-146b,novel_206,ssc-miR-15b,ssc-miR-184,ssc-miR-149,novel_258,ssc-let-7g,novel_430,ssc-miR-185,ssc-let-7a,ssc-miR-15a,ssc-miR-497,novel_467,ssc-miR-296-3p,ssc-let-7d-5p,ssc-miR-23b,ssc-miR-885-5p,novel_348,novel_377,novel_290,ssc-let-7e,ssc-miR-16,ssc-miR-195,novel_568,novel_440,ssc-miR-491,ssc-miR-1343,ssc-miR-217,novel_72,ssc-miR-34a,ssc-miR-135,ssc-miR…	Tubulin alpha-1B chain [Source:UniProtKB/Swiss-Prot;Acc:Q2XVP4]
ENSSSCG00000000193	TUBA1A	ssc-miR-221-3p,novel_528,ssc-miR-424-5p,ssc-miR-15b,novel_205,ssc-miR-195,ssc-miR-15a,ssc-miR-222,ssc-miR-16,novel_258,ssc-miR-497	lysine methyltransferase 2D [Source:HGNC Symbol;Acc:HGNC:7133]
ENSSSCG00000000194	PRPH	ssc-miR-130b,ssc-miR-19b,ssc-miR-130a,ssc-miR-19a	tubulin alpha 1a [Source:HGNC Symbol;Acc:HGNC:20766]
ENSSSCG00000000197	C1QL4	novel_535,ssc-miR-138,ssc-miR-326,novel_472,novel_236,novel_255,ssc-miR-133a-3p,ssc-miR-423-5p,ssc-miR-339-3p,ssc-miR-193a-5p,novel_307	peripherin [Source:HGNC Symbol;Acc:HGNC:9461]
ENSSSCG00000000206	FAIM2	novel_298,ssc-miR-362,ssc-miR-149,novel_427,ssc-miR-185,novel_594,novel_472,novel_460,ssc-miR-20a,ssc-miR-7135-5p,ssc-miR-7857-3p,ssc-miR-9,novel_207,ssc-miR-148b-3p,ssc-miR-9820-5p,novel_206,ssc-miR-7138-5p,ssc-miR-24-1-5p,novel_440,novel_251,ssc-miR-217,ssc-miR-1343,novel_568,ssc-miR-17-5p,ssc-miR-34a,ssc-miR-150,ssc-miR-339-3p,novel_417,novel_407,ssc-miR-365-5p,novel_255,ssc-miR-7137-3p,ssc-mi…	complement C1q like 4 [Source:HGNC Symbol;Acc:HGNC:31416]
ENSSSCG00000000209	NCKAP5L	ssc-miR-125a,ssc-miR-7142-5p,novel_467,ssc-miR-151-3p,ssc-miR-29c,ssc-miR-133b,ssc-miR-885-3p,ssc-miR-125b,novel_321,ssc-miR-28-5p,ssc-miR-423-5p,ssc-miR-30b-3p,ssc-miR-7138-5p,ssc-miR-542-5p,novel_252,ssc-miR-204,novel_167,novel_202,ssc-miR-4332,novel_166,novel_441,ssc-miR-708-5p,ssc-miR-133a-3p,novel_222,ssc-miR-671-5p,novel_472,ssc-miR-24-3p,ssc-miR-29b,ssc-miR-326,novel_429,ssc-miR-183	Fas apoptotic inhibitory molecule 2 [Source:HGNC Symbol;Acc:HGNC:17067]
ENSSSCG00000000211	AQP5	novel_235,novel_348,ssc-miR-30b-3p,ssc-miR-125b,ssc-miR-423-5p,ssc-miR-328,ssc-miR-103,novel_287,ssc-miR-107,ssc-miR-125a,ssc-miR-296-3p,ssc-miR-874,novel_542,ssc-miR-22-3p,novel_472,ssc-miR-331-3p,ssc-miR-326,ssc-miR-199a-3p,ssc-miR-185,novel_316,ssc-miR-671-5p,ssc-miR-6782-3p,ssc-miR-362,novel_557,ssc-miR-450c-3p,ssc-miR-149,novel_578,novel_334,novel_215	NCK associated protein 5 like [Source:HGNC Symbol;Acc:HGNC:29321]
ENSSSCG00000000214	GPD1	novel_542,ssc-miR-31,novel_289,novel_160,novel_317,novel_173,ssc-miR-7138-5p,novel_440,ssc-miR-4332,ssc-miR-7140-3p,ssc-miR-339-3p,ssc-miR-221-5p,ssc-miR-7137-5p,novel_417,novel_255,ssc-miR-1285	Aquaporin-5 [Source:UniProtKB/Swiss-Prot;Acc:A8W649]
ENSSSCG00000000216	SMAGP	novel_196,ssc-miR-22-3p,novel_207,novel_319,ssc-miR-9,novel_558,ssc-miR-328,novel_599,ssc-miR-140-3p,novel_472,ssc-miR-212,novel_402,novel_430,ssc-miR-9-1,ssc-miR-652,ssc-miR-30c-3p,ssc-miR-27b-3p,novel_467,ssc-miR-296-3p,novel_390,ssc-miR-30c-1-3p,novel_290,ssc-miR-423-5p,novel_377,ssc-miR-103,ssc-miR-491,novel_440,novel_568,novel_179,ssc-miR-326,novel_72,novel_417,ssc-miR-1271,ssc-miR-29c,ssc-m…	glycerol-3-phosphate dehydrogenase 1 [Source:HGNC Symbol;Acc:HGNC:4455]
ENSSSCG00000000232	ACVRL1	ssc-miR-34a,novel_72,ssc-miR-326,ssc-miR-365-5p,ssc-miR-7137-3p,novel_255,novel_568,novel_167,novel_107,ssc-miR-491,novel_293,ssc-miR-1343,ssc-miR-17-5p,ssc-miR-16,ssc-miR-195,ssc-miR-103,ssc-miR-28-5p,ssc-miR-423-5p,novel_377,novel_321,novel_390,ssc-miR-497,novel_467,ssc-miR-296-3p,ssc-miR-4334-3p,ssc-miR-15a,novel_535,ssc-miR-10a-5p,novel_472,ssc-miR-20a,novel_455,novel_502,novel_298,ssc-miR-15…	small cell adhesion glycoprotein [Source:HGNC Symbol;Acc:HGNC:26918]
ENSSSCG00000000233	ACVR1B	novel_72,ssc-miR-326,novel_311,ssc-miR-365-5p,novel_255,ssc-miR-150,ssc-miR-339-3p,ssc-let-7e,ssc-miR-7140-3p,novel_568,ssc-miR-491,novel_440,novel_293,ssc-miR-204,ssc-miR-1343,novel_149,novel_313,novel_244,ssc-miR-423-5p,novel_290,ssc-miR-122,ssc-miR-664-5p,ssc-miR-425-5p,ssc-miR-9-1,ssc-let-7a,novel_535,novel_461,ssc-miR-151-3p,novel_374,novel_467,ssc-let-7d-5p,novel_429,ssc-miR-212,novel_472,n…	activin A receptor like type 1 [Source:HGNC Symbol;Acc:HGNC:175]
ENSSSCG00000000234	KRT82	novel_319,ssc-miR-125a,ssc-miR-339-5p,novel_340,ssc-miR-532-3p,ssc-miR-125b,novel_420,ssc-miR-30b-3p,novel_206,novel_298,ssc-miR-124a,ssc-miR-320,novel_387,ssc-miR-185,ssc-miR-183,novel_472,ssc-miR-132,novel_542,novel_467,novel_289,ssc-miR-4334-3p,novel_461,novel_377,ssc-miR-664-5p,novel_167,ssc-miR-1343,ssc-miR-9788-3p,ssc-miR-9860-5p,ssc-miR-7137-5p,ssc-miR-150,ssc-miR-326,ssc-miR-331-3p,ssc-mi…	activin A receptor type 1B [Source:HGNC Symbol;Acc:HGNC:172]
ENSSSCG00000000240	KRT85	ssc-miR-30c-3p,ssc-miR-219a,ssc-miR-107,ssc-miR-15a,ssc-miR-450b-3p,ssc-miR-7,ssc-miR-497,ssc-miR-30c-1-3p,novel_377,novel_597,ssc-miR-7144-5p,ssc-miR-103,ssc-miR-193a-5p,ssc-miR-16,ssc-miR-195,ssc-miR-935,ssc-miR-374a-3p,ssc-miR-374b-3p,ssc-miR-18b,novel_424,ssc-miR-542-3p,ssc-miR-214,novel_203,ssc-miR-21,novel_420,novel_235,novel_236,ssc-miR-30b-3p,ssc-miR-424-5p,ssc-miR-15b,novel_307,novel_215…	keratin 82 [Source:HGNC Symbol;Acc:HGNC:6459]
ENSSSCG00000000242	CH242-185F9.2	novel_346,novel_275,novel_578,ssc-miR-10b,ssc-miR-124a,novel_222,ssc-miR-181b,ssc-miR-221-5p,ssc-miR-10a-5p,ssc-miR-30e-3p,ssc-miR-140-3p,ssc-miR-128,novel_249,novel_542,ssc-miR-708-3p,ssc-miR-30a-3p,novel_317,ssc-miR-146a-5p,ssc-miR-181a,ssc-miR-146b,ssc-miR-181d-5p	keratin 85 [Source:HGNC Symbol;Acc:HGNC:6462]
ENSSSCG00000000244	PPBP	ssc-miR-664-5p,novel_148,novel_353,novel_242,ssc-miR-181d-5p,ssc-miR-129a-5p,ssc-miR-9-1,novel_330,novel_222,ssc-miR-181b,ssc-miR-7135-3p,novel_536,novel_250,ssc-miR-1343,ssc-miR-450c-3p,ssc-miR-218-5p,novel_570,ssc-miR-532-3p,novel_558,ssc-miR-181a,ssc-miR-493-5p,novel_517,ssc-miR-9,novel_488,novel_514,ssc-miR-199b-3p,novel_594,novel_460,ssc-miR-140-3p,ssc-miR-331-5p,ssc-miR-362,ssc-miR-545-5p,s…	-
ENSSSCG00000000248	KRT5	novel_455,novel_440,ssc-let-7g,ssc-let-7e,ssc-miR-1285,ssc-let-7f,ssc-let-7c,ssc-let-7i,ssc-let-7d-5p,ssc-let-7a,ssc-miR-30c-3p,ssc-miR-98,novel_290,ssc-miR-500,ssc-miR-196b-5p,novel_560,ssc-miR-196a,ssc-miR-30c-1-3p	Platelet basic protein [Source:UniProtKB/Swiss-Prot;Acc:P43030]
ENSSSCG00000000251	KRT1	ssc-miR-199b-5p,ssc-miR-497,novel_265,ssc-miR-30c-3p,ssc-miR-219a,novel_492,ssc-miR-15a,ssc-miR-424-5p,ssc-miR-15b,novel_377,novel_269,novel_148,novel_307,novel_420,novel_353,novel_235,ssc-miR-30c-1-3p,ssc-miR-450c-3p,ssc-miR-532-5p,novel_138,ssc-miR-16,ssc-miR-195,ssc-miR-215,ssc-miR-192,ssc-miR-6782-3p,ssc-miR-185,novel_402,ssc-miR-199a-5p,novel_407	keratin 5 [Source:HGNC Symbol;Acc:HGNC:6442]
ENSSSCG00000000252	KRT8	ssc-miR-7137-5p,novel_377,ssc-miR-671-5p,ssc-miR-28-5p,novel_321,ssc-miR-708-5p,ssc-miR-1285,ssc-miR-296-3p,ssc-miR-31	keratin 1 [Source:HGNC Symbol;Acc:HGNC:6412]
ENSSSCG00000000253	KRT18	novel_72,ssc-miR-361-3p	keratin 8, type II [Source:HGNC Symbol;Acc:HGNC:6446]
ENSSSCG00000000258	RARG	ssc-miR-204,novel_222,ssc-miR-7137-5p,ssc-miR-221-5p,ssc-miR-9851-3p,ssc-miR-150,ssc-miR-34a,ssc-miR-331-3p,ssc-miR-326,novel_255,ssc-miR-142-3p,novel_246,novel_542,novel_467,ssc-miR-30c-3p,ssc-miR-107,ssc-miR-34c,novel_287,ssc-miR-28-5p,ssc-miR-423-5p,novel_377,ssc-miR-103,novel_321,novel_160,ssc-miR-500,ssc-miR-30c-1-3p,ssc-miR-30e-5p,novel_202,ssc-miR-196b-3p,ssc-miR-182,ssc-miR-124a,novel_387…	keratin 18 [Source:HGNC Symbol;Acc:HGNC:6430]
ENSSSCG00000000259	CSAD	novel_196,ssc-miR-505,novel_203,ssc-miR-30a-5p,ssc-miR-139-3p,novel_265,novel_574,novel_235,ssc-miR-383,ssc-miR-219b-3p,novel_305,novel_502,novel_509,ssc-miR-7857-3p,novel_481,ssc-miR-30d,ssc-miR-202-5p,ssc-miR-107,ssc-miR-34c,novel_535,novel_246,ssc-miR-450b-3p,ssc-miR-7,novel_242,novel_368,ssc-miR-30e-5p,ssc-miR-103,novel_160,novel_394,ssc-miR-30c-5p,ssc-miR-491,ssc-miR-2320-5p,ssc-miR-1343,nov…	retinoic acid receptor gamma [Source:HGNC Symbol;Acc:HGNC:9866]
ENSSSCG00000000261	IGFBP6	ssc-miR-328,ssc-miR-532-3p,novel_313,ssc-miR-2320-3p,ssc-miR-545-3p,ssc-miR-1343,ssc-miR-1839-5p,novel_289	cysteine sulfinic acid decarboxylase [Source:HGNC Symbol;Acc:HGNC:18966]
ENSSSCG00000000262	SPRYD3	ssc-miR-92b-5p,ssc-miR-152,novel_489,ssc-miR-1271,novel_492,ssc-miR-29c,ssc-miR-19a,ssc-miR-339-5p,ssc-miR-193a-3p,novel_307,ssc-miR-424-5p,ssc-miR-383,novel_235,ssc-miR-30b-3p,ssc-miR-361-3p,novel_202,novel_346,ssc-miR-196b-3p,ssc-miR-19b,ssc-miR-708-5p,ssc-miR-18a,ssc-miR-7134-5p,ssc-miR-34c,novel_287,ssc-miR-429,ssc-miR-193a-5p,novel_173,ssc-miR-9788-3p,novel_557,ssc-miR-9851-3p,ssc-miR-148a-3…	insulin like growth factor binding protein 6 [Source:HGNC Symbol;Acc:HGNC:5475]
ENSSSCG00000000268	AAAS	ssc-miR-212,ssc-miR-140-3p,novel_441,ssc-miR-145-3p,novel_509,novel_298,ssc-miR-146b,ssc-miR-7138-5p,novel_508,ssc-miR-328,ssc-miR-9820-5p,ssc-miR-148b-3p,ssc-miR-769-3p,ssc-miR-361-5p,novel_203,ssc-miR-22-3p,ssc-miR-9,novel_194,novel_254,ssc-miR-486,ssc-miR-365-5p,ssc-miR-339-3p,ssc-miR-7140-3p,novel_601,novel_167,novel_440,ssc-miR-143-3p,ssc-miR-148a-5p,ssc-miR-615,novel_538,novel_377,ssc-miR-2…	SPRY domain containing 3 [Source:HGNC Symbol;Acc:HGNC:25920]
ENSSSCG00000000271	AMHR2	novel_545,novel_203,ssc-miR-455-5p,novel_278,novel_347,ssc-miR-361-3p,novel_235,novel_409,ssc-miR-146b,ssc-miR-335,novel_502,novel_528,novel_468,novel_460,ssc-miR-24-3p,ssc-miR-24-2-5p,ssc-miR-7857-3p,ssc-miR-296-3p,ssc-miR-450b-3p,ssc-miR-34c,ssc-miR-219a,ssc-miR-7144-5p,ssc-miR-146a-5p,novel_348,ssc-miR-4331,novel_242,novel_368,ssc-miR-24-1-5p,novel_454,ssc-miR-217,ssc-miR-345-5p,ssc-miR-34a,ss…	aladin WD repeat nucleoporin [Source:HGNC Symbol;Acc:HGNC:13666]
ENSSSCG00000000273	PRR13	ssc-miR-30c-1-3p,ssc-miR-23b,ssc-miR-421-5p,ssc-miR-9820-5p,novel_269,novel_508,ssc-miR-383,ssc-miR-7144-5p,ssc-miR-23a,ssc-miR-30c-3p,ssc-miR-135,novel_552,novel_446,ssc-miR-185,novel_441,novel_509	anti-Mullerian hormone receptor type 2 [Source:HGNC Symbol;Acc:HGNC:465]
ENSSSCG00000000274	PCBP2	ssc-miR-4338,novel_558	proline rich 13 [Source:HGNC Symbol;Acc:HGNC:24528]
ENSSSCG00000000276	TARBP2	ssc-miR-133a-3p,novel_316,ssc-miR-183,ssc-let-7f,ssc-let-7c,ssc-miR-1306-5p,ssc-miR-1839-5p,ssc-let-7g,novel_578,ssc-let-7e,ssc-miR-16,ssc-miR-195,ssc-miR-328,ssc-miR-424-5p,ssc-miR-15b,ssc-miR-98,novel_307,novel_542,ssc-miR-497,ssc-let-7i,ssc-let-7d-5p,ssc-let-7a,novel_287,ssc-miR-15a	poly(rC) binding protein 2 [Source:HGNC Symbol;Acc:HGNC:8648]
ENSSSCG00000000285	HOXC4	ssc-miR-499-3p,ssc-miR-7144-5p,novel_508,novel_317,ssc-miR-9820-5p,ssc-miR-30b-3p,ssc-miR-7138-5p,ssc-miR-151-3p,novel_374,ssc-miR-214,novel_211,novel_222,ssc-miR-185,ssc-miR-339-3p,ssc-miR-455-3p,ssc-miR-7135-5p,ssc-miR-331-3p,ssc-miR-7857-3p,novel_568,ssc-miR-26a,ssc-miR-9788-3p,novel_367	TARBP2, RISC loading complex RNA binding subunit [Source:HGNC Symbol;Acc:HGNC:11569]
ENSSSCG00000000290	COPZ1	novel_222,ssc-miR-34a,ssc-miR-7135-3p,ssc-miR-365-5p,novel_255,novel_568,novel_107,ssc-miR-143-3p,novel_440,novel_454,ssc-miR-2320-5p,ssc-miR-9788-3p,ssc-miR-1343,ssc-miR-345-5p,novel_557,ssc-miR-146a-5p,novel_290,novel_591,ssc-miR-196b-5p,ssc-miR-196a,ssc-miR-499-5p,novel_542,ssc-miR-129a-5p,novel_467,ssc-miR-34c,ssc-miR-186,novel_468,novel_387,ssc-miR-185,ssc-miR-574,novel_594,novel_429,ssc-miR…	homeobox C4 [Source:HGNC Symbol;Acc:HGNC:5126]
ENSSSCG00000000292	ZNF385A	novel_594,ssc-miR-708-5p,ssc-miR-186,ssc-miR-133a-3p,novel_204,ssc-miR-140-3p,ssc-miR-20a,ssc-miR-744,novel_303,ssc-miR-138,ssc-miR-9820-5p,ssc-miR-125b,ssc-miR-184,novel_317,ssc-miR-30b-3p,ssc-miR-125a,ssc-miR-92b-5p,ssc-miR-20b,novel_552,novel_492,ssc-miR-133b,ssc-miR-1271,novel_497,ssc-miR-135,novel_488,novel_166,ssc-miR-7137-5p,novel_284,ssc-miR-221-3p,ssc-miR-331-3p,ssc-miR-2320-5p,novel_568…	coatomer protein complex subunit zeta 1 [Source:HGNC Symbol;Acc:HGNC:2243]
ENSSSCG00000000293	ITGA5	novel_536,novel_193,ssc-miR-26a,ssc-miR-345-3p,novel_557,novel_222,ssc-miR-148a-3p,ssc-miR-9851-3p,novel_316,novel_424,ssc-miR-1306-5p,ssc-miR-128,novel_542,ssc-miR-27a,novel_289,ssc-miR-222,ssc-miR-146a-5p,ssc-miR-628,ssc-miR-671-3p,novel_368,novel_252,ssc-miR-1839-5p,novel_215,ssc-miR-92a,ssc-miR-708-5p,ssc-miR-24-2-5p,ssc-miR-7134-5p,ssc-miR-24-3p,ssc-let-7f,ssc-let-7c,ssc-miR-92b-5p,novel_265…	zinc finger protein 385A [Source:HGNC Symbol;Acc:HGNC:17521]
ENSSSCG00000000359	BLOC1S1	ssc-miR-34a,ssc-miR-1343,ssc-miR-383,ssc-miR-34c	integrin subunit alpha 5 [Source:HGNC Symbol;Acc:HGNC:6141]
ENSSSCG00000000361	CD63	novel_290,ssc-miR-1468	biogenesis of lysosomal organelles complex 1 subunit 1 [Source:HGNC Symbol;Acc:HGNC:4200]
ENSSSCG00000000363	GDF11	ssc-miR-7857-3p,ssc-miR-212,ssc-miR-20a,novel_472,ssc-miR-320,novel_430,novel_204,ssc-miR-10a-5p,novel_402,ssc-miR-149,novel_502,novel_455,novel_509,novel_298,ssc-miR-32,ssc-miR-365-3p,ssc-miR-9820-5p,ssc-miR-9,novel_194,novel_577,ssc-miR-326,ssc-miR-486,novel_255,novel_417,ssc-miR-542-3p,ssc-miR-7140-3p,ssc-miR-17-5p,ssc-miR-204,novel_440,novel_313,novel_120,novel_348,ssc-miR-423-5p,novel_377,no…	CD63 molecule [Source:HGNC Symbol;Acc:HGNC:1692]
ENSSSCG00000000366	DNAJC14	ssc-miR-532-3p,novel_564,ssc-miR-383,ssc-miR-9,ssc-miR-133b,ssc-miR-214,ssc-miR-185,novel_387,novel_527,novel_599,ssc-miR-7857-3p,ssc-miR-7135-5p,novel_298,ssc-miR-138,novel_346,ssc-miR-215,ssc-miR-126-5p,ssc-miR-664-5p,novel_377,ssc-miR-7144-5p,ssc-miR-30c-1-3p,ssc-miR-128,novel_390,ssc-miR-139-5p,ssc-miR-30c-3p,ssc-miR-9-1,novel_449,ssc-miR-129a-3p,novel_222,ssc-miR-192,ssc-miR-7142-3p,ssc-miR-…	growth differentiation factor 11 [Source:HGNC Symbol;Acc:HGNC:4216]
ENSSSCG00000000368	MMP19	novel_166,ssc-miR-339-3p,ssc-miR-199a-5p,novel_455,ssc-miR-491,ssc-miR-450c-3p,ssc-miR-532-5p,novel_597,novel_160,novel_128,novel_558,ssc-miR-193a-3p,novel_384,novel_206,novel_486,ssc-miR-199b-5p,novel_545,ssc-miR-129a-3p,ssc-miR-455-5p	DnaJ heat shock protein family (Hsp40) member C14 [Source:HGNC Symbol;Acc:HGNC:24581]
ENSSSCG00000000369	PYM1	novel_446,ssc-miR-455-3p,novel_596,ssc-miR-7137-5p,novel_537,ssc-miR-195,ssc-miR-16,ssc-miR-9843-3p,novel_202,ssc-miR-361-3p,novel_206,ssc-miR-184,ssc-miR-15b,ssc-miR-424-5p,novel_203,ssc-miR-15a,novel_155,ssc-miR-7,ssc-miR-497,ssc-miR-450b-3p,novel_517	matrix metallopeptidase 19 [Source:HGNC Symbol;Acc:HGNC:7165]
ENSSSCG00000000370	-	novel_568,novel_421,ssc-miR-125a,novel_374,ssc-miR-210,novel_138,ssc-miR-429,ssc-miR-30c-3p,novel_2,novel_317,novel_508,novel_224,novel_148,ssc-miR-125b,ssc-miR-30c-1-3p	PYM homolog 1, exon junction complex associated factor [Source:HGNC Symbol;Acc:HGNC:30258]
ENSSSCG00000000373	CDK2	ssc-miR-9788-3p,novel_148,novel_568,novel_287,ssc-miR-429,novel_2,novel_420	Diacylglycerol kinase alpha [Source:UniProtKB/Swiss-Prot;Acc:P20192]
ENSSSCG00000000379	ESYT1	ssc-miR-362,ssc-miR-149,ssc-miR-145-3p,novel_298,ssc-miR-140-3p,ssc-miR-20a,novel_460,novel_472,ssc-miR-212,ssc-miR-7135-5p,ssc-miR-145-5p,novel_594,novel_441,ssc-miR-320,ssc-miR-186,novel_401,novel_203,novel_488,ssc-miR-769-3p,ssc-miR-199b-5p,ssc-miR-9,ssc-miR-493-5p,ssc-miR-365-3p,ssc-miR-17-5p,ssc-miR-24-1-5p,novel_451,ssc-miR-365-5p,ssc-miR-326,ssc-miR-150,novel_535,ssc-miR-4334-3p,ssc-miR-9-…	cyclin dependent kinase 2 [Source:HGNC Symbol;Acc:HGNC:1771]
ENSSSCG00000000385	SLC39A5	novel_578,ssc-miR-193a-3p,ssc-miR-7137-5p,novel_284,ssc-miR-328,ssc-miR-202-5p	extended synaptotagmin 1 [Source:HGNC Symbol;Acc:HGNC:29534]
ENSSSCG00000000393	PAN2	ssc-miR-151-3p,ssc-miR-7,ssc-miR-652,ssc-miR-30c-3p,ssc-miR-146a-5p,ssc-miR-28-5p,ssc-miR-450b-5p,novel_321,ssc-miR-769-5p,ssc-miR-30c-1-3p,novel_193,novel_334,ssc-miR-450c-3p,novel_537,novel_166,novel_72,ssc-miR-29b,novel_194,ssc-miR-125a,ssc-miR-505,ssc-miR-29c,ssc-miR-4337,ssc-miR-125b,novel_409,ssc-miR-146b,novel_455,ssc-miR-182,ssc-miR-149,novel_515,ssc-miR-671-5p,novel_220,novel_430,ssc-miR…	solute carrier family 39 member 5 [Source:HGNC Symbol;Acc:HGNC:20502]
ENSSSCG00000000399	TIMELESS	novel_380,novel_316,ssc-miR-150,novel_222,novel_439,ssc-miR-1306-5p,ssc-miR-1343,ssc-miR-421-3p,ssc-miR-2320-5p,ssc-miR-205,novel_537,ssc-miR-17-5p,ssc-miR-363,ssc-miR-664-5p,ssc-miR-708-3p,ssc-miR-615,ssc-miR-106a,novel_242,ssc-miR-96-5p,novel_542,ssc-miR-450b-3p,novel_486,ssc-miR-139-5p,ssc-miR-9-1,ssc-miR-92a,ssc-miR-455-3p,novel_527,ssc-miR-20a,ssc-miR-140-3p,ssc-miR-132,ssc-miR-24-3p,ssc-miR…	PAN2 poly(A) specific ribonuclease subunit [Source:HGNC Symbol;Acc:HGNC:20074]
ENSSSCG00000000403	BAZ2A	ssc-miR-130a,novel_246,novel_542,novel_211,ssc-miR-139-5p,ssc-miR-429,ssc-miR-107,novel_330,novel_148,novel_242,novel_353,ssc-miR-9788-3p,ssc-miR-2320-5p,ssc-miR-140-5p,ssc-miR-4338,novel_166,ssc-miR-199a-3p,ssc-miR-6782-3p,ssc-miR-7137-5p,novel_222,ssc-miR-148a-3p,novel_382,ssc-miR-99a,ssc-miR-1306-5p,ssc-miR-30e-3p,ssc-miR-152,ssc-miR-125a,novel_265,novel_249,novel_492,ssc-miR-133b,ssc-miR-1271…	timeless circadian clock [Source:HGNC Symbol;Acc:HGNC:11813]
ENSSSCG00000000405	ATP5B	ssc-miR-423-5p,ssc-miR-217,ssc-miR-31,ssc-miR-493-5p	bromodomain adjacent to zinc finger domain 2A [Source:HGNC Symbol;Acc:HGNC:962]
ENSSSCG00000000406	PTGES3	novel_305,ssc-miR-9820-5p,ssc-miR-7144-5p,novel_353,ssc-miR-130a,ssc-miR-152,ssc-miR-652,ssc-miR-505,ssc-miR-19a,ssc-miR-425-5p,ssc-miR-148b-3p,ssc-miR-19b,ssc-miR-148a-3p,ssc-miR-130b,novel_424,ssc-miR-7135-5p,ssc-miR-421-3p,ssc-miR-335,novel_298,ssc-miR-26a,ssc-miR-545-5p	ATP synthase, H+ transporting, mitochondrial F1 complex, beta polypeptide [Source:HGNC Symbol;Acc:HGNC:830]
ENSSSCG00000000418	TAC3	ssc-miR-30c-3p,novel_440,ssc-miR-30c-1-3p,ssc-miR-365-3p,ssc-miR-500,novel_166,novel_417,ssc-miR-423-5p	prostaglandin E synthase 3 [Source:HGNC Symbol;Acc:HGNC:16049]
ENSSSCG00000000433	B4GALNT1	ssc-miR-214,novel_492,novel_542,ssc-miR-139-3p,ssc-miR-9788-3p,ssc-miR-2320-5p,ssc-miR-125a,novel_251,ssc-miR-96-5p,ssc-miR-331-3p,novel_420,novel_382,ssc-miR-145-5p,ssc-miR-193a-5p,ssc-miR-125b	tachykinin 3 [Source:HGNC Symbol;Acc:HGNC:11521]
ENSSSCG00000000443	-	ssc-miR-34a,novel_222,novel_284,ssc-miR-29b,novel_72,ssc-miR-204,ssc-miR-374b-3p,ssc-miR-374a-3p,ssc-miR-17-5p,ssc-miR-664-5p,novel_148,novel_128,novel_160,ssc-miR-103,ssc-miR-106a,ssc-miR-296-3p,novel_467,ssc-miR-151-3p,ssc-miR-34c,novel_461,ssc-miR-4334-3p,ssc-miR-652,ssc-miR-9-1,ssc-miR-107,ssc-miR-20a,ssc-miR-140-3p,novel_506,novel_215,novel_307,ssc-miR-219b-3p,ssc-miR-383,ssc-miR-7138-5p,ssc…	beta-1,4-N-acetyl-galactosaminyltransferase 1 [Source:HGNC Symbol;Acc:HGNC:4117]
ENSSSCG00000000453	ATP23	ssc-miR-145-5p,ssc-miR-133a-3p,novel_527,ssc-miR-140-3p,novel_460,ssc-miR-7138-3p,ssc-miR-369,novel_584,ssc-miR-362,novel_138,ssc-miR-181a,ssc-miR-532-3p,novel_235,ssc-miR-21,ssc-miR-2411,novel_593,novel_194,novel_203,ssc-miR-769-3p,ssc-miR-150,ssc-miR-181b,ssc-miR-7137-5p,novel_550,novel_454,novel_193,novel_557,ssc-miR-190b,ssc-miR-935,ssc-miR-450c-3p,ssc-miR-423-5p,ssc-miR-7144-5p,ssc-miR-181d-…	zinc finger protein GLI1 [Source:RefSeq peptide;Acc:NP_001243522]
ENSSSCG00000000455	LRIG3	ssc-miR-133b,novel_211,ssc-let-7e,ssc-let-7a,ssc-let-7g,ssc-let-7i,ssc-let-7d-5p,ssc-miR-196a,ssc-let-7c,ssc-let-7f,ssc-miR-196b-5p,ssc-miR-133a-3p,ssc-miR-98	ATP23 metallopeptidase and ATP synthase assembly factor homolog [Source:HGNC Symbol;Acc:HGNC:29452]
ENSSSCG00000000456	SLC16A7	ssc-miR-450c-3p,ssc-miR-532-5p,ssc-miR-345-5p,ssc-miR-190b,ssc-miR-378b-3p,novel_334,ssc-miR-142-3p,ssc-miR-29b,novel_424,ssc-miR-192,ssc-miR-148a-3p,novel_361,novel_382,ssc-miR-199a-3p,novel_596,ssc-miR-107,ssc-miR-23a,ssc-miR-129a-5p,ssc-miR-7,ssc-miR-27a,ssc-miR-130a,ssc-miR-1,novel_368,ssc-miR-628,novel_353,novel_173,ssc-miR-378,ssc-miR-30e-5p,novel_591,novel_499,ssc-miR-215,ssc-miR-138,ssc-m…	leucine rich repeats and immunoglobulin like domains 3 [Source:HGNC Symbol;Acc:HGNC:30991]
ENSSSCG00000000458	MON2	ssc-miR-204,ssc-miR-138,ssc-miR-215,ssc-miR-101,ssc-miR-7137-5p,ssc-miR-192,ssc-miR-7137-3p,novel_460,novel_319,ssc-miR-22-3p,novel_249,novel_239,ssc-miR-383,novel_290,ssc-miR-4337,novel_570,ssc-miR-499-5p,ssc-miR-493-5p,novel_384,ssc-miR-1	solute carrier family 16 member 7 [Source:HGNC Symbol;Acc:HGNC:10928]
ENSSSCG00000000460	HSBP1	ssc-miR-4338,ssc-miR-30e-3p,ssc-miR-30a-3p,novel_591	MON2 homolog, regulator of endosome-to-Golgi trafficking [Source:HGNC Symbol;Acc:HGNC:29177]
ENSSSCG00000000462	TMEM5	novel_249	heat shock factor binding protein 1 [Source:HGNC Symbol;Acc:HGNC:5203]
ENSSSCG00000000472	LLPH	ssc-miR-222,ssc-miR-652,novel_305,ssc-miR-92b-3p,ssc-miR-181a,ssc-let-7d-3p,ssc-miR-181d-5p,ssc-miR-493-5p,ssc-miR-32,novel_511,novel_367,novel_557,ssc-miR-126-5p,ssc-miR-363,novel_138,ssc-miR-17-3p,ssc-miR-92a,ssc-miR-181b,novel_382,novel_417,novel_204,novel_227,ssc-miR-221-3p,ssc-miR-486,ssc-miR-7135-5p,novel_446	transmembrane protein 5 [Source:HGNC Symbol;Acc:HGNC:13530]
ENSSSCG00000000477	HELB	novel_249,novel_220,ssc-miR-145-5p	LLP homolog, long-term synaptic facilitation [Source:HGNC Symbol;Acc:HGNC:28229]
ENSSSCG00000000481	IFNG	ssc-miR-27b-3p,ssc-miR-27a,ssc-miR-125a,novel_319,novel_471,novel_249,ssc-miR-181d-5p,novel_368,ssc-miR-125b,ssc-miR-181a,ssc-miR-30a-3p,ssc-miR-374a-3p,ssc-miR-143-3p,novel_421,ssc-miR-374b-3p,novel_502,ssc-miR-24-3p,novel_429,ssc-miR-9851-3p,ssc-miR-181b	DNA helicase B [Source:HGNC Symbol;Acc:HGNC:17196]
ENSSSCG00000000482	IL22	ssc-miR-30c-3p,ssc-miR-30c-1-3p,novel_468,novel_222,ssc-miR-9843-3p,ssc-miR-193a-5p,novel_307	Interferon gamma [Source:UniProtKB/Swiss-Prot;Acc:P17803]
ENSSSCG00000000492	LYZ	ssc-miR-30b-5p,novel_246,novel_488,ssc-miR-652,ssc-miR-30a-5p,novel_128,novel_148,ssc-miR-450b-5p,novel_574,novel_538,ssc-miR-30e-5p,novel_455,ssc-miR-142-5p,novel_584,novel_573,ssc-miR-30c-5p,ssc-miR-935,ssc-miR-205,novel_601,ssc-miR-30d,novel_594,ssc-miR-7135-5p,ssc-miR-7857-3p,novel_460	-
ENSSSCG00000000496	CCT2	ssc-miR-421-3p,ssc-miR-335	Lysozyme C-2 [Source:UniProtKB/Swiss-Prot;Acc:P12068]
ENSSSCG00000000510	TMEM19	ssc-miR-125b,novel_305,ssc-miR-30a-3p,ssc-miR-4337,novel_570,novel_384,ssc-miR-125a,ssc-miR-9,novel_196,novel_488,ssc-miR-505,ssc-miR-708-5p,novel_594,ssc-miR-155-3p,ssc-miR-199b-3p,ssc-miR-140-3p,novel_599,ssc-miR-18a,ssc-miR-212,ssc-miR-145-3p,ssc-miR-182,ssc-miR-196b-3p,novel_321,ssc-miR-7144-5p,ssc-miR-28-5p,novel_353,novel_368,ssc-miR-151-3p,ssc-miR-139-5p,ssc-miR-9-1,ssc-miR-30e-3p,ssc-miR-…	T-complex protein 1 subunit beta [Source:RefSeq peptide;Acc:NP_001163991]
ENSSSCG00000000512	TBC1D15	ssc-miR-17-5p,ssc-miR-190b,novel_215,ssc-miR-26a,ssc-miR-217,novel_573,ssc-miR-20a,ssc-miR-199b-3p,ssc-miR-320,ssc-miR-145-5p,ssc-miR-505,ssc-miR-191,ssc-miR-190a,novel_520,ssc-miR-23a,ssc-miR-20b,novel_577,ssc-miR-1,ssc-miR-106a,ssc-miR-23b,ssc-miR-30e-5p,ssc-miR-181a	transmembrane protein 19 [Source:HGNC Symbol;Acc:HGNC:25605]
ENSSSCG00000000517	CAPS2	novel_424,ssc-miR-30e-3p,ssc-miR-1,ssc-miR-181a,novel_468,ssc-miR-6782-3p,ssc-miR-181b,ssc-miR-30a-3p,novel_537,ssc-miR-205,novel_196,ssc-miR-425-5p,novel_258,novel_586	TBC1 domain family member 15 [Source:HGNC Symbol;Acc:HGNC:25694]
ENSSSCG00000000519	GLIPR1	novel_107,novel_568,ssc-miR-217,ssc-miR-9843-3p,ssc-miR-345-3p,ssc-miR-1343,novel_573,ssc-miR-16,ssc-miR-7140-3p,ssc-miR-195,ssc-miR-935,ssc-miR-30c-5p,ssc-miR-148a-3p,ssc-miR-192,novel_596,ssc-miR-30e-3p,ssc-miR-1285,novel_179,novel_246,ssc-miR-143-5p,ssc-miR-497,ssc-miR-129a-5p,novel_289,ssc-miR-219a,ssc-miR-107,novel_449,ssc-miR-15a,ssc-miR-4334-3p,ssc-miR-23a,novel_205,ssc-miR-708-3p,ssc-miR-…	calcyphosine 2 [Source:HGNC Symbol;Acc:HGNC:16471]
ENSSSCG00000000520	KRR1	ssc-miR-184,novel_508,ssc-miR-219b-3p,ssc-miR-7138-5p,ssc-miR-365-3p,ssc-miR-199b-5p,ssc-miR-9,ssc-miR-30a-5p,novel_473,novel_401,novel_278,ssc-miR-31,novel_340,novel_488,novel_594,novel_402,ssc-miR-186,ssc-miR-320,ssc-miR-1277,novel_227,ssc-miR-140-3p,novel_460,ssc-let-7g,novel_298,novel_455,ssc-miR-331-5p,novel_515,novel_128,novel_290,novel_538,novel_313,ssc-let-7d-5p,novel_486,novel_520,novel_…	GLI pathogenesis related 1 [Source:HGNC Symbol;Acc:HGNC:17001]
ENSSSCG00000000522	NAP1L1	ssc-miR-30b-5p,novel_552,ssc-miR-152,ssc-let-7i,novel_488,ssc-miR-148b-3p,ssc-miR-98,novel_570,ssc-miR-146b,novel_409,ssc-miR-194b-5p,ssc-miR-1839-5p,novel_455,ssc-let-7g,ssc-miR-182,ssc-miR-101,ssc-miR-362,ssc-miR-320,ssc-miR-30d,novel_594,ssc-miR-708-5p,ssc-miR-145-5p,ssc-miR-212,ssc-let-7f,ssc-let-7c,ssc-miR-296-3p,ssc-miR-27a,ssc-let-7d-5p,novel_449,ssc-let-7a,ssc-miR-27b-3p,novel_211,ssc-miR…	KRR1, small subunit processome component homolog [Source:HGNC Symbol;Acc:HGNC:5176]
ENSSSCG00000000523	BBS10	ssc-miR-378b-3p,ssc-miR-145-3p,novel_440,ssc-miR-140-3p,novel_424,novel_227,novel_284,ssc-miR-7137-5p,novel_380,ssc-miR-150,ssc-miR-31,ssc-miR-769-3p,ssc-miR-1271,novel_203,ssc-miR-450b-3p,ssc-miR-378,ssc-miR-615,ssc-miR-383,ssc-miR-664-5p,novel_305	nucleosome assembly protein 1 like 1 [Source:HGNC Symbol;Acc:HGNC:7637]
ENSSSCG00000000529	DNM1L	novel_488,novel_473,ssc-miR-219b-3p,ssc-miR-15b,novel_558,ssc-miR-146b,ssc-miR-194b-5p,ssc-let-7g,novel_258,ssc-miR-374b-5p,novel_515,novel_204,ssc-miR-155-3p,novel_594,novel_429,ssc-miR-140-3p,novel_472,novel_471,ssc-let-7d-5p,ssc-miR-497,novel_374,ssc-let-7a,ssc-miR-27b-3p,ssc-miR-194a,ssc-miR-15a,ssc-miR-708-3p,novel_597,novel_128,ssc-miR-18b,novel_573,ssc-miR-143-3p,ssc-miR-16,ssc-let-7e,ssc-…	Bardet-Biedl syndrome 10 [Source:HGNC Symbol;Acc:HGNC:26291]
ENSSSCG00000000530	FGD4	ssc-miR-17-5p,ssc-miR-182,ssc-miR-142-5p,ssc-miR-143-3p,novel_454,ssc-miR-30e-3p,ssc-miR-20a,ssc-miR-140-3p,novel_417,ssc-miR-320,novel_594,ssc-miR-542-3p,novel_449,novel_278,ssc-miR-23a,ssc-miR-133b,novel_249,novel_552,novel_471,ssc-miR-20b,ssc-miR-23b,ssc-miR-1,ssc-miR-106a,novel_348,ssc-miR-499-5p,ssc-miR-885-5p,ssc-miR-30a-3p,novel_239	dynamin 1 like [Source:HGNC Symbol;Acc:HGNC:2973]
ENSSSCG00000000534	IPO8	ssc-miR-424-5p,ssc-miR-499-3p,ssc-miR-30a-3p,novel_570,ssc-miR-181a,novel_307,ssc-miR-133a-5p,novel_517,ssc-miR-152,novel_265,ssc-miR-135,ssc-miR-505,ssc-miR-214,ssc-miR-148b-5p,ssc-miR-29c,novel_527,ssc-miR-199b-3p,ssc-miR-455-3p,ssc-miR-29a,ssc-miR-199a-5p,novel_215,novel_584,ssc-miR-101,novel_499,ssc-miR-124a,novel_521,ssc-miR-7144-5p,ssc-miR-193a-5p,novel_353,ssc-miR-628,ssc-miR-107,ssc-miR-4…	FYVE, RhoGEF and PH domain containing 4 [Source:HGNC Symbol;Acc:HGNC:19125]
ENSSSCG00000000536	ERGIC2	ssc-miR-664-5p,ssc-miR-615,ssc-miR-181d-5p,ssc-miR-23b,novel_353,novel_155,ssc-miR-96-5p,ssc-miR-129a-5p,novel_486,novel_542,ssc-miR-23a,ssc-miR-194a,ssc-miR-17-3p,ssc-miR-181b,ssc-miR-365-5p,ssc-miR-1306-5p,novel_72,ssc-miR-421-3p,novel_573,ssc-miR-140-5p,novel_250,novel_537,ssc-miR-10b,ssc-miR-493-3p,novel_557,ssc-miR-363,ssc-miR-532-5p,ssc-miR-181a,ssc-miR-383,novel_508,ssc-miR-30b-3p,ssc-miR-…	importin 8 [Source:HGNC Symbol;Acc:HGNC:9853]
ENSSSCG00000000541	FAR2	ssc-miR-139-5p,novel_278,ssc-miR-219a,novel_488,ssc-miR-874,ssc-miR-2411,novel_390,ssc-miR-22-3p,novel_409,ssc-miR-769-5p,novel_384,ssc-miR-146b,novel_305,ssc-miR-328,novel_564,ssc-miR-146a-5p,novel_597,novel_317,novel_205,ssc-miR-374a-3p,ssc-miR-205,ssc-miR-532-5p,ssc-miR-196b-3p,ssc-miR-450c-3p,ssc-miR-9785-5p,ssc-miR-1839-5p,ssc-miR-7135-3p,novel_227,novel_594,ssc-miR-320	ERGIC and golgi 2 [Source:HGNC Symbol;Acc:HGNC:30208]
ENSSSCG00000000544	PTHLH	ssc-miR-429,ssc-miR-190a,novel_488,novel_2,ssc-miR-15a,ssc-miR-29c,ssc-miR-664-3p,ssc-miR-143-5p,ssc-miR-20b,novel_547,ssc-miR-497,ssc-miR-106a,novel_235,ssc-miR-15b,ssc-miR-424-5p,ssc-miR-17-5p,novel_499,ssc-miR-16,ssc-miR-195,ssc-miR-493-3p,ssc-miR-190b,novel_421,ssc-miR-29b,ssc-miR-20a	fatty acyl-CoA reductase 2 [Source:HGNC Symbol;Acc:HGNC:25531]
ENSSSCG00000000545	KLHL42	novel_307,ssc-miR-92b-3p,ssc-miR-193a-3p,ssc-miR-30a-3p,novel_570,ssc-miR-383,novel_236,novel_586,novel_265,ssc-miR-30b-5p,ssc-miR-19a,ssc-miR-505,ssc-miR-135,novel_528,ssc-miR-92a,ssc-miR-19b,novel_220,novel_468,ssc-miR-30d,ssc-miR-215,novel_591,novel_148,ssc-miR-146a-5p,ssc-miR-30e-5p,ssc-miR-499-5p,novel_353,ssc-miR-1,ssc-miR-27a,ssc-miR-551a,novel_211,ssc-miR-23a,novel_289,novel_361,novel_222…	parathyroid hormone like hormone [Source:HGNC Symbol;Acc:HGNC:9607]
ENSSSCG00000000547	MRPS35	novel_148,novel_305,ssc-miR-615,ssc-miR-148a-5p,novel_390,ssc-miR-199b-5p,novel_2,novel_278,ssc-miR-429,ssc-miR-148b-5p,ssc-miR-186,ssc-miR-185,ssc-miR-199a-5p,ssc-miR-486,ssc-miR-1839-5p,novel_202,novel_537	kelch like family member 42 [Source:HGNC Symbol;Acc:HGNC:29252]
ENSSSCG00000000549	PPFIBP1	ssc-miR-374a-5p,novel_347,ssc-miR-181a,ssc-miR-219b-3p,ssc-miR-29c,novel_488,ssc-miR-199b-5p,novel_593,novel_249,novel_207,novel_506,novel_227,ssc-miR-199a-5p,novel_441,novel_594,ssc-miR-186,novel_204,novel_584,novel_509,novel_215,novel_303,ssc-miR-4331,novel_205,ssc-miR-34c,novel_2,ssc-miR-429,ssc-miR-219a,ssc-miR-143-5p,ssc-miR-29b,novel_424,ssc-miR-34a,ssc-miR-6782-3p,ssc-miR-935,novel_601,ssc…	mitochondrial ribosomal protein S35 [Source:HGNC Symbol;Acc:HGNC:16635]
ENSSSCG00000000552	MED21	novel_421,novel_367,ssc-miR-140-5p,ssc-miR-190b,novel_499,ssc-miR-17-3p,ssc-miR-28-3p,novel_402,ssc-miR-320,ssc-miR-130b,novel_361,ssc-miR-365-5p,novel_599,novel_72,ssc-miR-130a,novel_265,novel_432,ssc-miR-190a,ssc-miR-505,novel_148,novel_305,ssc-miR-383,novel_574	PPFIA binding protein 1 [Source:HGNC Symbol;Acc:HGNC:9249]
ENSSSCG00000000553	TM7SF3	ssc-miR-103,ssc-miR-664-5p,ssc-miR-148a-5p,novel_538,ssc-miR-143-5p,novel_155,ssc-miR-497,novel_374,ssc-miR-27b-3p,ssc-miR-15a,novel_380,ssc-miR-1307,novel_550,ssc-miR-365-5p,ssc-miR-18b,ssc-miR-16,ssc-miR-195,ssc-miR-30c-5p,ssc-miR-219b-3p,novel_508,ssc-miR-15b,ssc-miR-7138-5p,novel_488,ssc-miR-148b-3p,novel_473,ssc-miR-30a-5p,novel_594,ssc-miR-140-3p,novel_460,novel_227,novel_455,novel_258,ssc-…	mediator complex subunit 21 [Source:HGNC Symbol;Acc:HGNC:11473]
ENSSSCG00000000554	FGFR1OP2	ssc-miR-148a-5p,ssc-miR-23b,novel_120,ssc-miR-450b-5p,novel_160,novel_148,ssc-miR-23a,ssc-miR-129a-3p,ssc-miR-128,novel_255,ssc-miR-7142-3p,ssc-miR-365-5p,ssc-miR-326,ssc-miR-153,ssc-miR-28-3p,ssc-miR-148a-3p,novel_382,novel_417,novel_557,ssc-miR-345-5p,ssc-miR-450c-3p,ssc-miR-204,ssc-miR-1343,novel_334,ssc-miR-26a,ssc-miR-493-5p,ssc-miR-2320-3p,ssc-miR-365-3p,ssc-miR-21,novel_307,ssc-miR-125b,ss…	transmembrane 7 superfamily member 3 [Source:HGNC Symbol;Acc:HGNC:23049]
ENSSSCG00000000572	CMAS	ssc-miR-542-3p,novel_72,novel_550,novel_424,novel_471,novel_246,ssc-miR-30c-3p,novel_148,ssc-miR-421-5p,ssc-miR-30c-1-3p,ssc-miR-499-5p,ssc-miR-4331,novel_502,novel_286,novel_515,novel_527,ssc-miR-155-3p,novel_204,novel_441,novel_594,novel_460,novel_593,novel_249,ssc-miR-2411,ssc-miR-135,novel_488,ssc-miR-148b-5p,ssc-miR-9810-3p,novel_347,ssc-miR-21,ssc-miR-2320-3p,ssc-miR-365-3p	FGFR1 oncogene partner 2 [Source:HGNC Symbol;Acc:HGNC:23098]
ENSSSCG00000000573	KCNJ8	ssc-miR-7135-3p,ssc-miR-874,novel_160	cytidine monophosphate N-acetylneuraminic acid synthetase [Source:HGNC Symbol;Acc:HGNC:18290]
ENSSSCG00000000577	GYS2	novel_591,novel_305,novel_307,novel_290,novel_2,ssc-miR-429,ssc-miR-214,ssc-miR-222,novel_577,ssc-miR-24-3p,ssc-miR-221-3p,ssc-miR-7137-5p,novel_417,novel_382,novel_361,ssc-miR-491,ssc-miR-1343,ssc-miR-331-5p,ssc-miR-1839-5p	potassium voltage-gated channel subfamily J member 8 [Source:HGNC Symbol;Acc:HGNC:6269]
ENSSSCG00000000579	GOLT1B	novel_155,ssc-miR-497,ssc-let-7d-5p,ssc-let-7a,ssc-miR-30c-3p,novel_449,ssc-miR-194a,ssc-miR-15a,novel_597,ssc-miR-664-5p,ssc-miR-23b,ssc-miR-885-5p,ssc-miR-30c-1-3p,ssc-miR-143-3p,ssc-let-7e,ssc-miR-16,ssc-miR-17-5p,ssc-miR-195,novel_601,novel_417,ssc-miR-1285,novel_446,novel_72,ssc-miR-148b-3p,ssc-miR-31,ssc-miR-15b,ssc-miR-146b,ssc-miR-194b-5p,ssc-let-7g,novel_509,ssc-miR-155-3p,ssc-miR-186,no…	glycogen synthase 2 [Source:HGNC Symbol;Acc:HGNC:4707]
ENSSSCG00000000580	RECQL	ssc-miR-652,ssc-miR-128,ssc-miR-615,ssc-miR-7138-5p,ssc-miR-1839-3p,ssc-miR-664-5p,ssc-miR-193a-3p,novel_508,ssc-miR-30a-3p,ssc-miR-205,ssc-miR-215,ssc-miR-27b-5p,novel_506,ssc-miR-140-3p,novel_424,ssc-miR-1296-5p,ssc-miR-30e-3p,ssc-miR-192,novel_175,novel_220	golgi transport 1B [Source:HGNC Symbol;Acc:HGNC:20175]
ENSSSCG00000000583	PYROXD1	novel_429,ssc-miR-199a-5p,ssc-miR-24-3p,novel_460,ssc-miR-140-3p,novel_220,ssc-miR-708-5p,novel_138,ssc-miR-196b-3p,ssc-miR-127,ssc-miR-362,ssc-miR-9785-5p,ssc-miR-138,novel_420,ssc-miR-374a-5p,novel_560,novel_235,ssc-miR-328,ssc-miR-383,ssc-miR-125b,ssc-miR-135,novel_196,ssc-miR-214,novel_203,novel_492,ssc-miR-455-5p,ssc-miR-199b-5p,ssc-miR-874,novel_547,novel_545,ssc-miR-125a,novel_550,ssc-miR-…	RecQ helicase-like [Source:HGNC Symbol;Acc:HGNC:9948]
ENSSSCG00000000584	SLCO1A2	novel_577,novel_586,ssc-miR-2411,ssc-miR-148b-5p,novel_488,ssc-miR-339-5p,novel_558,ssc-miR-30a-3p,novel_508,ssc-miR-383,ssc-miR-1839-3p,ssc-miR-30b-3p,ssc-miR-145-3p,novel_346,ssc-miR-215,ssc-miR-127,novel_594,novel_528,ssc-miR-185,novel_220,ssc-miR-155-3p,ssc-miR-187,ssc-miR-10a-5p,novel_468,ssc-miR-140-3p,ssc-miR-1296-5p,novel_227,ssc-miR-7135-5p,ssc-miR-27a,ssc-miR-128,novel_211,ssc-miR-4334-…	pyridine nucleotide-disulphide oxidoreductase domain 1 [Source:HGNC Symbol;Acc:HGNC:26162]
ENSSSCG00000000587	AEBP2	novel_596,ssc-miR-17-3p,ssc-miR-199a-3p,ssc-miR-16,ssc-miR-195,ssc-miR-26a,ssc-miR-18b,ssc-miR-217,novel_353,ssc-miR-23b,ssc-miR-885-5p,novel_597,ssc-miR-7144-5p,ssc-miR-9-1,ssc-miR-15a,ssc-miR-23a,ssc-miR-143-5p,ssc-miR-497,ssc-miR-18a,novel_429,ssc-miR-199b-3p,novel_468,novel_515,novel_455,ssc-miR-335,novel_409,ssc-miR-493-5p,ssc-miR-451,novel_560,ssc-miR-4337,novel_508,ssc-miR-424-5p,ssc-miR-1…	solute carrier organic anion transporter family member 1A2 [Source:HGNC Symbol;Acc:HGNC:10956]
ENSSSCG00000000597	LMO3	ssc-miR-493-5p,ssc-miR-181d-5p,ssc-miR-218-5p,ssc-miR-181b,ssc-miR-181a,ssc-miR-145-3p	AE binding protein 2 [Source:HGNC Symbol;Acc:HGNC:24051]
ENSSSCG00000000599	DERA	ssc-miR-7142-3p,novel_382,ssc-miR-1277,ssc-miR-10a-5p,ssc-miR-150,ssc-miR-450c-3p,ssc-miR-10b,ssc-miR-935,ssc-miR-204,ssc-miR-491,ssc-miR-103,ssc-miR-107,ssc-miR-455-5p,novel_517,novel_246,novel_545	LIM domain only 3 [Source:HGNC Symbol;Acc:HGNC:6643]
ENSSSCG00000000600	EPS8	ssc-miR-140-3p,ssc-miR-542-3p,novel_541,ssc-miR-6782-3p,ssc-miR-218-5p,ssc-miR-205,ssc-miR-124a,ssc-miR-345-5p,ssc-miR-532-5p,ssc-miR-101,ssc-miR-204,ssc-miR-1343,ssc-miR-491,novel_455,novel_568,ssc-miR-664-5p,novel_148,ssc-miR-219b-3p,ssc-miR-429,ssc-miR-652,ssc-miR-425-5p,ssc-miR-135,novel_278,novel_2,novel_155,novel_249	deoxyribose-phosphate aldolase [Source:HGNC Symbol;Acc:HGNC:24269]
ENSSSCG00000000602	RERG	ssc-miR-20b,novel_552,ssc-miR-31,ssc-miR-19a,ssc-miR-30b-3p,ssc-miR-7138-5p,novel_206,novel_235,novel_409,ssc-miR-27b-5p,ssc-miR-145-3p,novel_202,ssc-miR-19b,ssc-miR-455-3p,novel_468,novel_227,novel_599,ssc-miR-20a,novel_429,ssc-miR-151-3p,novel_390,novel_486,ssc-miR-191,ssc-miR-708-3p,novel_290,ssc-miR-378,ssc-miR-1,ssc-miR-106a,ssc-miR-421-3p,ssc-miR-345-3p,ssc-miR-2320-5p,ssc-miR-217,ssc-miR-3…	epidermal growth factor receptor pathway substrate 8 [Source:HGNC Symbol;Acc:HGNC:3420]
ENSSSCG00000000604	ARHGDIB	ssc-miR-7138-3p,ssc-miR-7135-5p,ssc-miR-140-3p,novel_255,ssc-miR-1306-5p,ssc-miR-7142-3p,novel_204,novel_380,ssc-miR-34a,ssc-miR-16,ssc-miR-195,novel_149,ssc-miR-30b-3p,ssc-miR-15b,ssc-miR-424-5p,novel_239,ssc-miR-9820-5p,ssc-miR-34c,ssc-miR-15a,novel_203,ssc-miR-450b-3p,novel_542,ssc-miR-497	RAS like estrogen regulated growth inhibitor [Source:HGNC Symbol;Acc:HGNC:15980]
ENSSSCG00000000606	MGP	novel_527,ssc-miR-185,novel_265,ssc-miR-183,novel_353	Rho GDP dissociation inhibitor (GDI) beta [Source:HGNC Symbol;Acc:HGNC:679]
ENSSSCG00000000607	ART4	ssc-miR-1839-3p,novel_348,ssc-miR-615,ssc-miR-664-5p,novel_239,novel_128,ssc-miR-30a-3p,novel_570,novel_211,ssc-miR-34c,novel_488,novel_433,ssc-miR-31,ssc-miR-2411,novel_547,ssc-miR-22-3p,ssc-miR-140-3p,novel_472,ssc-miR-326,novel_72,ssc-miR-30e-3p,novel_528,ssc-miR-145-5p,ssc-miR-155-5p,ssc-miR-34a,novel_417,ssc-miR-545-5p,novel_515	Matrix Gla protein [Source:UniProtKB/Swiss-Prot;Acc:Q8MJ39]
ENSSSCG00000000611	WBP11	novel_455,ssc-miR-215,ssc-miR-320,novel_468,ssc-miR-187,ssc-miR-186,ssc-miR-140-3p,novel_460,novel_577,novel_432,ssc-miR-214,ssc-miR-505,ssc-miR-769-3p,ssc-miR-31,novel_514,novel_278,novel_307,novel_558,novel_508,ssc-miR-424-5p,ssc-miR-383,ssc-miR-15b,ssc-miR-493-5p,ssc-miR-1839-3p,novel_560,novel_574,novel_250,ssc-miR-195,ssc-miR-16,ssc-miR-150,ssc-miR-192,ssc-miR-7137-3p,ssc-miR-365-5p,novel_72…	ADP-ribosyltransferase 4 (Dombrock blood group) [Source:HGNC Symbol;Acc:HGNC:726]
ENSSSCG00000000612	ATF7IP	ssc-miR-204,ssc-miR-18b,novel_440,ssc-miR-491,ssc-miR-195,ssc-miR-17-5p,ssc-miR-16,ssc-miR-150,novel_417,ssc-miR-221-3p,novel_179,novel_72,ssc-miR-497,ssc-miR-96-5p,novel_471,novel_486,novel_390,ssc-miR-15a,novel_449,ssc-miR-664-5p,ssc-miR-122,novel_128,ssc-miR-708-3p,novel_205,novel_597,ssc-miR-103,novel_511,novel_298,ssc-miR-331-5p,novel_515,ssc-miR-149,novel_594,novel_430,ssc-miR-186,ssc-miR-2…	WW domain binding protein 11 [Source:HGNC Symbol;Acc:HGNC:16461]
ENSSSCG00000000619	FAM234B	ssc-miR-374b-3p,novel_250,ssc-miR-30c-5p,ssc-let-7e,ssc-miR-17-5p,novel_380,ssc-miR-365-5p,ssc-miR-7137-3p,ssc-miR-1285,ssc-let-7d-5p,ssc-miR-143-5p,novel_535,novel_309,novel_449,ssc-let-7a,novel_128,ssc-miR-664-5p,novel_321,ssc-miR-103,ssc-miR-708-3p,ssc-miR-423-5p,ssc-miR-28-5p,novel_377,novel_290,novel_538,ssc-miR-615,novel_149,ssc-miR-23b,novel_511,ssc-miR-27b-5p,ssc-let-7g,ssc-miR-142-5p,ssc…	activating transcription factor 7 interacting protein [Source:HGNC Symbol;Acc:HGNC:20092]
ENSSSCG00000000623	BCL2L14	ssc-miR-129a-5p,ssc-miR-150,novel_319,ssc-miR-140-5p	uncharacterized protein LOC100514349 [Source:RefSeq peptide;Acc:NP_001231885]
ENSSSCG00000000625	LRP6	ssc-miR-130b,ssc-miR-671-5p,ssc-miR-30d,novel_468,ssc-miR-455-3p,ssc-miR-183,ssc-miR-132,novel_202,novel_346,ssc-miR-182,novel_578,ssc-miR-545-5p,novel_521,novel_317,ssc-miR-424-5p,ssc-miR-383,ssc-miR-193a-3p,ssc-miR-181a,novel_409,novel_249,ssc-miR-30b-5p,novel_552,novel_265,novel_586,ssc-miR-874,ssc-miR-29c,novel_222,ssc-miR-7137-5p,novel_316,ssc-miR-29b,ssc-miR-26a,ssc-miR-421-3p,ssc-miR-9843-…	BCL2 like 14 [Source:HGNC Symbol;Acc:HGNC:16657]
ENSSSCG00000000633	YBX3	ssc-miR-493-5p,novel_420,novel_564,ssc-miR-29c,ssc-miR-30a-5p,novel_488,ssc-miR-9,ssc-miR-30b-5p,novel_472,novel_506,ssc-miR-18a,ssc-miR-24-2-5p,ssc-miR-7857-3p,ssc-miR-29a,novel_594,ssc-miR-155-3p,ssc-miR-202-5p,novel_204,ssc-miR-320,novel_521,novel_258,ssc-miR-338,ssc-miR-9785-5p,ssc-miR-138,ssc-miR-30e-5p,novel_211,ssc-miR-9-1,ssc-miR-129a-5p,novel_471,novel_197,ssc-miR-29b,ssc-miR-326,ssc-miR…	LDL receptor related protein 6 [Source:HGNC Symbol;Acc:HGNC:6698]
ENSSSCG00000000634	STYK1	ssc-miR-708-3p,ssc-miR-664-5p,ssc-miR-500,novel_173,novel_542,novel_374,ssc-let-7d-5p,ssc-miR-27a,ssc-miR-27b-3p,ssc-miR-129a-3p,ssc-let-7a,novel_175,novel_417,novel_361,ssc-miR-9851-3p,novel_446,ssc-miR-374b-3p,ssc-miR-204,ssc-let-7e,ssc-miR-374a-3p,ssc-miR-205,novel_508,ssc-miR-98,novel_307,ssc-miR-21,ssc-let-7i,novel_433,ssc-miR-671-5p,novel_541,ssc-miR-202-5p,novel_224,ssc-let-7c,ssc-let-7f,s…	Y-box binding protein 3 [Source:HGNC Symbol;Acc:HGNC:2428]
ENSSSCG00000000635	MAGOHB	ssc-miR-362,ssc-miR-450c-3p,novel_509,ssc-miR-1343,ssc-miR-140-5p,novel_255,ssc-miR-486,ssc-miR-7135-5p,ssc-miR-708-5p,novel_527,novel_417,novel_361,novel_520,novel_246,novel_574,novel_160,novel_148,novel_321,ssc-miR-383,ssc-miR-28-5p	serine/threonine/tyrosine kinase 1 [Source:HGNC Symbol;Acc:HGNC:18889]
ENSSSCG00000000636	KLRA1	ssc-miR-17-3p,ssc-miR-450b-5p	mago homolog B, exon junction complex core component [Source:HGNC Symbol;Acc:HGNC:25504]
ENSSSCG00000000641	KLRK1	ssc-miR-129a-5p,novel_298,ssc-miR-135,novel_537,novel_468,novel_508,novel_441,ssc-miR-145-5p,ssc-miR-7142-3p,novel_348	-
ENSSSCG00000000645	GABARAPL1	novel_407,ssc-miR-1306-5p,novel_166,ssc-miR-9851-3p,novel_361,novel_322,ssc-miR-450c-3p,ssc-miR-143-3p,ssc-miR-9788-3p,novel_367,novel_421,novel_293,novel_568,novel_107,ssc-miR-140-5p,novel_173,novel_128,novel_321,ssc-miR-450b-5p,ssc-miR-7144-5p,ssc-miR-28-5p,novel_287,novel_535,ssc-miR-191,novel_374,novel_390,novel_542,ssc-miR-212,ssc-miR-155-5p,ssc-miR-19b,ssc-miR-708-5p,novel_224,ssc-miR-145-5…	killer cell lectin like receptor K1 [Source:HGNC Symbol;Acc:HGNC:18788]
ENSSSCG00000000647	OLR1	ssc-miR-545-3p,ssc-miR-20b,novel_586,ssc-miR-130a,ssc-miR-148b-5p,ssc-miR-135,novel_488,ssc-miR-19a,novel_570,novel_205,novel_313,ssc-miR-106a,ssc-miR-24-1-5p,novel_455,novel_557,ssc-miR-215,ssc-miR-17-5p,ssc-miR-450c-3p,novel_594,ssc-miR-19b,ssc-miR-192,ssc-miR-7137-5p,ssc-miR-186,novel_481,ssc-miR-130b,ssc-miR-365-5p,ssc-miR-20a,ssc-miR-24-2-5p	-
ENSSSCG00000000648	CLEC7A	ssc-miR-320,ssc-miR-30d,ssc-miR-19b,novel_594,novel_472,ssc-miR-138,ssc-miR-145-3p,ssc-miR-124a,ssc-miR-219b-3p,ssc-miR-383,novel_239,ssc-miR-30b-5p,ssc-miR-22-3p,novel_586,novel_488,ssc-miR-19a,ssc-miR-30a-5p,ssc-miR-148b-5p,novel_175,ssc-miR-326,ssc-miR-7135-3p,novel_334,novel_568,ssc-miR-7140-3p,ssc-miR-532-5p,novel_557,ssc-miR-374a-3p,ssc-miR-30c-5p,ssc-miR-1468,ssc-miR-421-5p,novel_128,novel…	oxidized low density lipoprotein (lectin-like) receptor 1 [Source:HGNC Symbol;Acc:HGNC:8133]
ENSSSCG00000000652	CLEC12A	novel_593,ssc-miR-140-5p,ssc-miR-185,ssc-miR-9788-3p,ssc-miR-421-3p,ssc-miR-217	C-type lectin domain family 7 member A [Source:HGNC Symbol;Acc:HGNC:14558]
ENSSSCG00000000653	CD69	ssc-miR-9820-5p,ssc-miR-92b-3p,ssc-miR-424-5p,ssc-miR-15b,ssc-miR-21,ssc-miR-32,ssc-miR-20b,novel_249,novel_473,ssc-miR-505,ssc-miR-92a,novel_402,novel_527,novel_430,ssc-miR-20a,ssc-miR-140-3p,ssc-miR-7135-5p,ssc-miR-369,novel_202,ssc-miR-124a,novel_244,ssc-miR-708-3p,ssc-miR-106a,ssc-miR-497,ssc-miR-34c,ssc-miR-15a,ssc-miR-34a,ssc-miR-425-3p,novel_596,ssc-miR-181b,ssc-miR-374a-3p,ssc-miR-205,ssc…	C-type lectin domain family 12, member A [Source:RefSeq peptide;Acc:NP_001288598]
ENSSSCG00000000655	KLRF1	novel_446,ssc-miR-20a,ssc-miR-155-5p,ssc-miR-153,ssc-miR-17-5p,ssc-miR-374a-3p,ssc-miR-331-5p,novel_367,ssc-miR-106a,ssc-miR-23b,ssc-miR-2320-3p,ssc-miR-493-5p,ssc-miR-103,novel_205,ssc-miR-219a,ssc-miR-107,novel_488,ssc-miR-361-5p,novel_309,novel_432,ssc-miR-20b	CD69 molecule [Source:HGNC Symbol;Acc:HGNC:1694]
ENSSSCG00000000656	CLEC2B	ssc-miR-9785-5p,novel_224,novel_594,ssc-miR-155-5p,ssc-miR-320,ssc-miR-20a,ssc-miR-132,ssc-miR-152,novel_249,ssc-miR-148b-3p,novel_340,ssc-miR-31,ssc-miR-15b,novel_428,ssc-miR-424-5p,ssc-miR-146b,ssc-miR-195,novel_537,ssc-miR-16,ssc-miR-4338,ssc-miR-17-5p,ssc-miR-148a-3p,novel_374,ssc-miR-497,ssc-miR-129a-5p,novel_542,ssc-miR-15a,ssc-miR-23a,ssc-miR-450b-5p,novel_290,ssc-miR-146a-5p,ssc-miR-23b,s…	killer cell lectin like receptor F1 [Source:HGNC Symbol;Acc:HGNC:13342]
ENSSSCG00000000657	CLEC2D	ssc-miR-15b,ssc-miR-424-5p,novel_353,novel_348,ssc-miR-499-5p,ssc-miR-378,ssc-miR-30b-3p,ssc-miR-497,novel_514,ssc-miR-15a,ssc-miR-9851-3p,novel_550,novel_250,ssc-miR-378b-3p,novel_303,novel_421,ssc-miR-9843-3p,novel_511,ssc-miR-532-5p,ssc-miR-16,ssc-miR-196b-3p,ssc-miR-195	C-type lectin domain family 2 member B [Source:HGNC Symbol;Acc:HGNC:2053]
ENSSSCG00000000660	A2M	novel_454,ssc-miR-146a-5p,ssc-miR-365-5p,novel_537,ssc-miR-146b	-
ENSSSCG00000000662	M6PR	ssc-miR-195,novel_394,ssc-miR-30c-5p,ssc-miR-16,ssc-miR-17-5p,ssc-miR-204,novel_132,ssc-miR-1285,ssc-miR-194a,ssc-miR-15a,novel_520,ssc-miR-9-1,ssc-miR-30c-3p,ssc-miR-296-3p,novel_390,ssc-miR-4331,ssc-miR-30c-1-3p,novel_298,ssc-miR-20a,ssc-miR-320,ssc-miR-202-5p,ssc-miR-30a-5p,ssc-miR-31,ssc-miR-148b-3p,ssc-miR-199b-5p,ssc-miR-9,ssc-miR-194b-5p,ssc-miR-451,ssc-miR-15b,ssc-miR-328,novel_537,ssc-mi…	alpha-2-macroglobulin [Source:HGNC Symbol;Acc:HGNC:7]
ENSSSCG00000000663	KLRG1	novel_384,ssc-miR-493-5p,ssc-miR-181d-5p,novel_235,ssc-miR-181a,ssc-miR-664-5p,ssc-miR-7140-3p,ssc-miR-149,novel_440,ssc-miR-24-1-5p,novel_454,novel_298,ssc-miR-24-2-5p,ssc-miR-24-3p,ssc-miR-1306-5p,novel_460,ssc-miR-181b,novel_430,ssc-miR-155-3p,novel_468,ssc-miR-145-5p,novel_594,ssc-miR-17-3p	mannose-6-phosphate receptor, cation dependent [Source:HGNC Symbol;Acc:HGNC:6752]
ENSSSCG00000000675	C1R	ssc-miR-215,novel_227,ssc-miR-192	killer cell lectin like receptor G1 [Source:HGNC Symbol;Acc:HGNC:6380]
ENSSSCG00000000680	GPR162	ssc-miR-1306-5p,ssc-miR-24-3p,novel_289,ssc-miR-214,ssc-miR-196b-3p,ssc-miR-455-3p	complement C1r subcomponent [Source:HGNC Symbol;Acc:HGNC:1246]
ENSSSCG00000000681	P3H3	ssc-miR-143-5p,novel_194,novel_492,novel_535,ssc-miR-769-3p,novel_321,ssc-miR-28-5p,novel_560,novel_120,ssc-miR-1343,novel_193,ssc-miR-149,novel_316,ssc-miR-9851-3p,ssc-miR-708-5p,ssc-miR-221-5p,novel_412,ssc-miR-7135-3p	G protein-coupled receptor 162 [Source:HGNC Symbol;Acc:HGNC:16693]
ENSSSCG00000000682	GNB3	ssc-miR-328,novel_527,ssc-miR-187,novel_377,ssc-miR-320,novel_305,novel_242,ssc-miR-30b-3p,novel_206,novel_303,ssc-miR-744,ssc-miR-1343,ssc-miR-9788-3p,novel_289,ssc-miR-124a	prolyl 3-hydroxylase 3 [Source:HGNC Symbol;Acc:HGNC:19318]
ENSSSCG00000000683	CDCA3	ssc-miR-219a,ssc-miR-331-3p,ssc-miR-383	G protein subunit beta 3 [Source:HGNC Symbol;Acc:HGNC:4400]
ENSSSCG00000000684	USP5	ssc-miR-9785-5p,novel_346,ssc-miR-491,novel_440,ssc-miR-2320-5p,novel_578,novel_222,ssc-miR-185,novel_316,novel_528,novel_594,novel_380,ssc-miR-132,ssc-miR-24-3p,novel_179,novel_319,novel_249,novel_323,novel_265,novel_340,novel_289,ssc-miR-214,novel_488,novel_564,novel_160,novel_307,novel_560	cell division cycle associated 3 [Source:HGNC Symbol;Acc:HGNC:14624]
ENSSSCG00000000685	TPI1	novel_584,ssc-let-7g,ssc-miR-133a-3p,novel_441,ssc-miR-212,ssc-let-7c,ssc-let-7f,novel_249,ssc-miR-139-3p,ssc-let-7i,ssc-miR-92b-5p,ssc-miR-424-5p,ssc-miR-15b,ssc-miR-98,ssc-miR-532-3p,novel_317,ssc-miR-184,novel_558,ssc-miR-30b-3p,ssc-miR-7138-5p,novel_440,ssc-let-7e,ssc-miR-16,ssc-miR-195,ssc-miR-542-3p,novel_255,ssc-miR-96-5p,ssc-miR-497,ssc-let-7d-5p,ssc-let-7a,novel_211,ssc-miR-15a,novel_377…	ubiquitin specific peptidase 5 [Source:HGNC Symbol;Acc:HGNC:12628]
ENSSSCG00000000687	CD4	novel_449,ssc-miR-222,ssc-miR-7134-3p,ssc-miR-15a,ssc-miR-34c,novel_390,ssc-miR-128,ssc-miR-497,novel_467,novel_120,ssc-miR-146a-5p,ssc-miR-16,ssc-miR-218-5p,novel_601,ssc-miR-195,novel_568,ssc-miR-26a,novel_167,novel_440,ssc-miR-491,ssc-miR-9843-3p,ssc-miR-9788-3p,ssc-miR-345-3p,novel_275,ssc-miR-1285,ssc-miR-331-3p,ssc-miR-221-3p,ssc-miR-486,novel_255,ssc-miR-221-5p,novel_175,novel_222,ssc-miR-…	triosephosphate isomerase 1 [Source:HGNC Symbol;Acc:HGNC:12009]
ENSSSCG00000000692	PIANP	novel_401,ssc-miR-31,novel_265,novel_254,novel_249,ssc-miR-22-3p,novel_369,ssc-miR-30b-3p,novel_420,ssc-miR-532-3p,ssc-miR-383,ssc-miR-499-3p,ssc-miR-149,novel_509,ssc-miR-335,novel_584,ssc-miR-7138-3p,ssc-miR-212,novel_224,novel_441,ssc-miR-185,ssc-miR-320,novel_309,ssc-miR-107,ssc-miR-30c-3p,novel_374,novel_542,novel_246,ssc-miR-30c-1-3p,novel_377,novel_205,ssc-miR-103,novel_557,ssc-miR-493-3p,…	-
ENSSSCG00000000693	NCAPD2	novel_557,novel_203,novel_488,novel_249,ssc-miR-450b-3p,novel_538,novel_353,novel_420,novel_594	PILR alpha associated neural protein [Source:HGNC Symbol;Acc:HGNC:25338]
ENSSSCG00000000696	NOP2	novel_305,novel_515,ssc-miR-31	non-SMC condensin I complex subunit D2 [Source:HGNC Symbol;Acc:HGNC:24305]
ENSSSCG00000000700	ACRBP	ssc-miR-7138-3p,novel_235,ssc-miR-671-5p,novel_489,novel_542,novel_421,ssc-miR-491,novel_254	NOP2 nucleolar protein [Source:HGNC Symbol;Acc:HGNC:7867]
ENSSSCG00000000702	ZNF384	novel_440,ssc-miR-1343,ssc-miR-217,novel_568,ssc-miR-195,ssc-miR-16,ssc-miR-181b,novel_374,ssc-miR-497,ssc-miR-143-5p,novel_467,ssc-miR-15a,ssc-miR-129a-3p,ssc-miR-219a,ssc-miR-30c-3p,novel_128,novel_321,ssc-miR-28-5p,ssc-miR-181d-5p,ssc-miR-30c-1-3p,ssc-miR-23b,ssc-miR-331-5p,ssc-miR-185,ssc-miR-10a-5p,novel_577,novel_545,novel_194,novel_196,ssc-miR-31,ssc-miR-15b,novel_508,ssc-miR-493-5p,novel_…	acrosin binding protein [Source:HGNC Symbol;Acc:HGNC:17195]
ENSSSCG00000000704	TAPBPL	ssc-miR-744,ssc-miR-138,novel_346,novel_138,novel_499,ssc-miR-101,ssc-miR-182,ssc-miR-708-5p,novel_527,novel_506,ssc-miR-20b,ssc-miR-125a,ssc-miR-2411,novel_432,novel_492,ssc-miR-214,ssc-miR-193a-3p,novel_347,ssc-miR-125b,ssc-miR-532-3p,ssc-miR-383,novel_235,ssc-miR-2320-3p,novel_384,novel_420,ssc-miR-9788-3p,ssc-miR-2320-5p,ssc-miR-140-5p,novel_193,ssc-miR-205,novel_222,novel_211,ssc-miR-551a,ss…	zinc finger protein 384 [Source:HGNC Symbol;Acc:HGNC:11955]
ENSSSCG00000000705	CD27	novel_407,ssc-miR-7137-3p,ssc-miR-331-3p,ssc-miR-34a,novel_222,ssc-miR-9860-5p,ssc-miR-124a,novel_578,novel_293,novel_568,novel_536,ssc-miR-30b-3p,novel_236,novel_313,novel_148,ssc-miR-423-5p,novel_570,novel_492,novel_287,ssc-miR-34c,novel_432,novel_535,ssc-miR-135,ssc-miR-1306-3p,ssc-miR-143-5p	TAP binding protein like [Source:HGNC Symbol;Acc:HGNC:30683]
ENSSSCG00000000706	LTBR	novel_242,novel_160,novel_432,ssc-miR-29c,novel_467,ssc-miR-874,ssc-miR-212,novel_446,ssc-miR-29b,ssc-miR-455-3p,ssc-miR-17-3p,ssc-miR-542-3p,novel_441,ssc-miR-532-5p,novel_107,ssc-miR-204	CD27 molecule [Source:HGNC Symbol;Acc:HGNC:11922]
ENSSSCG00000000708	TNFRSF1A	ssc-miR-365-5p,ssc-miR-29b,novel_166,ssc-miR-221-5p,ssc-miR-181b,ssc-miR-195,ssc-miR-16,novel_293,novel_167,novel_193,ssc-miR-4331,ssc-miR-181d-5p,novel_242,novel_368,ssc-miR-4334-3p,novel_309,ssc-miR-15a,novel_535,ssc-miR-497,novel_542,novel_246,ssc-miR-24-3p,ssc-miR-29a,ssc-miR-7857-3p,novel_528,novel_527,ssc-miR-149,novel_138,ssc-miR-744,ssc-miR-338,ssc-miR-9785-5p,novel_455,ssc-miR-7138-5p,ss…	Sus scrofa lymphotoxin beta receptor (TNFR superfamily, member 3) (LTBR), mRNA. [Source:RefSeq mRNA;Acc:NM_001308823]
ENSSSCG00000000709	PLEKHG6	ssc-let-7f,ssc-let-7c,ssc-miR-1296-5p,ssc-miR-183,ssc-miR-199a-5p,ssc-miR-185,novel_175,ssc-miR-320,ssc-let-7e,ssc-let-7g,ssc-miR-2320-5p,ssc-miR-9785-5p,novel_250,ssc-miR-1839-5p,ssc-miR-361-3p,novel_420,novel_160,ssc-miR-664-5p,ssc-miR-103,ssc-miR-383,ssc-miR-98,novel_317,novel_205,novel_514,ssc-let-7a,ssc-miR-107,ssc-miR-199b-5p,ssc-let-7i,ssc-let-7d-5p	tumor necrosis factor receptor superfamily member 1A precursor [Source:RefSeq peptide;Acc:NP_999134]
ENSSSCG00000000723	C12orf4	novel_594,ssc-miR-24-3p,ssc-miR-1285,novel_429,ssc-miR-145-3p,ssc-miR-338,ssc-miR-1839-5p,ssc-miR-182,novel_591,novel_564,ssc-miR-499-5p,ssc-miR-7138-5p,novel_368,novel_547,novel_577,novel_246,novel_552,ssc-miR-340,novel_488,ssc-miR-214	pleckstrin homology and RhoGEF domain containing G6 [Source:HGNC Symbol;Acc:HGNC:25562]
ENSSSCG00000000728	PARP11	ssc-miR-143-5p,ssc-miR-296-3p,ssc-miR-497,novel_155,ssc-miR-15a,ssc-miR-30c-3p,novel_449,ssc-miR-1306-3p,novel_128,ssc-miR-103,ssc-miR-30c-1-3p,novel_538,ssc-miR-18b,novel_601,ssc-miR-195,ssc-miR-16,ssc-miR-542-3p,ssc-miR-486,novel_179,novel_407,novel_72,novel_446,ssc-miR-199b-5p,novel_488,ssc-miR-148b-3p,ssc-miR-9820-5p,ssc-miR-15b,ssc-miR-7138-5p,novel_258,ssc-miR-149,ssc-miR-320,ssc-miR-186,no…	chromosome 12 open reading frame 4 [Source:HGNC Symbol;Acc:HGNC:1184]
ENSSSCG00000000730	PRMT8	novel_427,novel_402,ssc-miR-155-3p,ssc-miR-202-5p,novel_430,novel_472,ssc-miR-7135-5p,ssc-miR-7857-3p,novel_511,novel_298,novel_509,novel_515,ssc-miR-149,ssc-miR-9820-5p,ssc-miR-328,ssc-miR-15b,ssc-miR-219b-3p,novel_369,novel_206,ssc-miR-7138-5p,ssc-miR-146b,ssc-miR-22-3p,ssc-miR-34a,ssc-miR-542-3p,ssc-miR-150,novel_407,ssc-miR-7137-3p,novel_451,novel_72,ssc-miR-326,ssc-miR-491,novel_440,ssc-miR-…	poly(ADP-ribose) polymerase family member 11 [Source:HGNC Symbol;Acc:HGNC:1186]
ENSSSCG00000000735	TSPAN9	novel_254,ssc-miR-199b-5p,novel_545,novel_194,ssc-miR-148b-3p,ssc-miR-31,novel_278,ssc-miR-184,ssc-miR-15b,ssc-miR-7138-5p,novel_206,novel_509,ssc-miR-149,novel_441,ssc-miR-10a-5p,ssc-miR-320,novel_387,novel_472,novel_599,ssc-miR-20a,ssc-miR-212,novel_374,ssc-miR-497,novel_155,novel_467,ssc-miR-143-5p,novel_390,novel_486,ssc-miR-4334-3p,novel_535,ssc-miR-15a,ssc-miR-425-5p,ssc-miR-103,novel_377,s…	protein arginine methyltransferase 8 [Source:HGNC Symbol;Acc:HGNC:5188]
ENSSSCG00000000736	TEAD4	ssc-miR-103,novel_538,ssc-miR-499-5p,ssc-miR-4331,novel_246,novel_542,ssc-miR-96-5p,ssc-miR-129a-3p,novel_289,ssc-miR-107,novel_287,novel_211,ssc-miR-6782-3p,novel_382,novel_222,ssc-miR-150,ssc-miR-28-3p,ssc-miR-17-3p,novel_316,ssc-miR-339-3p,ssc-miR-9851-3p,ssc-miR-331-3p,novel_424,ssc-miR-1306-5p,novel_568,ssc-miR-1343,ssc-miR-345-3p,ssc-miR-10b,ssc-miR-499-3p,novel_317,ssc-miR-125b,novel_347,n…	tetraspanin 9 [Source:HGNC Symbol;Acc:HGNC:21640]
ENSSSCG00000000737	TULP3	ssc-miR-505,novel_471,ssc-miR-7138-3p,ssc-miR-2320-3p,ssc-miR-181d-5p,ssc-miR-186,ssc-miR-181b,novel_317,novel_307,ssc-miR-181a,novel_305	TEA domain family member 4 [Source:HGNC Symbol;Acc:HGNC:11717]
ENSSSCG00000000738	RHNO1	novel_211,novel_520,ssc-miR-652,ssc-miR-425-5p,novel_340,ssc-miR-135,ssc-miR-125a,ssc-miR-874,novel_249,ssc-miR-4331,ssc-miR-30b-3p,novel_313,ssc-miR-450b-5p,ssc-miR-664-5p,novel_307,novel_347,ssc-miR-125b,novel_570,ssc-miR-219b-3p,ssc-miR-499-3p,ssc-miR-493-3p,ssc-miR-4338,ssc-miR-345-5p,ssc-miR-331-5p,ssc-miR-7137-3p,ssc-miR-132,ssc-miR-145-5p,ssc-miR-542-3p,novel_468	tubby like protein 3 [Source:HGNC Symbol;Acc:HGNC:12425]
ENSSSCG00000000739	FOXM1	ssc-miR-194b-5p,ssc-miR-361-3p,novel_560,ssc-miR-30b-3p,novel_307,ssc-miR-532-3p,ssc-miR-328,ssc-miR-1271,ssc-miR-361-5p,ssc-miR-214,novel_340,ssc-miR-148b-3p,novel_90,ssc-miR-210,ssc-miR-152,ssc-miR-132,ssc-miR-212,ssc-miR-185,ssc-miR-320,novel_468,ssc-miR-199b-3p,ssc-miR-196b-3p,ssc-miR-335,novel_298,ssc-miR-9785-5p,novel_346,ssc-miR-196a,novel_538,ssc-miR-196b-5p,novel_368,ssc-miR-769-5p,ssc-m…	RAD9-HUS1-RAD1 interacting nuclear orphan 1 [Source:HGNC Symbol;Acc:HGNC:28206]
ENSSSCG00000000742	ITFG2	novel_454,ssc-miR-4338,ssc-miR-374a-3p,ssc-miR-493-3p,novel_382,ssc-miR-30e-3p,ssc-miR-151-5p,ssc-miR-29b,ssc-miR-450b-3p,novel_289,ssc-miR-139-5p,ssc-miR-340,ssc-miR-34c,novel_242,novel_353,novel_368,novel_173,novel_303,novel_215,ssc-miR-138,novel_521,ssc-miR-199b-3p,ssc-miR-455-3p,ssc-miR-19b,ssc-miR-7134-5p,ssc-miR-18a,novel_586,ssc-miR-92b-5p,ssc-miR-339-5p,ssc-miR-214,ssc-miR-19a,ssc-miR-505…	forkhead box M1 [Source:HGNC Symbol;Acc:HGNC:3818]
ENSSSCG00000000743	FKBP4	ssc-miR-7137-5p,novel_166,ssc-miR-339-3p,ssc-miR-29a,ssc-miR-140-5p,novel_440,ssc-miR-491,ssc-miR-2320-5p,novel_557,ssc-miR-383,novel_317,novel_377,novel_307,novel_235,ssc-miR-210,novel_254,ssc-miR-1271	integrin alpha FG-GAP repeat containing 2 [Source:HGNC Symbol;Acc:HGNC:30879]
ENSSSCG00000000746	WASH1	ssc-miR-1271,novel_289,ssc-miR-885-3p,novel_467,novel_166	FK506 binding protein 4 [Source:HGNC Symbol;Acc:HGNC:3720]
ENSSSCG00000000749	SLC6A12	ssc-miR-30b-3p,ssc-miR-328,ssc-miR-125b,novel_347,ssc-miR-193a-3p,ssc-miR-339-5p,ssc-miR-214,novel_207,ssc-miR-125a,ssc-miR-7138-3p,ssc-miR-24-3p,ssc-miR-187,novel_441,ssc-miR-708-5p,ssc-miR-149,ssc-miR-196b-3p,ssc-miR-127,novel_584,novel_348,ssc-miR-4331,novel_173,novel_377,ssc-miR-28-5p,novel_148,novel_321,ssc-miR-4334-3p,ssc-miR-34c,ssc-miR-296-3p,novel_407,ssc-miR-1306-5p,ssc-miR-34a,novel_38…	-
ENSSSCG00000000751	CCDC77	ssc-miR-320,novel_166,novel_402,novel_528,novel_215,novel_502,ssc-miR-1343,ssc-miR-2320-5p,ssc-miR-362,ssc-miR-383,ssc-miR-146a-5p,novel_290,novel_508,novel_384,ssc-miR-769-5p,ssc-miR-146b,ssc-miR-885-5p,ssc-miR-30c-1-3p,novel_235,novel_471,novel_489,ssc-miR-450b-3p,ssc-miR-129a-5p,ssc-miR-30c-3p,novel_203,novel_473,ssc-miR-139-5p,novel_432	solute carrier family 6 member 12 [Source:HGNC Symbol;Acc:HGNC:11045]
ENSSSCG00000000753	WNK1	ssc-miR-16,ssc-miR-7140-3p,novel_601,ssc-miR-195,novel_250,novel_440,ssc-miR-491,ssc-miR-1343,ssc-miR-204,novel_446,ssc-miR-1285,novel_72,novel_407,ssc-miR-365-5p,novel_2,ssc-miR-27b-3p,ssc-miR-9-1,ssc-miR-30c-3p,ssc-miR-15a,novel_471,novel_390,ssc-miR-497,novel_374,ssc-miR-296-3p,ssc-miR-545-3p,novel_313,novel_538,ssc-miR-181d-5p,ssc-miR-4331,ssc-miR-30c-1-3p,ssc-miR-103,novel_290,ssc-miR-664-5p…	coiled-coil domain containing 77 [Source:HGNC Symbol;Acc:HGNC:28203]
ENSSSCG00000000754	RAD52	novel_468,ssc-miR-181b,ssc-miR-542-3p,ssc-miR-145-5p,ssc-miR-132,ssc-miR-378b-3p,ssc-miR-204,ssc-miR-181a,novel_384,ssc-miR-148a-5p,ssc-miR-181d-5p,ssc-miR-378,novel_471,novel_340,ssc-miR-148b-5p,novel_211	WNK lysine deficient protein kinase 1 [Source:HGNC Symbol;Acc:HGNC:14540]
ENSSSCG00000000760	LRTM2	ssc-miR-15b,novel_558,novel_574,novel_194,novel_319,ssc-miR-199b-5p,ssc-miR-320,novel_594,novel_441,ssc-miR-185,ssc-miR-212,novel_460,novel_472,novel_509,ssc-miR-423-5p,novel_290,novel_377,ssc-miR-122,novel_348,ssc-miR-885-5p,novel_467,ssc-miR-497,ssc-miR-27b-3p,ssc-miR-15a,ssc-miR-34a,ssc-miR-326,ssc-miR-365-5p,novel_407,novel_568,ssc-miR-16,ssc-miR-195,ssc-miR-424-5p,ssc-miR-383,ssc-miR-193a-3p…	RAD52 homolog, DNA repair protein [Source:HGNC Symbol;Acc:HGNC:9824]
ENSSSCG00000000767	ATP6V1E1	ssc-miR-7138-3p,ssc-miR-1306-5p,ssc-miR-6782-3p,novel_166,ssc-miR-205,novel_536,ssc-miR-9788-3p,novel_440,novel_251,novel_286,ssc-miR-1,novel_290,novel_307,novel_558,ssc-miR-9820-5p,novel_155	leucine rich repeats and transmembrane domains 2 [Source:HGNC Symbol;Acc:HGNC:32443]
ENSSSCG00000000769	BID	novel_390,novel_374,novel_265,ssc-miR-9788-3p,novel_421,ssc-miR-145-3p,ssc-miR-1343,ssc-miR-214,ssc-miR-124a,ssc-miR-28-3p,ssc-miR-7135-5p,ssc-miR-769-5p,ssc-miR-7138-3p,novel_460	ATPase H+ transporting V1 subunit E1 [Source:HGNC Symbol;Acc:HGNC:857]
ENSSSCG00000000774	USP18	ssc-miR-196b-3p,novel_138,ssc-miR-335,novel_298,novel_584,ssc-miR-338,novel_502,ssc-miR-138,novel_472,ssc-miR-24-3p,ssc-miR-140-3p,novel_594,ssc-miR-199b-3p,ssc-miR-186,ssc-miR-148b-5p,novel_278,novel_488,novel_265,ssc-miR-125a,novel_206,ssc-miR-2320-3p,ssc-miR-125b,ssc-miR-328,novel_570,ssc-miR-532-3p,ssc-miR-493-3p,novel_454,novel_367,ssc-miR-345-3p,novel_568,novel_536,ssc-miR-7135-3p,ssc-miR-3…	BH3 interacting domain death agonist [Source:HGNC Symbol;Acc:HGNC:1050]
ENSSSCG00000000778	CPNE8	ssc-miR-493-5p,ssc-miR-30a-3p,ssc-miR-30a-5p,novel_473,ssc-miR-29c,novel_517,novel_249,ssc-miR-30b-5p,novel_429,novel_528,novel_204,ssc-miR-186,ssc-miR-30d,ssc-miR-545-5p,novel_138,ssc-miR-182,novel_584,ssc-miR-142-5p,ssc-miR-30e-5p,ssc-miR-500,novel_290,ssc-miR-7144-5p,novel_520,ssc-miR-222,ssc-miR-429,ssc-miR-190a,novel_2,novel_155,ssc-miR-221-3p,ssc-miR-29b,novel_424,ssc-miR-30e-3p,novel_166,n…	-
ENSSSCG00000000784	LRRK2	ssc-miR-30d,ssc-miR-133a-3p,ssc-miR-130b,novel_528,ssc-miR-19b,ssc-miR-199a-5p,ssc-miR-7138-3p,ssc-miR-132,ssc-miR-24-3p,ssc-miR-338,novel_138,ssc-miR-424-5p,ssc-miR-30a-3p,novel_347,novel_269,ssc-miR-361-3p,ssc-miR-19a,ssc-miR-214,ssc-miR-455-5p,ssc-miR-6782-3p,novel_361,novel_596,ssc-miR-7135-3p,novel_470,ssc-miR-205,ssc-miR-374a-3p,novel_537,ssc-miR-218-5p,novel_148,novel_160,ssc-miR-193a-5p,s…	copine 8 [Source:HGNC Symbol;Acc:HGNC:23498]
ENSSSCG00000000789	CNTN1	novel_202,novel_303,ssc-miR-335,novel_258,ssc-miR-182,novel_541,ssc-miR-133a-3p,novel_594,ssc-miR-92a,ssc-miR-145-5p,ssc-miR-7135-5p,novel_429,novel_586,ssc-miR-505,novel_401,ssc-miR-29c,novel_203,ssc-miR-361-5p,ssc-miR-499-3p,ssc-miR-92b-3p,ssc-miR-32,novel_574,ssc-miR-365-3p,ssc-miR-542-5p,novel_206,ssc-miR-378b-3p,novel_367,ssc-miR-363,novel_557,ssc-miR-205,novel_439,ssc-miR-29b,novel_162,ssc-…	leucine-rich repeat serine/threonine-protein kinase 2 [Source:RefSeq peptide;Acc:NP_001106908]
ENSSSCG00000000793	PPHLN1	novel_488,novel_340,novel_586,novel_254,ssc-miR-30b-3p,novel_347,ssc-miR-142-5p,ssc-miR-132,ssc-miR-7138-3p,novel_594,novel_287,ssc-miR-23a,novel_520,novel_449,ssc-miR-7,ssc-miR-129a-5p,novel_374,novel_542,novel_197,novel_486,ssc-miR-4331,ssc-miR-499-5p,ssc-miR-885-5p,ssc-miR-23b,novel_353,novel_313,ssc-miR-450b-5p,novel_148,ssc-miR-7144-5p,novel_597,novel_573,ssc-miR-9843-3p,ssc-miR-421-3p,novel…	contactin 1 [Source:HGNC Symbol;Acc:HGNC:2171]
ENSSSCG00000000798	TWF1	ssc-miR-181d-5p,novel_348,novel_597,novel_128,novel_2,novel_449,ssc-miR-4334-3p,ssc-miR-15a,novel_390,ssc-miR-497,ssc-miR-545-3p,ssc-miR-143-5p,ssc-miR-1285,novel_72,ssc-miR-7142-3p,ssc-miR-486,ssc-miR-181b,ssc-miR-16,ssc-miR-7140-3p,ssc-miR-17-5p,ssc-miR-30c-5p,ssc-miR-195,ssc-miR-374b-3p,ssc-miR-204,ssc-miR-18b,ssc-miR-32,ssc-miR-15b,novel_508,novel_558,novel_401,ssc-miR-30a-5p,ssc-miR-199b-5p,…	periphilin 1 [Source:HGNC Symbol;Acc:HGNC:19369]
ENSSSCG00000000799	IRAK4	ssc-miR-92b-3p,ssc-miR-103,ssc-miR-424-5p,ssc-miR-383,ssc-miR-15b,ssc-miR-7138-5p,novel_353,ssc-miR-32,ssc-miR-106a,ssc-miR-20b,ssc-miR-497,ssc-miR-15a,ssc-miR-107,ssc-miR-92a,ssc-miR-17-3p,ssc-miR-20a,ssc-miR-365-5p,ssc-miR-2320-5p,ssc-miR-217,ssc-miR-27b-5p,ssc-miR-195,ssc-miR-124a,ssc-miR-363,ssc-miR-17-5p,ssc-miR-16,novel_258	twinfilin actin binding protein 1 [Source:HGNC Symbol;Acc:HGNC:9620]
ENSSSCG00000000800	PUS7L	ssc-miR-215,ssc-miR-374b-5p,ssc-miR-126-5p,novel_258,ssc-miR-27b-5p,novel_286,novel_506,ssc-miR-20a,ssc-miR-183,ssc-miR-155-5p,novel_528,ssc-miR-145-5p,novel_468,ssc-miR-133a-3p,novel_541,ssc-miR-133b,ssc-miR-29c,ssc-miR-505,ssc-miR-20b,novel_574,ssc-miR-181a,novel_305,novel_508,ssc-miR-205,ssc-miR-190b,ssc-miR-17-5p,ssc-miR-345-5p,ssc-miR-204,ssc-miR-217,ssc-miR-378b-3p,novel_536,ssc-miR-221-3p,…	interleukin 1 receptor associated kinase 4 [Source:HGNC Symbol;Acc:HGNC:17967]
ENSSSCG00000000804	ANO6	ssc-miR-9843-3p,ssc-miR-2320-5p,novel_440,ssc-miR-17-5p,ssc-miR-218-5p,novel_220,ssc-miR-145-5p,novel_596,novel_316,novel_427,novel_72,ssc-miR-20a,novel_517,ssc-miR-20b,novel_432,ssc-miR-7144-5p,novel_305,ssc-miR-106a,ssc-miR-30b-3p	pseudouridylate synthase 7 like [Source:HGNC Symbol;Acc:HGNC:25276]
ENSSSCG00000000806	SCAF11	ssc-miR-497,novel_374,ssc-miR-27b-3p,ssc-miR-425-5p,ssc-miR-219a,novel_449,novel_520,ssc-miR-15a,novel_309,ssc-miR-103,novel_128,ssc-miR-122,ssc-miR-181d-5p,novel_251,ssc-miR-7140-3p,ssc-miR-16,ssc-miR-195,ssc-miR-181b,ssc-miR-1285,ssc-miR-365-5p,ssc-miR-221-3p,novel_319,ssc-miR-148b-3p,novel_278,ssc-miR-15b,ssc-miR-365-3p,ssc-miR-493-5p,novel_511,ssc-miR-155-3p,ssc-miR-320,novel_402,ssc-miR-145-…	anoctamin 6 [Source:HGNC Symbol;Acc:HGNC:25240]
ENSSSCG00000000816	SENP1	ssc-miR-296-3p,ssc-miR-129a-5p,ssc-miR-210,novel_517,novel_211,novel_432,ssc-miR-29c,ssc-miR-129a-3p,ssc-miR-425-5p,ssc-miR-450b-5p,novel_128,novel_269,ssc-miR-708-3p,ssc-miR-383,novel_286,ssc-miR-140-5p,ssc-miR-138,ssc-miR-218-5p,novel_258,ssc-miR-145-5p,novel_528,novel_430,ssc-miR-133a-3p,novel_460,ssc-miR-7137-3p,ssc-miR-29b,novel_506,ssc-miR-365-5p,ssc-miR-7138-3p	SR-related CTD associated factor 11 [Source:HGNC Symbol;Acc:HGNC:10784]
ENSSSCG00000000839	ALDH1L2	novel_173,novel_353,novel_368,ssc-miR-500,ssc-miR-1,novel_242,novel_591,novel_160,ssc-miR-146a-5p,ssc-miR-34c,novel_287,ssc-miR-27a,ssc-miR-7,novel_542,ssc-miR-128,ssc-miR-29b,ssc-miR-582,ssc-miR-30e-3p,novel_316,novel_222,ssc-miR-148a-3p,ssc-miR-192,ssc-miR-7137-5p,ssc-miR-10b,novel_557,novel_537,ssc-miR-218-5p,ssc-miR-345-5p,ssc-miR-9788-3p,novel_454,ssc-miR-140-5p,novel_334,ssc-miR-26a,novel_2…	SUMO1/sentrin specific peptidase 1 [Source:HGNC Symbol;Acc:HGNC:17927]
ENSSSCG00000000841	APPL2	ssc-miR-4334-3p,ssc-miR-23a,ssc-miR-15a,ssc-miR-497,novel_155,ssc-miR-130a,novel_538,novel_173,novel_348,novel_242,novel_368,ssc-miR-23b,novel_597,ssc-miR-708-3p,ssc-miR-218-5p,ssc-miR-205,ssc-miR-10b,ssc-miR-195,novel_557,ssc-miR-16,ssc-miR-532-5p,novel_454,novel_251,ssc-miR-1343,ssc-miR-2320-5p,novel_367,ssc-miR-365-5p,ssc-miR-486,novel_316,ssc-miR-150,ssc-miR-148a-3p,ssc-miR-148b-3p,ssc-miR-33…	aldehyde dehydrogenase 1 family member L2 [Source:HGNC Symbol;Acc:HGNC:26777]
ENSSSCG00000000842	KANSL2	novel_488,novel_211,ssc-miR-133b,ssc-miR-7,ssc-miR-196b-5p,ssc-miR-7138-5p,ssc-miR-196a,novel_508,ssc-miR-30a-3p,ssc-miR-217,novel_251,novel_511,ssc-miR-30e-3p,ssc-miR-7137-3p,novel_222,ssc-miR-199b-3p,ssc-miR-133a-3p,novel_594	adaptor protein, phosphotyrosine interacting with PH domain and leucine zipper 2 [Source:HGNC Symbol;Acc:HGNC:18242]
ENSSSCG00000000843	TXNRD1	ssc-miR-143-3p,ssc-miR-1343,novel_568,novel_167,ssc-miR-195,ssc-miR-16,ssc-miR-150,novel_407,ssc-miR-7137-3p,ssc-miR-1285,ssc-miR-497,ssc-miR-15a,novel_309,ssc-miR-129a-3p,ssc-miR-30c-3p,novel_321,ssc-miR-103,ssc-miR-28-5p,novel_290,novel_377,ssc-miR-148a-5p,ssc-miR-615,ssc-miR-30c-1-3p,ssc-miR-23b,novel_298,novel_258,novel_594,ssc-miR-320,novel_429,ssc-miR-199b-5p,novel_473,ssc-miR-31,novel_558,…	KAT8 regulatory NSL complex subunit 2 [Source:HGNC Symbol;Acc:HGNC:26024]
ENSSSCG00000000844	NFYB	ssc-miR-335,novel_258,ssc-miR-196b-3p,ssc-miR-30d,ssc-miR-20a,ssc-miR-132,ssc-miR-20b,ssc-miR-2411,novel_249,ssc-miR-30a-5p,ssc-miR-361-5p,novel_340,ssc-miR-181a,novel_558,novel_239,novel_570,ssc-miR-383,ssc-miR-2320-3p,ssc-miR-9843-3p,ssc-miR-1343,novel_454,novel_440,ssc-miR-30c-5p,ssc-miR-450c-3p,ssc-miR-17-5p,ssc-miR-9851-3p,ssc-miR-181b,novel_361,ssc-miR-221-3p,novel_179,ssc-miR-222,novel_128…	thioredoxin reductase 1, cytoplasmic [Source:RefSeq peptide;Acc:NP_999319]
ENSSSCG00000000846	HCFC2	ssc-miR-34a,ssc-miR-150,novel_446,novel_72,novel_440,ssc-miR-204,ssc-miR-18b,novel_244,novel_597,novel_377,ssc-miR-23b,novel_538,novel_197,novel_155,novel_2,ssc-miR-9-1,ssc-miR-194a,novel_309,ssc-miR-186,novel_430,novel_427,ssc-miR-185,ssc-miR-155-5p,novel_441,novel_429,novel_227,ssc-miR-140-3p,novel_502,novel_509,ssc-miR-362,ssc-miR-328,novel_508,ssc-miR-9820-5p,ssc-miR-365-3p,ssc-miR-194b-5p,ss…	nuclear transcription factor Y subunit beta [Source:HGNC Symbol;Acc:HGNC:7805]
ENSSSCG00000000847	TDG	ssc-miR-378b-3p,ssc-miR-24-1-5p,ssc-miR-217,ssc-miR-9788-3p,ssc-miR-1343,novel_421,ssc-miR-30c-5p,ssc-miR-192,ssc-miR-148a-3p,ssc-miR-17-3p,ssc-miR-30e-3p,ssc-miR-29b,novel_179,novel_197,novel_246,novel_374,ssc-miR-129a-3p,ssc-miR-107,ssc-miR-340,ssc-miR-139-5p,ssc-miR-103,novel_148,novel_353,ssc-miR-378,ssc-miR-30e-5p,novel_303,novel_215,novel_509,ssc-miR-338,ssc-miR-101,novel_138,ssc-miR-124a,s…	host cell factor C2 [Source:HGNC Symbol;Acc:HGNC:24972]
ENSSSCG00000000848	GLT8D2	ssc-miR-30a-3p,novel_558,ssc-miR-30e-3p,ssc-miR-196b-5p,ssc-miR-196a,novel_455,ssc-miR-182,ssc-miR-545-5p	thymine DNA glycosylase [Source:HGNC Symbol;Acc:HGNC:11700]
ENSSSCG00000000857	IGF1	novel_138,novel_578,ssc-miR-101,novel_298,ssc-miR-18a,novel_402,ssc-miR-130b,ssc-miR-10a-5p,ssc-miR-155-3p,ssc-miR-361-5p,ssc-miR-19a,ssc-miR-339-5p,novel_265,novel_552,novel_206,ssc-miR-184,novel_558,novel_508,ssc-miR-15b,ssc-miR-424-5p,ssc-miR-195,ssc-miR-493-3p,ssc-miR-10b,ssc-miR-374a-3p,ssc-miR-16,ssc-miR-345-3p,ssc-miR-421-3p,ssc-miR-18b,ssc-miR-374b-3p,novel_179,ssc-miR-1306-5p,ssc-miR-365…	glycosyltransferase 8 domain containing 2 [Source:HGNC Symbol;Acc:HGNC:24890]
ENSSSCG00000000858	PMCH	ssc-miR-361-3p,novel_527,novel_564,novel_317	insulin like growth factor 1 [Source:HGNC Symbol;Acc:HGNC:5464]
ENSSSCG00000000863	SYCP3	ssc-miR-128,ssc-miR-450b-3p,ssc-miR-194a,novel_449,ssc-miR-9-1,ssc-miR-664-5p,ssc-miR-146a-5p,ssc-miR-4331,ssc-miR-181d-5p,novel_368,novel_454,novel_275,ssc-miR-204,novel_107,ssc-miR-218-5p,novel_537,novel_394,ssc-miR-532-5p,ssc-miR-199a-3p,novel_380,ssc-miR-181b,novel_132,novel_586,ssc-miR-9,novel_203,novel_278,novel_488,ssc-miR-19a,novel_347,ssc-miR-181a,novel_305,novel_564,novel_508,ssc-miR-19…	pro-melanin concentrating hormone [Source:HGNC Symbol;Acc:HGNC:9109]
ENSSSCG00000000870	ARL1	novel_321,ssc-miR-28-5p,ssc-miR-423-5p,ssc-miR-148a-5p,ssc-miR-497,ssc-miR-15a,novel_520,ssc-miR-9-1,novel_2,ssc-miR-425-5p,ssc-miR-27b-3p,ssc-miR-339-3p,ssc-miR-486,ssc-miR-365-5p,novel_446,novel_72,ssc-miR-1343,ssc-miR-195,ssc-miR-16,ssc-miR-17-5p,ssc-miR-15b,ssc-miR-328,ssc-miR-7138-5p,novel_545,ssc-miR-9,novel_401,novel_203,ssc-miR-361-5p,ssc-miR-155-5p,ssc-miR-186,ssc-miR-20a,novel_455,ssc-m…	synaptonemal complex protein 3 [Source:HGNC Symbol;Acc:HGNC:18130]
ENSSSCG00000000871	SLC5A8	ssc-miR-29a,ssc-miR-181d-5p,ssc-miR-29b,ssc-miR-181b,ssc-miR-30a-3p,novel_570,novel_430,ssc-miR-383,ssc-miR-150,novel_432,ssc-miR-29c,novel_197	ADP-ribosylation factor-like protein 1 [Source:RefSeq peptide;Acc:NP_001026954]
ENSSSCG00000000886	SLC25A3	ssc-miR-139-5p,ssc-miR-505,ssc-miR-31,ssc-miR-182,ssc-miR-455-3p,ssc-miR-155-3p	solute carrier family 5 member 8 [Source:HGNC Symbol;Acc:HGNC:19119]
ENSSSCG00000000891	-	ssc-miR-30b-3p,novel_107,ssc-miR-423-5p	phosphate carrier protein, mitochondrial [Source:RefSeq peptide;Acc:NP_001157984]
ENSSSCG00000000892	HAL	novel_578,ssc-miR-128,ssc-miR-140-5p,ssc-miR-874,ssc-miR-2320-5p,ssc-miR-125a,novel_467,novel_420,ssc-miR-125b,ssc-miR-150	leukotriene A-4 hydrolase [Source:RefSeq peptide;Acc:NP_001172061]
ENSSSCG00000000893	AMDHD1	ssc-miR-9843-3p,novel_286,ssc-miR-128,novel_515,ssc-miR-7134-3p,novel_578,ssc-miR-450b-5p,novel_558,ssc-miR-1296-5p,ssc-miR-1839-3p,ssc-miR-140-3p,novel_506,ssc-miR-769-5p	histidine ammonia-lyase [Source:HGNC Symbol;Acc:HGNC:4806]
ENSSSCG00000000895	SNRPF	ssc-miR-9843-3p,ssc-miR-181b,ssc-miR-320,novel_239,ssc-miR-199a-3p,ssc-miR-181a,novel_368,ssc-miR-1306-5p,ssc-miR-181d-5p	amidohydrolase domain containing 1 [Source:HGNC Symbol;Acc:HGNC:28577]
ENSSSCG00000000896	NTN4	ssc-miR-26a,ssc-miR-421-3p,ssc-miR-17-5p,novel_537,novel_361,novel_72,novel_390,ssc-miR-296-3p,ssc-miR-129a-5p,ssc-miR-96-5p,ssc-miR-450b-5p,novel_148,novel_353,ssc-miR-196b-5p,ssc-miR-106a,ssc-miR-196a,ssc-miR-145-3p,ssc-miR-362,ssc-miR-145-5p,novel_594,ssc-miR-185,ssc-miR-199a-5p,ssc-miR-183,ssc-miR-20a,novel_460,novel_249,ssc-miR-20b,novel_586,ssc-miR-199b-5p,novel_488,ssc-miR-214,novel_570,ss…	small nuclear ribonucleoprotein polypeptide F [Source:HGNC Symbol;Acc:HGNC:11162]
ENSSSCG00000000902	NR2C1	ssc-miR-215,novel_509,ssc-miR-20a,novel_472,novel_227,novel_429,novel_594,ssc-miR-185,novel_427,ssc-miR-671-5p,novel_204,ssc-miR-155-3p,novel_401,ssc-miR-505,novel_488,ssc-miR-148b-3p,ssc-miR-20b,ssc-miR-152,ssc-miR-874,ssc-miR-133a-5p,novel_384,ssc-miR-17-5p,novel_421,novel_451,ssc-miR-326,novel_446,novel_72,novel_166,ssc-miR-199a-3p,ssc-miR-148a-3p,novel_222,ssc-miR-7137-5p,ssc-miR-192,ssc-miR-…	netrin 4 [Source:HGNC Symbol;Acc:HGNC:13658]
ENSSSCG00000000905	NDUFA12	novel_594,novel_488,ssc-miR-194b-5p,ssc-miR-194a	nuclear receptor subfamily 2 group C member 1 [Source:HGNC Symbol;Acc:HGNC:7971]
ENSSSCG00000000907	PLXNC1	ssc-miR-374a-5p,ssc-miR-424-5p,ssc-miR-98,ssc-miR-193a-3p,ssc-miR-181a,ssc-miR-19a,ssc-miR-505,ssc-miR-1271,ssc-miR-455-5p,novel_249,novel_552,ssc-miR-152,ssc-let-7i,ssc-miR-2411,ssc-miR-18a,ssc-miR-199a-5p,ssc-let-7c,ssc-let-7f,ssc-miR-30d,ssc-miR-187,ssc-miR-708-5p,ssc-miR-19b,ssc-miR-101,ssc-miR-182,ssc-miR-1,novel_353,ssc-miR-30e-5p,novel_148,ssc-miR-450b-5p,ssc-miR-429,ssc-miR-222,ssc-miR-23…	NADH:ubiquinone oxidoreductase subunit A12 [Source:HGNC Symbol;Acc:HGNC:23987]
ENSSSCG00000000908	UBE2N	ssc-miR-545-5p,ssc-miR-196b-3p,novel_258,novel_584,novel_455,novel_227,ssc-miR-7138-3p,ssc-miR-708-5p,ssc-miR-186,ssc-miR-361-5p,ssc-miR-31,novel_278,novel_265,novel_369,novel_420,ssc-miR-21,ssc-miR-146b,novel_347,novel_317,ssc-miR-374a-3p,ssc-miR-205,ssc-miR-450c-3p,ssc-miR-374b-3p,novel_316,ssc-miR-28-3p,ssc-miR-425-3p,ssc-miR-7137-5p,ssc-miR-23a,novel_211,ssc-miR-27b-3p,ssc-miR-425-5p,novel_44…	plexin C1 [Source:HGNC Symbol;Acc:HGNC:9106]
ENSSSCG00000000910	SOCS2	ssc-miR-500,novel_538,ssc-miR-194b-5p,novel_317,novel_305,novel_449,novel_488,ssc-miR-194a,ssc-miR-139-5p,ssc-miR-199b-5p,novel_577,ssc-miR-199a-5p,novel_599,novel_175,ssc-miR-186,ssc-miR-185,novel_224,novel_594,novel_402,ssc-miR-101,ssc-miR-545-5p,novel_215,novel_455,novel_346,ssc-miR-331-5p,ssc-miR-9843-3p	ubiquitin conjugating enzyme E2 N [Source:HGNC Symbol;Acc:HGNC:12492]
ENSSSCG00000000912	EEA1	ssc-miR-340,novel_330,ssc-miR-107,ssc-miR-191,ssc-miR-129a-5p,novel_246,ssc-miR-128,ssc-miR-30e-5p,ssc-miR-196a,ssc-miR-196b-5p,ssc-miR-935,ssc-miR-532-5p,ssc-miR-363,ssc-miR-9843-3p,novel_454,ssc-miR-140-5p,novel_424,novel_361,novel_439,ssc-miR-6782-3p,novel_432,novel_433,ssc-miR-20b,ssc-let-7i,novel_517,ssc-miR-30b-5p,ssc-miR-664-3p,ssc-miR-361-3p,ssc-miR-181a,ssc-miR-98,ssc-miR-4337,ssc-miR-49…	suppressor of cytokine signaling 2 [Source:HGNC Symbol;Acc:HGNC:19382]
ENSSSCG00000000914	BTG1	novel_454,ssc-miR-140-5p,ssc-miR-331-5p,ssc-miR-138,novel_402,ssc-miR-19b,novel_220,novel_361,ssc-miR-140-3p,ssc-miR-365-5p,ssc-miR-183,novel_577,ssc-miR-22-3p,novel_552,novel_432,ssc-miR-148b-5p,novel_520,ssc-miR-19a,novel_591,novel_235,ssc-miR-148a-5p,ssc-miR-361-3p,novel_420	early endosome antigen 1 [Source:HGNC Symbol;Acc:HGNC:3185]
ENSSSCG00000000915	DCN	novel_421,novel_278	B-cell translocation gene 1, anti-proliferative [Source:HGNC Symbol;Acc:HGNC:1130]
ENSSSCG00000000916	LUM	ssc-miR-29a,ssc-miR-183,ssc-miR-708-5p,ssc-miR-185,novel_541,ssc-miR-199b-3p,ssc-miR-30d,ssc-miR-155-3p,ssc-miR-186,ssc-miR-215,ssc-miR-331-5p,ssc-miR-493-5p,ssc-miR-30b-3p,ssc-miR-2320-3p,ssc-miR-219b-3p,ssc-miR-30a-5p,novel_203,novel_492,ssc-miR-133b,novel_433,novel_196,ssc-miR-769-3p,novel_586,novel_547,ssc-miR-30b-5p,novel_593,ssc-miR-486,novel_179,novel_72,ssc-miR-192,novel_601,ssc-miR-30c-5…	decorin [Source:HGNC Symbol;Acc:HGNC:2705]
ENSSSCG00000000924	C12orf50	ssc-miR-1839-3p,novel_515,ssc-miR-155-3p	lumican [Source:HGNC Symbol;Acc:HGNC:6724]
ENSSSCG00000000925	C12orf29	ssc-miR-421-3p,ssc-miR-140-5p,ssc-miR-205,ssc-miR-192,ssc-miR-331-3p,ssc-miR-151-5p,ssc-miR-27a,ssc-miR-450b-3p,ssc-miR-23a,novel_287,novel_211,ssc-miR-107,ssc-miR-429,novel_242,ssc-miR-215,novel_138,novel_528,ssc-miR-132,ssc-miR-18a,ssc-miR-199a-5p,ssc-miR-664-3p,novel_347,ssc-miR-181a,ssc-miR-424-5p,novel_564,ssc-miR-374a-5p,novel_440,ssc-miR-18b,ssc-miR-195,ssc-miR-16,novel_380,ssc-miR-181b,no…	chromosome 12 open reading frame 50 [Source:HGNC Symbol;Acc:HGNC:26665]
ENSSSCG00000000926	CEP290	ssc-miR-150,ssc-miR-7135-3p,ssc-miR-582,novel_255,novel_446,ssc-miR-24-1-5p,ssc-miR-345-3p,novel_107,ssc-miR-205,ssc-let-7e,ssc-miR-532-5p,ssc-miR-4338,ssc-miR-17-5p,novel_128,ssc-miR-103,ssc-miR-7144-5p,ssc-miR-885-5p,novel_173,ssc-miR-106a,ssc-miR-500,novel_313,ssc-miR-143-5p,ssc-let-7d-5p,novel_471,ssc-miR-139-5p,ssc-miR-340,ssc-miR-107,novel_330,ssc-let-7a,novel_441,novel_527,ssc-let-7c,ssc-l…	chromosome 12 open reading frame 29 [Source:HGNC Symbol;Acc:HGNC:25322]
ENSSSCG00000000931	MGAT4C	ssc-miR-181d-5p,ssc-miR-628,ssc-miR-23b,ssc-miR-374a-5p,ssc-miR-181a,ssc-miR-184,ssc-miR-708-3p,ssc-miR-7144-5p,ssc-miR-139-5p,ssc-miR-23a,ssc-miR-24-2-5p,ssc-miR-153,novel_402,ssc-miR-181b,novel_541,novel_468,novel_527,ssc-miR-374b-5p,ssc-miR-205,ssc-miR-182,ssc-miR-217,ssc-miR-24-1-5p,novel_346,novel_455	centrosomal protein 290 [Source:HGNC Symbol;Acc:HGNC:29021]
ENSSSCG00000000936	SLC6A15	novel_473,novel_517,ssc-miR-7138-5p,novel_538,novel_597,novel_305,ssc-miR-450b-5p,ssc-miR-140-5p,novel_215,ssc-miR-26a,ssc-miR-338,ssc-miR-183,novel_446,novel_460,novel_430,novel_204,ssc-miR-9851-3p	MGAT4 family member C [Source:HGNC Symbol;Acc:HGNC:30871]
ENSSSCG00000000939	ACSS3	ssc-miR-497,ssc-miR-222,ssc-miR-23a,ssc-miR-15a,ssc-miR-139-5p,ssc-miR-7144-5p,ssc-miR-423-5p,novel_128,ssc-miR-664-5p,ssc-miR-193a-5p,novel_591,ssc-miR-769-5p,ssc-miR-23b,ssc-miR-615,novel_568,ssc-miR-140-5p,novel_421,ssc-miR-2320-5p,ssc-miR-16,ssc-miR-532-5p,ssc-miR-205,ssc-miR-195,ssc-miR-326,ssc-miR-30e-3p,ssc-miR-29b,ssc-miR-221-3p,novel_577,novel_278,novel_433,ssc-miR-29c,novel_432,ssc-miR-…	solute carrier family 6 member 15 [Source:HGNC Symbol;Acc:HGNC:13621]
ENSSSCG00000000942	CCDC59	ssc-miR-9820-5p,novel_155,ssc-miR-145-5p	acyl-CoA synthetase short-chain family member 3 [Source:HGNC Symbol;Acc:HGNC:24723]
ENSSSCG00000000948	SYT1	ssc-miR-30a-3p,ssc-miR-532-3p,ssc-miR-219b-3p,novel_305,ssc-miR-146b,novel_560,novel_249,ssc-miR-2411,ssc-miR-152,ssc-miR-148b-3p,ssc-miR-19a,ssc-miR-133b,novel_427,novel_184,ssc-miR-423-3p,ssc-miR-455-3p,ssc-miR-19b,ssc-miR-7857-3p,novel_303,ssc-miR-545-5p,ssc-miR-7144-5p,ssc-miR-146a-5p,ssc-miR-708-3p,novel_290,ssc-miR-193a-5p,novel_353,ssc-miR-628,novel_368,ssc-miR-324,ssc-miR-128,ssc-miR-129a…	coiled-coil domain containing 59 [Source:HGNC Symbol;Acc:HGNC:25005]
ENSSSCG00000000950	E2F7	ssc-miR-195,ssc-miR-16,ssc-miR-1343,novel_440,ssc-miR-491,novel_107,ssc-miR-374b-3p,ssc-miR-7142-3p,ssc-miR-150,ssc-miR-181b,novel_417,ssc-miR-15a,novel_535,ssc-miR-27b-3p,ssc-miR-1306-3p,ssc-miR-181d-5p,novel_348,ssc-miR-23b,ssc-miR-423-5p,novel_509,novel_455,ssc-miR-140-3p,novel_599,novel_227,ssc-miR-212,ssc-miR-7135-5p,novel_594,novel_402,ssc-miR-185,ssc-miR-320,ssc-miR-202-5p,ssc-miR-155-3p,s…	synaptotagmin 1 [Source:HGNC Symbol;Acc:HGNC:11509]
ENSSSCG00000000951	CSRP2	ssc-miR-27b-3p,novel_211,ssc-miR-140-5p,ssc-miR-128,novel_536,ssc-miR-378b-3p,ssc-miR-27a,ssc-miR-378,novel_506,ssc-miR-193a-5p,novel_269	E2F transcription factor 7 [Source:HGNC Symbol;Acc:HGNC:23820]
ENSSSCG00000000955	TBC1D22A	ssc-miR-152,ssc-miR-2320-5p,ssc-miR-148a-3p,ssc-miR-148b-3p	cysteine and glycine rich protein 2 [Source:HGNC Symbol;Acc:HGNC:2470]
ENSSSCG00000000959	LARGE1	novel_289,novel_287,ssc-miR-4334-3p,ssc-miR-324,novel_471,novel_467,novel_353,ssc-miR-148a-5p,ssc-miR-30e-5p,novel_377,novel_128,novel_160,ssc-miR-345-5p,ssc-miR-30c-5p,novel_394,ssc-miR-493-3p,novel_557,novel_568,novel_167,novel_454,novel_440,novel_421,ssc-miR-204,ssc-miR-18b,novel_446,ssc-miR-326,novel_72,ssc-miR-331-3p,ssc-miR-7142-3p,novel_132,ssc-miR-7137-3p,ssc-miR-1306-5p,novel_255,ssc-miR…	TBC1 domain family member 22A [Source:HGNC Symbol;Acc:HGNC:1309]
ENSSSCG00000000964	LMF2	novel_424,novel_578,ssc-miR-124a,novel_557,ssc-miR-2320-5p,ssc-miR-1343,novel_420,novel_236,ssc-miR-7138-5p,ssc-miR-4331,novel_347,novel_307,ssc-miR-214,novel_289,novel_492,novel_287,ssc-miR-139-5p,ssc-miR-128,ssc-miR-296-3p	LARGE xylosyl- and glucuronyltransferase 1 [Source:HGNC Symbol;Acc:HGNC:6511]
ENSSSCG00000000965	NCAPH2	novel_368,novel_252,ssc-miR-628,ssc-miR-671-3p,novel_542,novel_257,novel_289,novel_316,novel_166,novel_222,novel_175,novel_439,ssc-miR-1306-5p,ssc-miR-331-3p,ssc-miR-9843-3p,novel_454,novel_557,novel_307,novel_239,novel_347,ssc-miR-125b,ssc-miR-383,ssc-miR-424-5p,novel_235,novel_560,ssc-miR-361-3p,novel_384,novel_420,ssc-miR-125a,ssc-miR-92b-5p,ssc-miR-133a-5p,novel_492,ssc-miR-214,ssc-miR-505,ss…	lipase maturation factor 2 [Source:HGNC Symbol;Acc:HGNC:25096]
ENSSSCG00000000968	SBF1	novel_307,ssc-miR-30b-5p,ssc-miR-30d,ssc-miR-30a-5p,ssc-miR-30e-5p,ssc-miR-30c-5p	non-SMC condensin II complex subunit H2 [Source:HGNC Symbol;Acc:HGNC:25071]
ENSSSCG00000000970	PPP6R2	novel_557,ssc-miR-10b,ssc-miR-17-5p,novel_275,novel_193,novel_536,novel_167,ssc-miR-34a,novel_316,novel_382,novel_175,ssc-miR-34c,ssc-miR-4334-3p,ssc-miR-107,novel_289,ssc-miR-130a,ssc-miR-4331,novel_173,novel_348,ssc-miR-196a,ssc-miR-196b-5p,ssc-miR-106a,ssc-miR-103,novel_270,ssc-miR-20a,ssc-miR-19b,ssc-miR-130b,ssc-miR-10a-5p,ssc-miR-19a,ssc-miR-339-5p,ssc-miR-20b,ssc-miR-210,ssc-miR-874,novel_…	SET binding factor 1 [Source:HGNC Symbol;Acc:HGNC:10542]
ENSSSCG00000000973	SELO	ssc-miR-16,ssc-miR-195,novel_557,ssc-miR-744,novel_412,novel_380,ssc-miR-19b,ssc-miR-107,novel_289,ssc-miR-19a,ssc-miR-15a,novel_246,novel_207,ssc-miR-296-3p,ssc-miR-497,ssc-miR-15b,ssc-miR-103,ssc-miR-424-5p	protein phosphatase 6 regulatory subunit 2 [Source:HGNC Symbol;Acc:HGNC:19253]
ENSSSCG00000000974	TRABD	novel_471,ssc-miR-128,ssc-miR-129a-3p,novel_287,ssc-miR-4334-3p,novel_535,ssc-miR-28-5p,ssc-miR-423-5p,novel_128,ssc-miR-664-5p,novel_321,novel_591,novel_368,ssc-miR-30e-5p,novel_173,novel_167,ssc-miR-2320-5p,novel_275,novel_166,ssc-miR-339-3p,ssc-miR-331-3p,ssc-miR-1307,ssc-miR-365-5p,ssc-miR-22-3p,novel_577,ssc-miR-92b-5p,ssc-miR-885-3p,ssc-miR-339-5p,ssc-miR-769-3p,ssc-miR-30a-5p,ssc-miR-328,n…	selenoprotein O [Source:RefSeq peptide;Acc:NP_001188360]
ENSSSCG00000000975	PANX2	ssc-miR-885-3p,novel_249,ssc-miR-20b,novel_235,ssc-miR-9810-3p,novel_347,ssc-miR-545-5p,novel_346,ssc-miR-744,ssc-miR-20a,ssc-miR-140-3p,ssc-miR-671-5p,novel_412,ssc-miR-423-3p,novel_528,ssc-miR-429,ssc-miR-30c-3p,novel_2,ssc-miR-34c,novel_287,novel_542,ssc-miR-106a,novel_120,ssc-miR-4331,ssc-miR-30c-1-3p,ssc-miR-615,ssc-miR-17-5p,novel_557,novel_167,novel_367,ssc-miR-331-3p,ssc-miR-7142-3p,novel…	TraB domain containing [Source:HGNC Symbol;Acc:HGNC:28805]
ENSSSCG00000000978	MLC1	ssc-miR-378,ssc-miR-499-5p,ssc-miR-4331,ssc-miR-106a,novel_128,novel_591,ssc-miR-103,ssc-miR-34c,ssc-miR-27b-3p,ssc-miR-9-1,ssc-miR-107,ssc-miR-27a,ssc-miR-130a,novel_471,ssc-miR-128,novel_246,ssc-miR-7135-3p,ssc-miR-326,ssc-miR-331-3p,ssc-miR-17-3p,ssc-miR-542-3p,ssc-miR-34a,novel_316,novel_166,ssc-miR-9851-3p,ssc-miR-339-3p,ssc-miR-6782-3p,novel_175,novel_222,novel_557,ssc-miR-17-5p,ssc-miR-143…	pannexin 2 [Source:HGNC Symbol;Acc:HGNC:8600]
ENSSSCG00000000980	ALG12	ssc-miR-17-5p,ssc-miR-4338,ssc-miR-491,ssc-miR-1343,ssc-miR-2320-5p,novel_293,novel_275,ssc-miR-1306-5p,ssc-miR-29b,novel_255,ssc-miR-17-3p,ssc-miR-652,novel_535,novel_486,novel_374,novel_323,ssc-miR-143-5p,ssc-miR-106a,novel_368,ssc-miR-23b,novel_538,novel_173,novel_290,ssc-miR-423-5p,novel_160,ssc-miR-149,ssc-miR-138,novel_286,ssc-miR-7138-3p,ssc-miR-24-3p,novel_460,ssc-miR-20a,novel_224,novel_…	megalencephalic leukoencephalopathy with subcortical cysts 1 [Source:HGNC Symbol;Acc:HGNC:17082]
ENSSSCG00000000981	CRELD2	novel_433,ssc-miR-885-3p,novel_287,novel_207,ssc-miR-1343	ALG12, alpha-1,6-mannosyltransferase [Source:HGNC Symbol;Acc:HGNC:19358]
ENSSSCG00000000985	EXOC2	ssc-miR-7137-5p,ssc-miR-185,ssc-miR-17-3p,ssc-miR-24-3p,novel_132,novel_568,ssc-miR-2320-5p,novel_454,ssc-miR-345-5p,novel_394,ssc-miR-383,novel_307,novel_368,novel_235,ssc-miR-30b-3p,ssc-miR-214,novel_289	cysteine rich with EGF like domains 2 [Source:HGNC Symbol;Acc:HGNC:28150]
ENSSSCG00000000992	FOXF2	ssc-miR-182,ssc-miR-493-3p,ssc-miR-4332,novel_193,novel_568,novel_167,novel_179,novel_387,ssc-miR-148a-3p,novel_284,ssc-miR-423-3p,ssc-miR-19b,ssc-miR-34a,ssc-miR-19a,ssc-miR-148b-3p,ssc-miR-34c,novel_194,ssc-miR-92b-5p,novel_467,ssc-miR-96-5p,ssc-miR-152,novel_384,novel_173,ssc-miR-9810-3p,ssc-miR-4337,novel_148	exocyst complex component 2 [Source:HGNC Symbol;Acc:HGNC:24968]
ENSSSCG00000000994	GMDS	ssc-miR-138,novel_509,ssc-miR-744,novel_578,ssc-miR-215,novel_537,novel_222,ssc-miR-192,ssc-miR-221-5p,ssc-miR-708-5p,ssc-miR-34a,novel_72,ssc-miR-24-3p,ssc-miR-140-3p,ssc-miR-210,ssc-miR-34c,novel_290,ssc-miR-423-5p,ssc-miR-28-5p,ssc-miR-383,novel_321,novel_148,novel_368,ssc-miR-769-5p,novel_560,ssc-miR-361-3p	forkhead box F2 [Source:HGNC Symbol;Acc:HGNC:3810]
ENSSSCG00000000997	PPP1R3G	novel_467,ssc-miR-125a,novel_265,ssc-miR-744,ssc-miR-24-3p,ssc-miR-361-3p,ssc-miR-7135-3p,novel_368,ssc-miR-455-3p,ssc-miR-125b,ssc-miR-532-3p,ssc-miR-6782-3p	GDP-mannose 4,6-dehydratase [Source:HGNC Symbol;Acc:HGNC:4369]
ENSSSCG00000000998	RPP40	ssc-miR-214,novel_90,novel_577,novel_547,novel_574,novel_206,novel_560,ssc-miR-532-3p,ssc-miR-424-5p,ssc-miR-15b,ssc-miR-184,ssc-miR-215,ssc-miR-127,novel_515,novel_502,novel_455,novel_215,novel_298,novel_584,ssc-miR-24-2-5p,novel_429,novel_527,ssc-miR-133a-3p,ssc-miR-145-5p,ssc-miR-107,ssc-miR-191,ssc-miR-15a,novel_246,ssc-miR-497,ssc-miR-129a-5p,ssc-miR-148a-5p,novel_244,ssc-miR-103,novel_591,s…	protein phosphatase 1 regulatory subunit 3G [Source:HGNC Symbol;Acc:HGNC:14945]
ENSSSCG00000001000	ECI2	ssc-miR-4331,ssc-miR-378,novel_321,ssc-miR-28-5p,novel_287,ssc-miR-9-1,novel_323,novel_542,ssc-miR-450b-3p,novel_486,novel_451,novel_132,novel_380,ssc-miR-339-3p,novel_166,ssc-miR-221-5p,ssc-miR-218-5p,novel_394,ssc-miR-2320-5p,ssc-miR-204,ssc-miR-1343,novel_454,ssc-miR-140-5p,ssc-miR-378b-3p,novel_235,novel_560,ssc-miR-365-3p,novel_307,novel_347,ssc-miR-328,novel_432,novel_203,ssc-miR-214,ssc-mi…	ribonuclease P/MRP subunit p40 [Source:HGNC Symbol;Acc:HGNC:20992]
ENSSSCG00000001009	RIPK1	novel_258,ssc-miR-149,novel_387,novel_441,ssc-miR-140-3p,novel_460,ssc-miR-9,ssc-miR-769-3p,ssc-miR-15b,ssc-miR-146b,ssc-miR-7138-5p,ssc-miR-217,ssc-miR-18b,novel_251,ssc-miR-16,ssc-miR-195,ssc-miR-339-3p,ssc-miR-34a,ssc-miR-7137-3p,novel_390,ssc-miR-324,ssc-miR-497,novel_374,novel_449,ssc-miR-9-1,ssc-miR-27b-3p,ssc-miR-1306-3p,ssc-miR-129a-3p,novel_2,ssc-miR-15a,ssc-miR-103,ssc-miR-4331,ssc-miR-…	enoyl-CoA delta isomerase 2, mitochondrial [Source:RefSeq peptide;Acc:NP_001106914]
ENSSSCG00000001010	WRNIP1	novel_454,ssc-miR-22-3p,ssc-miR-425-5p,novel_488,ssc-miR-122,novel_594,novel_244,ssc-miR-361-3p,novel_255,ssc-miR-7138-5p	receptor interacting serine/threonine kinase 1 [Source:HGNC Symbol;Acc:HGNC:10019]
ENSSSCG00000001021	RREB1	ssc-miR-320,ssc-miR-155-5p,novel_594,ssc-miR-145-5p,ssc-miR-140-3p,novel_599,ssc-miR-149,ssc-miR-328,ssc-miR-15b,ssc-miR-9810-3p,ssc-miR-493-5p,ssc-miR-194b-5p,ssc-miR-22-3p,novel_488,novel_203,ssc-miR-339-3p,novel_311,novel_407,ssc-miR-204,ssc-miR-18b,ssc-miR-16,ssc-miR-195,novel_290,ssc-miR-28-5p,novel_321,ssc-miR-664-5p,novel_390,ssc-miR-497,ssc-miR-143-5p,ssc-miR-27b-3p,ssc-miR-129a-3p,ssc-mi…	Werner helicase interacting protein 1 [Source:HGNC Symbol;Acc:HGNC:20876]
ENSSSCG00000001024	RIOK1	ssc-miR-139-5p,ssc-miR-204,ssc-miR-365-5p,ssc-miR-885-5p,novel_353,ssc-miR-145-5p,ssc-miR-199b-3p,ssc-miR-186	ras responsive element binding protein 1 [Source:HGNC Symbol;Acc:HGNC:10449]
ENSSSCG00000001025	DSP	ssc-miR-148b-5p,ssc-miR-1271,novel_473,ssc-miR-148b-3p,ssc-miR-95,ssc-miR-149,ssc-miR-152,ssc-miR-451,ssc-miR-148a-5p,novel_369,ssc-miR-339-3p,ssc-miR-7137-5p,novel_412,novel_527,ssc-miR-148a-3p	serine/threonine-protein kinase RIO1 [Source:RefSeq peptide;Acc:NP_001230616]
ENSSSCG00000001027	BMP6	novel_166,ssc-miR-17-3p,novel_222,novel_284,ssc-miR-221-5p,ssc-miR-582,novel_424,ssc-miR-7135-3p,ssc-miR-331-3p,ssc-miR-30e-3p,ssc-miR-9843-3p,novel_421,ssc-miR-378b-3p,ssc-miR-10b,novel_557,ssc-miR-218-5p,novel_537,ssc-miR-1468,ssc-miR-4338,ssc-miR-450b-5p,ssc-miR-193a-5p,novel_148,ssc-miR-7144-5p,ssc-miR-30e-5p,ssc-miR-499-5p,ssc-miR-378,ssc-miR-196a,novel_252,novel_353,ssc-miR-196b-5p,ssc-miR-…	desmoplakin [Source:HGNC Symbol;Acc:HGNC:3052]
ENSSSCG00000001033	SLC35B3	ssc-miR-335,ssc-miR-196b-3p,novel_220,novel_541,ssc-miR-186,ssc-miR-155-3p,ssc-miR-19b,novel_594,novel_224,ssc-miR-9,novel_545,ssc-miR-214,novel_488,ssc-miR-19a,novel_278,ssc-miR-455-5p,ssc-miR-499-3p,ssc-miR-383,ssc-miR-181a,novel_235,ssc-miR-421-3p,ssc-miR-143-3p,ssc-miR-190b,ssc-miR-493-3p,ssc-miR-205,ssc-miR-181b,novel_361,ssc-miR-221-5p,novel_246,ssc-miR-9-1,ssc-miR-219a,ssc-miR-191,ssc-miR-…	bone morphogenetic protein 6 [Source:HGNC Symbol;Acc:HGNC:1073]
ENSSSCG00000001036	TFAP2A	novel_290,novel_377,ssc-miR-615,novel_486,novel_471,ssc-miR-129a-5p,ssc-miR-497,ssc-miR-429,novel_2,ssc-miR-15a,ssc-miR-1285,ssc-miR-30e-3p,ssc-miR-9788-3p,ssc-miR-9843-3p,novel_440,ssc-miR-4338,ssc-miR-16,ssc-miR-195,ssc-miR-30a-3p,ssc-miR-424-5p,ssc-miR-15b,ssc-miR-9820-5p,novel_206,ssc-miR-361-3p,novel_265,ssc-miR-885-3p,ssc-miR-148b-5p,novel_131,ssc-miR-133a-3p,novel_527,ssc-miR-185,ssc-miR-7…	solute carrier family 35 member B3 [Source:HGNC Symbol;Acc:HGNC:21601]
ENSSSCG00000001039	GCNT2	novel_242,novel_353,novel_368,ssc-miR-450b-3p,ssc-miR-128,ssc-miR-27a,novel_330,ssc-miR-23a,novel_211,ssc-miR-28-3p,novel_316,novel_166,ssc-miR-331-3p,ssc-miR-142-3p,ssc-miR-7135-3p,novel_424,ssc-miR-26a,novel_193,novel_454,ssc-miR-421-3p,ssc-miR-9843-3p,ssc-miR-532-5p,ssc-miR-205,ssc-miR-125b,novel_347,novel_305,ssc-miR-181a,novel_307,novel_235,novel_249,ssc-miR-874,ssc-miR-125a,novel_432,novel_…	transcription factor AP-2 alpha [Source:HGNC Symbol;Acc:HGNC:11742]
ENSSSCG00000001041	PAK1IP1	novel_488,ssc-miR-493-5p,novel_594	glucosaminyl (N-acetyl) transferase 2, I-branching enzyme (I blood group) [Source:HGNC Symbol;Acc:HGNC:4204]
ENSSSCG00000001049	HIVEP1	novel_173,ssc-miR-378,ssc-miR-30e-5p,novel_242,novel_353,novel_160,ssc-miR-139-5p,ssc-miR-130a,novel_542,ssc-miR-7135-3p,novel_166,ssc-miR-17-3p,ssc-miR-148a-3p,novel_557,ssc-miR-363,ssc-miR-26a,ssc-miR-378b-3p,novel_560,novel_409,novel_420,novel_347,novel_269,novel_307,ssc-miR-133b,ssc-miR-135,novel_433,ssc-miR-214,ssc-miR-152,novel_517,ssc-miR-24-3p,ssc-miR-183,ssc-miR-18a,ssc-miR-29a,novel_468…	PAK1 interacting protein 1 [Source:HGNC Symbol;Acc:HGNC:20882]
ENSSSCG00000001050	EDN1	ssc-miR-4332,ssc-let-7g,ssc-miR-1839-5p,novel_472,ssc-let-7c,ssc-let-7f,novel_429,ssc-miR-185,ssc-miR-187,novel_131,ssc-miR-135,novel_488,ssc-let-7i,novel_369,ssc-miR-194b-5p,novel_384,ssc-miR-9820-5p,ssc-miR-98,ssc-miR-30a-3p,novel_508,ssc-miR-935,novel_557,ssc-let-7e,ssc-miR-4338,ssc-miR-9788-3p,ssc-miR-7137-3p,ssc-miR-1306-5p,ssc-miR-326,ssc-miR-30e-3p,ssc-miR-17-3p,ssc-miR-194a,novel_449,ssc-…	human immunodeficiency virus type I enhancer binding protein 1 [Source:HGNC Symbol;Acc:HGNC:4920]
ENSSSCG00000001053	TBC1D7	ssc-miR-769-3p,ssc-miR-27b-3p,ssc-miR-128,novel_197,ssc-miR-27a,ssc-miR-545-3p,novel_538,ssc-miR-383,ssc-miR-421-3p,ssc-miR-7857-3p,ssc-miR-326,novel_472,novel_439,ssc-miR-7137-5p,ssc-miR-423-3p,ssc-miR-9851-3p	endothelin 1 [Source:HGNC Symbol;Acc:HGNC:3176]
ENSSSCG00000001056	RANBP9	novel_202,novel_250,ssc-miR-369,novel_421,ssc-miR-101,ssc-miR-374b-5p,ssc-miR-1468,ssc-miR-202-5p,novel_380,novel_429,ssc-miR-7137-3p,ssc-miR-429,ssc-miR-505,novel_449,novel_514,novel_2,novel_309,novel_317,ssc-miR-499-3p,ssc-miR-450b-5p,ssc-miR-374a-5p	TBC1 domain family member 7 [Source:HGNC Symbol;Acc:HGNC:21066]
ENSSSCG00000001057	MCUR1	novel_316,ssc-miR-221-5p,ssc-miR-6782-3p,ssc-miR-148a-3p,novel_361,novel_382,novel_162,novel_424,novel_454,ssc-miR-421-3p,ssc-miR-9788-3p,ssc-miR-345-3p,ssc-miR-2320-5p,ssc-miR-26a,novel_536,novel_322,ssc-miR-421-5p,ssc-miR-1,novel_242,novel_368,ssc-miR-7,ssc-miR-129a-5p,ssc-miR-130a,novel_246,ssc-miR-128,ssc-miR-23a,ssc-miR-340,novel_289,novel_528,ssc-miR-708-5p,novel_527,ssc-miR-130b,ssc-miR-24…	RAN binding protein 9 [Source:HGNC Symbol;Acc:HGNC:13727]
ENSSSCG00000001062	DTNBP1	novel_167,ssc-miR-615	mitochondrial calcium uniporter regulator 1 [Source:HGNC Symbol;Acc:HGNC:21097]
ENSSSCG00000001063	MYLIP	novel_440,ssc-miR-9788-3p,ssc-miR-363,ssc-miR-190b,ssc-miR-221-5p,ssc-miR-148a-3p,ssc-miR-150,ssc-miR-542-3p,ssc-miR-99a,ssc-miR-221-3p,novel_486,novel_390,ssc-miR-143-5p,ssc-miR-222,ssc-miR-30c-3p,ssc-miR-107,novel_330,novel_211,novel_597,ssc-miR-146a-5p,ssc-miR-103,ssc-miR-99b,novel_313,ssc-miR-628,ssc-miR-30c-1-3p,ssc-miR-9785-5p,ssc-miR-145-3p,ssc-miR-338,novel_258,ssc-miR-545-5p,novel_468,ss…	dystrobrevin binding protein 1 [Source:HGNC Symbol;Acc:HGNC:17328]
ENSSSCG00000001064	GMPR	novel_257,ssc-miR-9860-5p,ssc-miR-769-3p,novel_72,ssc-miR-331-3p,ssc-miR-542-3p,ssc-miR-184,ssc-miR-532-3p	myosin regulatory light chain interacting protein [Source:HGNC Symbol;Acc:HGNC:21155]
ENSSSCG00000001066	RBM24	novel_227,novel_506,ssc-miR-155-3p,novel_528,novel_270,ssc-miR-124a,novel_298,novel_384,ssc-miR-1839-3p,ssc-miR-499-3p,ssc-miR-424-5p,ssc-miR-15b,ssc-miR-219b-3p,ssc-miR-148b-3p,ssc-miR-148b-5p,novel_203,ssc-miR-664-3p,ssc-miR-9,ssc-miR-152,novel_446,novel_179,ssc-miR-221-3p,ssc-miR-148a-3p,ssc-miR-28-3p,novel_166,ssc-miR-339-3p,ssc-miR-16,ssc-miR-205,ssc-miR-195,ssc-miR-26a,novel_568,ssc-miR-143…	guanosine monophosphate reductase [Source:HGNC Symbol;Acc:HGNC:4376]
ENSSSCG00000001073	TPMT	ssc-miR-7144-5p,ssc-miR-125b,novel_148,ssc-miR-664-5p,ssc-miR-7138-5p,ssc-miR-1839-3p,ssc-miR-22-3p,ssc-miR-125a,ssc-miR-425-5p,novel_211,ssc-miR-192,novel_527,novel_222,novel_72,ssc-miR-7135-3p,ssc-miR-140-3p,ssc-miR-338,novel_367,ssc-miR-450c-3p,ssc-miR-4338,ssc-miR-345-5p,ssc-miR-127,ssc-miR-215	RNA binding motif protein 24 [Source:HGNC Symbol;Acc:HGNC:21539]
ENSSSCG00000001074	KDM1B	novel_278,ssc-miR-135,novel_488,ssc-miR-30a-3p,ssc-miR-30b-3p,novel_384,ssc-miR-27b-5p,novel_303,novel_202,ssc-miR-101,ssc-miR-182,ssc-miR-196b-3p,novel_594,novel_468,ssc-miR-186,novel_541,ssc-miR-320,novel_430,novel_599,novel_429,ssc-miR-129a-5p,ssc-miR-96-5p,ssc-miR-27a,novel_467,novel_197,ssc-miR-128,ssc-miR-34c,ssc-miR-139-5p,ssc-miR-27b-3p,novel_160,ssc-miR-664-5p,novel_348,ssc-miR-204,ssc-m…	thiopurine S-methyltransferase [Source:HGNC Symbol;Acc:HGNC:12014]
ENSSSCG00000001076	RNF144B	novel_584,novel_202,novel_215,ssc-miR-9785-5p,novel_578,ssc-miR-182,ssc-miR-708-5p,novel_224,novel_528,novel_468,ssc-miR-132,ssc-miR-125a,ssc-miR-874,novel_249,ssc-miR-29c,ssc-miR-135,ssc-miR-181a,ssc-miR-125b,ssc-miR-4337,ssc-miR-532-3p,ssc-miR-30a-3p,novel_317,ssc-miR-424-5p,ssc-miR-383,ssc-miR-374a-5p,novel_409,novel_384,ssc-miR-9843-3p,novel_454,ssc-miR-378b-3p,ssc-miR-935,ssc-miR-374a-3p,nov…	lysine demethylase 1B [Source:HGNC Symbol;Acc:HGNC:21577]
ENSSSCG00000001079	E2F3	ssc-miR-20a,novel_599,novel_427,novel_441,novel_594,novel_402,ssc-miR-10a-5p,ssc-miR-320,novel_387,ssc-miR-202-5p,novel_298,ssc-miR-145-3p,novel_502,ssc-miR-493-5p,ssc-miR-32,ssc-miR-9820-5p,ssc-miR-15b,novel_508,novel_203,novel_278,ssc-miR-148b-3p,novel_488,ssc-miR-199b-5p,novel_545,novel_407,novel_72,novel_550,ssc-miR-34a,novel_417,ssc-miR-195,ssc-miR-16,ssc-miR-17-5p,novel_251,ssc-miR-491,ssc-…	ring finger protein 144B [Source:HGNC Symbol;Acc:HGNC:21578]
ENSSSCG00000001080	CDKAL1	novel_138,ssc-miR-138,novel_367,novel_254,ssc-miR-27b-5p,novel_440,ssc-miR-4331,novel_290,ssc-miR-28-5p,novel_468,novel_321,ssc-miR-708-5p,ssc-miR-421-5p,novel_347	E2F transcription factor 3 [Source:HGNC Symbol;Acc:HGNC:3115]
ENSSSCG00000001082	PRL	ssc-miR-9788-3p,ssc-miR-186	CDK5 regulatory subunit associated protein 1 like 1 [Source:HGNC Symbol;Acc:HGNC:21050]
ENSSSCG00000001085	DCDC2	ssc-miR-4331,ssc-miR-499-5p,ssc-miR-196a,ssc-miR-23b,ssc-miR-196b-5p,ssc-miR-1,novel_409,novel_307,novel_347,ssc-miR-7144-5p,ssc-miR-23a,novel_374,novel_254,ssc-miR-22-3p,ssc-miR-24-3p,novel_227,ssc-miR-18a,ssc-miR-185,novel_222,ssc-miR-7137-5p,ssc-miR-101,ssc-miR-18b,ssc-miR-27b-5p,ssc-miR-26a	prolactin [Source:HGNC Symbol;Acc:HGNC:9445]
ENSSSCG00000001087	MRS2	ssc-let-7e,ssc-miR-16,ssc-miR-17-5p,ssc-miR-195,ssc-miR-374b-3p,novel_440,ssc-miR-204,novel_72,ssc-miR-486,ssc-miR-150,ssc-miR-27b-3p,ssc-let-7a,ssc-miR-4334-3p,ssc-miR-15a,ssc-miR-497,ssc-let-7d-5p,novel_597,ssc-miR-103,novel_244,novel_128,novel_455,ssc-let-7g,novel_429,ssc-miR-7135-5p,ssc-miR-20a,ssc-miR-320,novel_402,novel_203,ssc-miR-361-5p,novel_473,ssc-miR-493-5p,ssc-miR-194b-5p,ssc-miR-15b…	doublecortin domain containing 2 [Source:HGNC Symbol;Acc:HGNC:18141]
ENSSSCG00000001091	KIAA0319	novel_417,ssc-miR-339-3p,ssc-miR-326,novel_72,novel_179,novel_407,novel_250,novel_107,ssc-miR-374b-3p,ssc-miR-204,novel_251,ssc-miR-16,ssc-miR-7140-3p,ssc-miR-195,novel_290,ssc-miR-28-5p,novel_321,ssc-miR-23b,ssc-miR-181d-5p,novel_348,novel_467,ssc-miR-497,novel_2,ssc-miR-15a,ssc-miR-202-5p,ssc-miR-186,ssc-miR-145-5p,ssc-miR-7135-5p,novel_460,novel_472,ssc-miR-331-5p,ssc-miR-145-3p,ssc-miR-362,no…	MRS2, magnesium transporter [Source:HGNC Symbol;Acc:HGNC:13785]
ENSSSCG00000001092	TDP2	ssc-miR-202-5p,ssc-miR-199b-3p,ssc-miR-18a,ssc-miR-140-3p,novel_303,ssc-miR-9785-5p,novel_258,novel_499,novel_521,ssc-miR-383,ssc-miR-361-3p,ssc-miR-214,novel_473,ssc-miR-199a-3p,novel_446,novel_179,ssc-miR-9843-3p,ssc-miR-1343,ssc-miR-18b,novel_293,novel_421,ssc-miR-4338,novel_537,novel_597,ssc-miR-421-5p,novel_148,ssc-miR-500,ssc-miR-885-5p,ssc-miR-27a,novel_155,ssc-miR-429,ssc-miR-27b-3p,novel…	KIAA0319 [Source:HGNC Symbol;Acc:HGNC:21580]
ENSSSCG00000001094	C6orf62	ssc-miR-7144-5p,ssc-miR-664-5p,novel_353,ssc-miR-148a-5p,ssc-miR-181d-5p,novel_197,novel_471,novel_155,ssc-miR-129a-5p,novel_2,ssc-miR-652,ssc-miR-429,novel_520,novel_211,ssc-miR-192,novel_361,ssc-miR-181b,ssc-miR-148a-3p,ssc-miR-199a-3p,ssc-miR-150,ssc-miR-153,ssc-miR-1285,ssc-miR-365-5p,novel_568,ssc-miR-24-1-5p,novel_367,ssc-miR-421-3p,novel_421,ssc-miR-363,ssc-miR-218-5p,ssc-miR-493-3p,ssc-mi…	tyrosyl-DNA phosphodiesterase 2 [Source:HGNC Symbol;Acc:HGNC:17768]
ENSSSCG00000001095	GMNN	ssc-miR-34a,ssc-miR-142-5p,ssc-miR-34c,ssc-miR-194a,ssc-miR-194b-5p,novel_574	chromosome 6 open reading frame 62 [Source:HGNC Symbol;Acc:HGNC:20998]
ENSSSCG00000001100	CARMIL1	novel_377,ssc-miR-7144-5p,novel_353,novel_313,ssc-miR-1,ssc-miR-499-5p,ssc-miR-30c-1-3p,ssc-miR-296-3p,novel_374,ssc-miR-30c-3p,ssc-miR-29b,ssc-miR-26a,novel_440,ssc-miR-450c-3p,ssc-miR-218-5p,ssc-miR-935,novel_508,novel_428,ssc-miR-328,novel_517,ssc-miR-22-3p,novel_489,novel_319,novel_586,novel_254,ssc-miR-29c,ssc-miR-133b,ssc-miR-145-5p,novel_224,novel_427,novel_429,novel_215,novel_455	geminin, DNA replication inhibitor [Source:HGNC Symbol;Acc:HGNC:17493]
ENSSSCG00000001101	SCGN	ssc-miR-335,novel_346,novel_166,novel_594,ssc-miR-186,novel_468,novel_284,ssc-miR-24-3p,ssc-miR-140-3p,novel_577,novel_319,novel_542,ssc-miR-128,novel_488,novel_433,novel_558,novel_591,ssc-miR-423-5p,ssc-miR-30b-3p,novel_368	capping protein regulator and myosin 1 linker 1 [Source:HGNC Symbol;Acc:HGNC:21581]
ENSSSCG00000001156	ZNF322	ssc-miR-345-5p,ssc-miR-9788-3p,ssc-miR-335,novel_472,ssc-miR-7135-5p,ssc-miR-1285,ssc-miR-326,novel_402,ssc-miR-455-3p,ssc-miR-339-3p,novel_380,ssc-miR-150,novel_382,novel_439,ssc-miR-133a-3p,ssc-miR-148b-5p,novel_449,ssc-miR-135,novel_577,ssc-miR-2411,novel_155,ssc-miR-493-5p,novel_538,ssc-miR-148a-5p,novel_313,novel_591	secretagogin, EF-hand calcium binding protein [Source:HGNC Symbol;Acc:HGNC:16941]
ENSSSCG00000001202	ZNF389	ssc-let-7e,novel_499,ssc-miR-1839-5p,ssc-let-7g,ssc-miR-217,ssc-let-7f,ssc-let-7c,ssc-miR-1296-5p,ssc-miR-155-3p,ssc-miR-505,ssc-let-7a,ssc-miR-455-5p,ssc-miR-129a-5p,ssc-let-7i,ssc-let-7d-5p,novel_545,ssc-miR-2320-3p,novel_574,ssc-miR-383,ssc-miR-98	zinc finger protein 322 [Source:HGNC Symbol;Acc:HGNC:23640]
ENSSSCG00000001203	ZSCAN9	ssc-miR-7137-3p,novel_424,ssc-miR-221-5p,ssc-miR-30c-5p,novel_537,ssc-miR-195,ssc-miR-16,novel_454,novel_293,ssc-miR-4331,ssc-miR-30e-5p,novel_348,novel_242,ssc-miR-450b-5p,ssc-miR-15a,ssc-miR-497,novel_390,novel_460,ssc-miR-7135-5p,ssc-miR-212,ssc-miR-30d,novel_578,novel_138,ssc-miR-145-3p,ssc-miR-338,novel_455,novel_347,ssc-miR-424-5p,ssc-miR-15b,ssc-miR-30a-5p,ssc-miR-92b-5p,ssc-miR-664-3p,ssc…	zinc finger protein 3 [Source:HGNC Symbol;Acc:HGNC:13089]
ENSSSCG00000001204	ZKSCAN4	novel_254,ssc-miR-497,ssc-miR-128,ssc-miR-29c,ssc-miR-15a,novel_278,novel_340,novel_449,ssc-miR-424-5p,ssc-miR-15b,ssc-miR-328,ssc-miR-146a-5p,ssc-miR-4337,ssc-miR-708-3p,ssc-miR-30b-3p,ssc-miR-146b,ssc-miR-628,novel_251,novel_573,ssc-miR-2320-5p,novel_107,ssc-miR-124a,ssc-miR-195,ssc-miR-16,novel_166,ssc-miR-29b,ssc-miR-132,ssc-miR-29a	zinc finger and SCAN domain containing 9 [Source:HGNC Symbol;Acc:HGNC:12984]
ENSSSCG00000001205	NKAPL	ssc-miR-29c,ssc-miR-23a,novel_258,novel_433,novel_278,ssc-miR-2320-5p,ssc-miR-29b,ssc-miR-365-5p,ssc-miR-29a,ssc-miR-23b,ssc-miR-339-3p,ssc-miR-199b-3p	zinc finger with KRAB and SCAN domains 4 [Source:HGNC Symbol;Acc:HGNC:13854]
ENSSSCG00000001209	ZSCAN12	ssc-miR-338,novel_215,novel_202,ssc-miR-215,novel_468,novel_586,novel_552,ssc-miR-455-5p,ssc-miR-135,novel_307,ssc-miR-181a,ssc-miR-30a-3p,novel_317,ssc-miR-532-3p,ssc-miR-361-3p,novel_235,ssc-miR-1839-3p,ssc-miR-9843-3p,ssc-miR-9788-3p,ssc-miR-2320-5p,novel_421,ssc-miR-26a,novel_536,ssc-miR-205,ssc-miR-7137-5p,ssc-miR-192,novel_382,ssc-miR-7135-3p,ssc-miR-129a-5p,ssc-miR-23a,ssc-miR-340,ssc-miR-…	NFKB activating protein like [Source:HGNC Symbol;Acc:HGNC:21584]
ENSSSCG00000001214	GPX5	novel_429,ssc-miR-326,novel_472,novel_424,novel_204,novel_427,novel_528,ssc-miR-9851-3p,novel_601,novel_303,novel_377,ssc-miR-9820-5p,novel_591,novel_196,ssc-miR-135,ssc-miR-96-5p,novel_577	zinc finger and SCAN domain containing 12 [Source:HGNC Symbol;Acc:HGNC:13172]
ENSSSCG00000001219	TRIM27	novel_528,ssc-miR-708-5p,novel_441,novel_541,novel_204,ssc-miR-30d,ssc-miR-1296-5p,ssc-miR-145-3p,novel_298,novel_455,novel_346,ssc-miR-196b-3p,novel_558,ssc-miR-9820-5p,novel_570,ssc-miR-542-5p,ssc-miR-493-5p,ssc-miR-361-3p,ssc-miR-30b-3p,ssc-miR-146b,ssc-miR-2320-3p,ssc-miR-2411,ssc-miR-30b-5p,ssc-miR-22-3p,ssc-miR-139-3p,novel_489,ssc-miR-30a-5p,ssc-miR-29c,novel_316,ssc-miR-542-3p,novel_166,n…	Epididymal secretory glutathione peroxidase [Source:UniProtKB/Swiss-Prot;Acc:O18994]
ENSSSCG00000001229	TMP-CH242-74M17.2	ssc-miR-421-3p,novel_298,novel_193,novel_194,ssc-miR-1306-5p,ssc-miR-183,ssc-miR-9851-3p,novel_417,ssc-miR-532-3p,novel_317	tripartite motif containing 27 [Source:HGNC Symbol;Acc:HGNC:9975]
ENSSSCG00000001231	SLA-1	ssc-miR-532-3p,novel_417,ssc-miR-9851-3p,ssc-miR-183,ssc-miR-1306-5p,novel_193,novel_194,ssc-miR-421-3p,novel_298,novel_289,novel_557	-
ENSSSCG00000001233	TRIM26	novel_439,novel_382,ssc-miR-1306-5p,novel_536,ssc-miR-9788-3p,ssc-miR-2320-5p,novel_367,novel_537,novel_557,ssc-miR-7144-5p,ssc-miR-769-5p,novel_173,ssc-miR-450b-3p,novel_246,ssc-miR-7,ssc-miR-130a,ssc-miR-107,ssc-miR-7134-3p,novel_211,ssc-miR-34c,ssc-miR-130b,novel_224,ssc-miR-7138-3p,ssc-miR-132,ssc-miR-9785-5p,ssc-miR-196b-3p,novel_307,ssc-miR-193a-3p,novel_420,novel_384,ssc-miR-361-3p,novel_2…	-
ENSSSCG00000001234	TRIM10	ssc-miR-345-5p,novel_488,ssc-miR-129a-3p,novel_367,ssc-miR-26a,novel_319,novel_594,novel_220	tripartite motif containing 26 [Source:HGNC Symbol;Acc:HGNC:12962]
ENSSSCG00000001235	TRIM15	ssc-miR-138,ssc-miR-7142-5p,ssc-miR-7135-5p,ssc-miR-149,novel_330,novel_348	tripartite motif containing 10 [Source:HGNC Symbol;Acc:HGNC:10072]
ENSSSCG00000001236	TRIM40	novel_374,novel_254,ssc-miR-22-3p,ssc-miR-139-5p,ssc-miR-222,ssc-miR-193a-5p,ssc-miR-383,novel_377,novel_560,novel_348,novel_235,ssc-miR-500,ssc-miR-2320-3p,novel_298,ssc-miR-1343,novel_537,ssc-miR-149,ssc-miR-150,novel_175,novel_472,ssc-miR-221-3p,ssc-miR-140-3p,ssc-miR-326	tripartite motif containing 15 [Source:HGNC Symbol;Acc:HGNC:16284]
ENSSSCG00000001242	GABBR1	ssc-miR-331-3p,novel_166,ssc-miR-199a-3p,ssc-miR-17-3p,ssc-miR-7137-5p,ssc-miR-221-5p,ssc-miR-190b,ssc-miR-10b,ssc-miR-363,ssc-miR-4338,ssc-miR-9843-3p,ssc-miR-2320-5p,ssc-miR-9788-3p,novel_367,novel_536,novel_334,novel_173,ssc-miR-106a,novel_368,ssc-miR-421-5p,ssc-miR-193a-5p,ssc-miR-146a-5p,novel_257,novel_211,ssc-miR-190a,ssc-miR-7,novel_542,novel_506,ssc-miR-183,ssc-miR-18a,novel_528,ssc-miR-…	tripartite motif containing 40 [Source:HGNC Symbol;Acc:HGNC:18736]
ENSSSCG00000001245	ZNRD1	ssc-miR-326,ssc-miR-30c-1-3p,novel_348,ssc-miR-365-5p,novel_472,ssc-miR-17-3p,ssc-miR-30c-3p,ssc-miR-149,ssc-miR-9788-3p,novel_440	gamma-aminobutyric acid type B receptor subunit 1 [Source:HGNC Symbol;Acc:HGNC:4070]
ENSSSCG00000001252	UBD	ssc-miR-215,novel_309,ssc-miR-1839-5p,ssc-miR-628,ssc-miR-7142-3p,ssc-miR-361-3p,ssc-miR-192,ssc-miR-186,ssc-miR-185,ssc-miR-455-3p,novel_305	-
ENSSSCG00000001341	SLA-11	ssc-miR-1306-5p,novel_557,ssc-miR-133b,novel_289,ssc-miR-133a-3p	ubiquitin D [Source:HGNC Symbol;Acc:HGNC:18795]
ENSSSCG00000001342	TRIM39	novel_578,ssc-miR-345-5p,novel_303,novel_193,ssc-miR-30e-3p,novel_429,ssc-miR-7138-3p,ssc-miR-331-3p,novel_468,ssc-miR-214,novel_203,novel_287,novel_194,ssc-miR-450b-3p,ssc-miR-30a-3p,novel_148	-
ENSSSCG00000001346	ABCF1	novel_246,novel_542,ssc-miR-497,ssc-miR-885-3p,ssc-miR-107,novel_289,ssc-miR-15a,ssc-miR-424-5p,ssc-miR-15b,ssc-miR-103,novel_290,ssc-miR-423-5p,novel_377,ssc-miR-193a-3p,novel_348,novel_206,novel_568,ssc-miR-9788-3p,ssc-miR-338,ssc-miR-149,ssc-miR-16,ssc-miR-195,novel_222,novel_166,novel_316,ssc-miR-9851-3p,ssc-miR-7135-5p,ssc-miR-212,ssc-miR-151-5p,ssc-miR-365-5p	tripartite motif containing 39 [Source:HGNC Symbol;Acc:HGNC:10065]
ENSSSCG00000001347	PPP1R10	ssc-miR-339-3p,novel_316,ssc-miR-34a,novel_166,ssc-miR-148a-3p,ssc-miR-7137-3p,ssc-miR-142-3p,ssc-miR-365-5p,novel_72,novel_367,ssc-miR-491,novel_193,novel_167,novel_557,ssc-miR-450c-3p,ssc-let-7e,ssc-miR-4331,novel_348,ssc-miR-615,novel_353,novel_252,ssc-let-7d-5p,ssc-miR-139-5p,ssc-miR-34c,ssc-let-7a,ssc-miR-455-3p,ssc-miR-320,ssc-miR-186,novel_412,ssc-let-7c,ssc-let-7f,ssc-let-7g,ssc-miR-1839-…	ATP-binding cassette sub-family F member 1 [Source:UniProtKB/Swiss-Prot;Acc:Q767L0]
ENSSSCG00000001362	MDC1	ssc-miR-455-3p,novel_594,ssc-miR-150,novel_488,ssc-miR-429,novel_2,ssc-miR-135,ssc-miR-124a,novel_197,ssc-miR-324,ssc-miR-2320-5p,ssc-miR-1343,ssc-miR-217,novel_509	protein phosphatase 1 regulatory subunit 10 [Source:HGNC Symbol;Acc:HGNC:9284]
ENSSSCG00000001372	GNL1	ssc-miR-185,novel_307,ssc-miR-455-3p,novel_377,ssc-miR-361-3p	mediator of DNA damage checkpoint 1 [Source:HGNC Symbol;Acc:HGNC:21163]
ENSSSCG00000001376	DHX16	novel_473,novel_488,ssc-miR-493-5p,ssc-miR-7857-3p,novel_594,ssc-miR-708-5p,novel_528,novel_321,ssc-miR-28-5p	-
ENSSSCG00000001379	TUBB	novel_486,novel_467,novel_545,ssc-miR-429,novel_2,ssc-miR-455-5p,ssc-miR-7144-5p,ssc-miR-181a,novel_305,novel_353,ssc-miR-181d-5p,novel_348,novel_235,ssc-miR-30b-3p,novel_538,novel_568,ssc-miR-9788-3p,ssc-miR-145-3p,ssc-miR-421-3p,ssc-miR-143-3p,novel_258,ssc-miR-196b-3p,ssc-miR-181b,ssc-miR-7137-5p,ssc-miR-9851-3p,ssc-miR-542-3p,novel_407,novel_506	DEAH-box helicase 16 [Source:HGNC Symbol;Acc:HGNC:2739]
ENSSSCG00000001382	DDR1	novel_568,novel_107,ssc-miR-491,ssc-miR-126-5p,novel_138,novel_557,ssc-miR-221-5p,ssc-miR-320,novel_222,novel_316,novel_166,ssc-miR-199a-5p,ssc-miR-7135-3p,novel_255,ssc-miR-199b-5p,novel_374,novel_467,ssc-miR-148b-5p,ssc-miR-7144-5p,novel_317,ssc-miR-9820-5p,novel_353,ssc-miR-148a-5p,ssc-miR-361-3p	Tubulin beta chain [Source:UniProtKB/Swiss-Prot;Acc:Q767L7]
ENSSSCG00000001383	GTF2H4	ssc-miR-125a,ssc-miR-27a,ssc-miR-125b,novel_220,ssc-miR-101,ssc-miR-27b-3p	discoidin domain receptor tyrosine kinase 1 [Source:HGNC Symbol;Acc:HGNC:2730]
ENSSSCG00000001384	VARS2	novel_166,ssc-miR-9820-5p,ssc-miR-361-3p,ssc-miR-30b-3p,ssc-miR-7135-5p,ssc-miR-9788-3p,ssc-miR-22-3p,novel_557	general transcription factor IIH subunit 4 [Source:HGNC Symbol;Acc:HGNC:4658]
ENSSSCG00000001390	PSORS1C2	novel_377,novel_166,ssc-miR-326,novel_313,novel_384,novel_472,ssc-miR-24-3p,ssc-miR-128,novel_440,novel_367,ssc-miR-2320-5p	valyl-tRNA synthetase 2, mitochondrial [Source:HGNC Symbol;Acc:HGNC:21642]
ENSSSCG00000001392	TCF19	ssc-miR-27a,novel_421,ssc-miR-491,ssc-miR-339-5p,ssc-miR-27b-3p,novel_521,ssc-miR-4334-3p,novel_317,ssc-miR-664-5p,ssc-miR-17-3p,novel_269,ssc-miR-212,ssc-miR-21,ssc-miR-361-3p	psoriasis susceptibility 1 candidate 2 [Source:HGNC Symbol;Acc:HGNC:17199]
ENSSSCG00000001393	POU5F1	ssc-miR-361-3p,novel_160,novel_528,novel_222,ssc-miR-491,ssc-miR-335,ssc-miR-1343,novel_467,novel_346,novel_542	transcription factor 19 [Source:HGNC Symbol;Acc:HGNC:11629]
ENSSSCG00000001394	MIC-2	ssc-miR-150,ssc-miR-9851-3p,ssc-miR-192,ssc-miR-365-5p,ssc-miR-29b,ssc-miR-326,ssc-miR-204,ssc-miR-205,ssc-miR-195,novel_601,ssc-miR-16,ssc-miR-664-5p,ssc-miR-103,ssc-miR-708-3p,novel_348,novel_313,ssc-miR-497,ssc-miR-296-3p,ssc-miR-15a,ssc-miR-107,ssc-miR-219a,novel_472,ssc-miR-140-3p,ssc-miR-29a,novel_511,novel_502,ssc-miR-215,novel_578,novel_558,ssc-miR-15b,ssc-miR-424-5p,ssc-miR-383,ssc-miR-1…	POU domain, class 5, transcription factor 1 [Source:UniProtKB/Swiss-Prot;Acc:Q9TSV5]
ENSSSCG00000001398	SLA-6	ssc-miR-7857-3p,ssc-miR-140-3p,ssc-let-7c,ssc-let-7f,ssc-miR-181b,novel_222,ssc-miR-155-3p,novel_594,novel_316,novel_258,ssc-let-7e,ssc-miR-9860-5p,ssc-miR-1839-5p,novel_568,novel_293,ssc-let-7g,novel_286,novel_353,ssc-miR-181d-5p,ssc-miR-30b-3p,ssc-miR-98,ssc-miR-181a,ssc-let-7a,novel_289,novel_488,novel_497,novel_249,ssc-let-7d-5p,ssc-let-7i	-
ENSSSCG00000001400	DDX39B	ssc-miR-296-3p,ssc-miR-199a-3p,novel_427,ssc-miR-425-3p,novel_596,ssc-miR-671-5p,ssc-miR-142-3p,ssc-miR-140-3p	-
ENSSSCG00000001401	ATP6V1G2	novel_594,novel_380,ssc-miR-221-5p,ssc-miR-7137-5p,ssc-miR-140-3p,novel_472,novel_506,ssc-miR-18a,ssc-miR-326,ssc-miR-18b,novel_454,ssc-miR-140-5p,novel_591,ssc-miR-9820-5p,novel_570,ssc-miR-30c-1-3p,novel_369,ssc-miR-30b-3p,novel_353,novel_409,novel_384,novel_577,ssc-miR-296-3p,ssc-miR-7134-3p,ssc-miR-652,novel_449,ssc-miR-30c-3p,novel_488,ssc-miR-425-5p	DEAD-box helicase 39B [Source:HGNC Symbol;Acc:HGNC:13917]
ENSSSCG00000001402	NFKBIL1	novel_236,novel_305,ssc-miR-421-5p,ssc-miR-874,ssc-miR-532-3p,ssc-miR-7144-5p	V-type proton ATPase subunit G 2 [Source:UniProtKB/Swiss-Prot;Acc:Q9TSV6]
ENSSSCG00000001403	LTA	ssc-miR-9785-5p,novel_167,ssc-miR-9788-3p,novel_286,ssc-miR-532-5p,novel_432,ssc-miR-205,novel_222,novel_570,ssc-miR-7137-5p,ssc-miR-145-5p,novel_380,novel_528	NFKB inhibitor like 1 [Source:HGNC Symbol;Acc:HGNC:7800]
ENSSSCG00000001404	TNF	ssc-miR-1,ssc-miR-181d-5p,ssc-miR-328,novel_160,ssc-miR-181a,ssc-miR-664-5p,ssc-miR-129a-3p,novel_289,ssc-miR-139-5p,novel_542,ssc-miR-130a,novel_265,ssc-miR-331-3p,novel_179,ssc-miR-221-5p,ssc-miR-671-5p,ssc-miR-181b,ssc-miR-130b,novel_528,novel_578,ssc-miR-1468,novel_557,novel_568,ssc-miR-9785-5p,ssc-miR-2320-5p	Lymphotoxin-alpha [Source:UniProtKB/Swiss-Prot;Acc:P26445]
ENSSSCG00000001405	LTB	ssc-miR-187,ssc-miR-103,novel_107,ssc-miR-107,ssc-miR-493-3p	Tumor necrosis factor Tumor necrosis factor, membrane form Intracellular domain 1 Intracellular domain 2 C-domain 1 C-domain 2 Tumor necrosis factor, soluble form [Source:UniProtKB/Swiss-Prot;Acc:P23563]
ENSSSCG00000001408	AIF1	novel_348,ssc-miR-149,novel_382	lymphotoxin beta [Source:HGNC Symbol;Acc:HGNC:6711]
ENSSSCG00000001409	PRRC2A	ssc-miR-361-3p,ssc-miR-652,ssc-miR-491,ssc-miR-7144-5p,novel_222	allograft inflammatory factor 1 [Source:HGNC Symbol;Acc:HGNC:352]
ENSSSCG00000001410	BAG6	ssc-miR-429,ssc-miR-2320-3p,novel_488,ssc-miR-7137-5p,ssc-miR-133a-3p,novel_594,ssc-miR-9843-3p	proline rich coiled-coil 2A [Source:HGNC Symbol;Acc:HGNC:13918]
ENSSSCG00000001411	APOM	novel_317,novel_367	BCL2 associated athanogene 6 [Source:HGNC Symbol;Acc:HGNC:13919]
ENSSSCG00000001412	C6orf47	ssc-miR-30c-3p,novel_542,ssc-miR-125a,novel_374,ssc-miR-365-3p,ssc-miR-30c-1-3p,ssc-miR-532-3p,ssc-miR-125b,ssc-miR-149,novel_578,novel_515,ssc-miR-138,ssc-miR-9785-5p,novel_298,ssc-miR-331-3p,ssc-miR-326,ssc-miR-7135-3p,novel_472,ssc-miR-9851-3p	Apolipoprotein M [Source:UniProtKB/Swiss-Prot;Acc:Q2LE37]
ENSSSCG00000001413	GPANK1	ssc-miR-361-3p	chromosome 6 open reading frame 47 [Source:HGNC Symbol;Acc:HGNC:19076]
ENSSSCG00000001414	CSNK2B	novel_353,ssc-miR-885-3p,ssc-miR-92b-5p	G-patch domain and ankyrin repeats 1 [Source:HGNC Symbol;Acc:HGNC:13920]
ENSSSCG00000001416	LY6G5C	ssc-miR-20a,novel_255,novel_472,ssc-miR-142-3p,ssc-miR-326,ssc-miR-17-3p,ssc-miR-1468,ssc-miR-17-5p,ssc-miR-106a,novel_307,ssc-miR-9820-5p,novel_128,novel_160,ssc-miR-423-5p,novel_377,novel_449,ssc-miR-20b,novel_265,ssc-miR-139-3p	casein kinase 2 beta [Source:HGNC Symbol;Acc:HGNC:2460]
ENSSSCG00000001419	SLC44A4	novel_535,novel_557,ssc-miR-30b-3p	lymphocyte antigen 6 complex, locus G5C [Source:HGNC Symbol;Acc:HGNC:13932]
ENSSSCG00000001420	EHMT2	novel_420,ssc-miR-1,ssc-miR-542-5p,ssc-miR-30c-1-3p,ssc-miR-4331,ssc-miR-361-3p,ssc-miR-423-5p,novel_205,novel_377,novel_128,novel_347,ssc-miR-30c-3p,novel_535,novel_467,novel_374,ssc-miR-326,novel_550,ssc-miR-1296-5p,novel_472,ssc-miR-185,novel_316,ssc-miR-1343	solute carrier family 44 member 4 [Source:HGNC Symbol;Acc:HGNC:13941]
ENSSSCG00000001421	ZBTB12	ssc-miR-769-3p,novel_346,novel_542,novel_440,novel_374,ssc-miR-1343,ssc-miR-326,ssc-miR-500,ssc-miR-212,novel_472,ssc-miR-7144-5p,novel_430,novel_222	euchromatic histone lysine methyltransferase 2 [Source:HGNC Symbol;Acc:HGNC:14129]
ENSSSCG00000001422	C2	ssc-miR-139-3p,ssc-miR-9788-3p,ssc-miR-2411,ssc-miR-491,novel_289,ssc-miR-196b-3p,novel_557,novel_492,ssc-miR-185,ssc-miR-183,novel_255,ssc-miR-361-3p,ssc-miR-30b-3p	zinc finger and BTB domain containing 12 [Source:HGNC Symbol;Acc:HGNC:19066]
ENSSSCG00000001423	NELFE	novel_290,ssc-miR-193a-3p,novel_353,novel_162	complement component 2 [Source:HGNC Symbol;Acc:HGNC:1248]
ENSSSCG00000001425	DXO	novel_578,novel_206,ssc-miR-9843-3p,novel_307	negative elongation factor complex member E [Source:HGNC Symbol;Acc:HGNC:13974]
ENSSSCG00000001426	STK19	ssc-miR-150,ssc-miR-92b-5p,novel_468,ssc-miR-30d,ssc-miR-30a-5p,ssc-miR-885-3p,ssc-miR-505	decapping exoribonuclease [Source:HGNC Symbol;Acc:HGNC:2992]
ENSSSCG00000001427	C4A	novel_249,novel_486,ssc-miR-4338,ssc-miR-1271	serine/threonine kinase 19 [Source:HGNC Symbol;Acc:HGNC:11398]
ENSSSCG00000001428	CYP21A2	ssc-miR-29c,novel_535,ssc-miR-2411,ssc-miR-545-3p,ssc-miR-133a-5p,ssc-miR-22-3p,ssc-miR-9820-5p,novel_321,ssc-miR-383,ssc-miR-28-5p,novel_317,ssc-miR-345-5p,ssc-miR-140-5p,novel_255,ssc-miR-29b,novel_451,ssc-miR-151-5p,ssc-miR-185,ssc-miR-708-5p,novel_468,ssc-miR-671-5p	-
ENSSSCG00000001433	PPT2	novel_2,ssc-miR-429,ssc-miR-30c-3p,ssc-miR-15a,ssc-miR-34c,ssc-miR-128,ssc-miR-497,ssc-miR-130a,ssc-miR-296-3p,ssc-miR-30c-1-3p,ssc-miR-423-5p,novel_205,novel_377,ssc-miR-16,novel_557,ssc-miR-195,ssc-miR-1343,novel_421,ssc-miR-326,ssc-miR-365-5p,ssc-miR-7137-5p,ssc-miR-148a-3p,ssc-miR-34a,ssc-miR-148b-3p,ssc-miR-505,ssc-miR-214,ssc-miR-2411,ssc-miR-152,ssc-miR-30b-3p,ssc-miR-424-5p,ssc-miR-15b,ss…	cytochrome P450 family 21 subfamily A member 2 [Source:HGNC Symbol;Acc:HGNC:2600]
ENSSSCG00000001434	EGFL8	novel_367,ssc-miR-145-5p,novel_542,novel_173,novel_420	palmitoyl-protein thioesterase 2 [Source:HGNC Symbol;Acc:HGNC:9326]
ENSSSCG00000001435	AGPAT1	novel_321,ssc-miR-122,novel_148,novel_160,ssc-miR-28-5p,novel_377,ssc-miR-7144-5p,ssc-miR-181d-5p,ssc-miR-378,novel_368,ssc-miR-769-5p,ssc-miR-500,novel_390,ssc-miR-7134-3p,novel_330,novel_222,ssc-miR-181b,novel_361,ssc-miR-6782-3p,ssc-miR-1306-5p,novel_255,ssc-miR-1285,novel_367,ssc-miR-9788-3p,ssc-miR-2320-5p,ssc-miR-204,novel_293,ssc-miR-143-3p,ssc-miR-491,novel_440,ssc-miR-378b-3p,novel_557,s…	EGF like domain multiple 8 [Source:HGNC Symbol;Acc:HGNC:13944]
ENSSSCG00000001436	RNF5	ssc-let-7g,ssc-let-7e,ssc-miR-7137-5p,ssc-let-7f,ssc-let-7c,ssc-let-7i,novel_374,ssc-miR-545-3p,ssc-miR-296-3p,ssc-let-7d-5p,ssc-miR-125a,novel_486,ssc-miR-885-3p,novel_2,ssc-miR-214,ssc-miR-429,ssc-let-7a,novel_330,ssc-miR-125b,novel_160,novel_307,ssc-miR-98,ssc-miR-196a,ssc-miR-30b-3p,novel_420,ssc-miR-196b-5p	1-acylglycerol-3-phosphate O-acyltransferase 1 [Source:HGNC Symbol;Acc:HGNC:324]
ENSSSCG00000001437	AGER	novel_557,ssc-miR-31,novel_254,ssc-miR-9788-3p,novel_390,ssc-miR-361-3p,ssc-miR-4331,novel_313,novel_420,novel_347,novel_160,ssc-miR-339-3p,novel_307,novel_175	ring finger protein 5, E3 ubiquitin protein ligase [Source:HGNC Symbol;Acc:HGNC:10068]
ENSSSCG00000001438	PBX2	ssc-miR-7137-5p,ssc-miR-185,novel_402,novel_72,novel_107,novel_440,ssc-miR-491,ssc-miR-2320-5p,novel_578,ssc-miR-218-5p,ssc-miR-328,ssc-miR-423-5p,novel_377,novel_128,novel_420,ssc-miR-148a-5p,ssc-miR-7138-5p,novel_390,novel_374,novel_488,ssc-miR-148b-5p	advanced glycosylation end-product specific receptor [Source:HGNC Symbol;Acc:HGNC:320]
ENSSSCG00000001439	GPSM3	ssc-miR-125a,novel_545,novel_467,ssc-miR-455-5p,ssc-miR-34c,ssc-miR-30c-3p,ssc-miR-125b,novel_377,ssc-miR-532-3p,ssc-miR-30b-3p,novel_206,ssc-miR-30c-1-3p,ssc-miR-491,ssc-miR-744,ssc-miR-138,novel_557,ssc-miR-34a,ssc-miR-17-3p,novel_382,ssc-miR-7142-3p	pre-B-cell leukemia homeobox 2 [Source:HGNC Symbol;Acc:HGNC:8633]
ENSSSCG00000001440	NOTCH4	novel_570,novel_560,ssc-miR-499-5p,ssc-miR-7138-5p,ssc-miR-30c-1-3p,ssc-miR-2411,ssc-miR-128,ssc-miR-450b-3p,novel_203,ssc-miR-1271,ssc-miR-30c-3p,ssc-miR-28-3p,ssc-miR-17-3p,novel_528,ssc-miR-145-5p,ssc-miR-221-5p,ssc-miR-7135-3p,ssc-miR-491,ssc-miR-140-5p,ssc-miR-450c-3p	G-protein signaling modulator 3 [Source:HGNC Symbol;Acc:HGNC:13945]
ENSSSCG00000001441	BTNL5	novel_407,novel_249,novel_471	notch 4 [Source:HGNC Symbol;Acc:HGNC:7884]
ENSSSCG00000001447	BTNL3	novel_427,novel_594,ssc-miR-455-3p,novel_468,novel_430,novel_599,ssc-miR-24-3p,ssc-miR-7857-3p,ssc-miR-744,novel_215,novel_202,ssc-miR-127,novel_347,novel_307,novel_558,ssc-miR-499-3p,ssc-miR-328,ssc-miR-30a-3p,ssc-miR-30b-3p,novel_235,ssc-miR-493-5p,ssc-miR-194b-5p,novel_545,ssc-miR-664-3p,ssc-miR-22-3p,novel_203,ssc-miR-455-5p,ssc-miR-214,novel_488,ssc-miR-542-3p,ssc-miR-34a,ssc-miR-7135-3p,nov…	-
ENSSSCG00000001453	SLA-DRA	ssc-miR-199b-3p,ssc-miR-202-5p,ssc-miR-320,ssc-miR-106a,novel_550,ssc-miR-20a,novel_455,ssc-miR-20b,ssc-miR-27a,ssc-miR-769-3p,ssc-miR-27b-3p,ssc-miR-17-5p,ssc-miR-505	-
ENSSSCG00000001456	SLA-DQA	ssc-miR-122,ssc-miR-383,ssc-miR-493-5p,ssc-miR-500,novel_586,ssc-miR-130a,novel_254,ssc-miR-152,ssc-miR-34c,ssc-miR-425-5p,ssc-miR-148b-3p,novel_528,ssc-miR-34a,ssc-miR-148a-3p,ssc-miR-130b,ssc-miR-186,novel_72,ssc-miR-143-3p,novel_440,novel_167,novel_303,novel_601,ssc-miR-493-3p	major histocompatibility complex, class II, DR alpha [Source:HGNC Symbol;Acc:HGNC:4947]
ENSSSCG00000001465	SLA-DOB	ssc-miR-28-5p,ssc-miR-708-3p,novel_321,ssc-miR-193a-5p,novel_160,ssc-miR-9820-5p,ssc-miR-30b-3p,novel_560,ssc-miR-139-3p,ssc-miR-27a,ssc-miR-296-3p,novel_488,novel_309,novel_361,ssc-miR-10a-5p,novel_594,ssc-miR-708-5p,ssc-miR-7138-3p,novel_255,ssc-miR-365-5p,ssc-miR-345-3p,ssc-miR-143-3p,ssc-miR-10b	-
ENSSSCG00000001468	PSMB9	novel_472,novel_313,ssc-miR-326,novel_307,ssc-miR-186,novel_597,novel_468,ssc-miR-214,novel_289,ssc-miR-338	-
ENSSSCG00000001469	SLA-DMB	ssc-miR-153,novel_222,ssc-miR-7137-5p,ssc-miR-424-5p,ssc-miR-383,ssc-miR-103,ssc-miR-15b,ssc-miR-15a,ssc-miR-195,novel_537,ssc-miR-16,ssc-miR-107,ssc-miR-2320-5p,ssc-miR-497	-
ENSSSCG00000001470	HLA-DMA	ssc-miR-34c,ssc-miR-7135-5p,ssc-miR-331-3p,ssc-miR-185,ssc-miR-34a,ssc-miR-320	-
ENSSSCG00000001471	BRD2	ssc-miR-139-5p,novel_203,novel_287,novel_488,ssc-miR-450b-3p,novel_542,ssc-miR-324,ssc-miR-361-3p,novel_384,ssc-miR-383,novel_557,ssc-miR-10b,ssc-miR-374a-3p,novel_258,novel_293,ssc-miR-421-3p,ssc-miR-143-3p,novel_346,ssc-miR-374b-3p,novel_303,novel_255,ssc-miR-486,novel_594,novel_166,ssc-miR-671-5p,novel_204,ssc-miR-10a-5p	major histocompatibility complex, class II, DM alpha [Source:HGNC Symbol;Acc:HGNC:4934]
ENSSSCG00000001472	SLA-DOA	novel_265,ssc-miR-22-3p,ssc-miR-193a-3p,novel_307,ssc-miR-9820-5p,novel_239,ssc-miR-383,ssc-miR-7138-5p,ssc-miR-146b,novel_574,novel_384,ssc-miR-338,ssc-miR-149,ssc-miR-101,ssc-miR-133a-3p,ssc-miR-24-3p,novel_429,ssc-miR-27a,novel_246,ssc-miR-324,ssc-miR-30c-3p,ssc-miR-27b-3p,novel_290,ssc-miR-7144-5p,ssc-miR-146a-5p,ssc-miR-378,ssc-miR-30c-1-3p,ssc-miR-204,novel_275,ssc-miR-491,novel_251,novel_5…	bromodomain containing 2 [Source:HGNC Symbol;Acc:HGNC:1103]
ENSSSCG00000001474	RXRB	novel_584,ssc-miR-138,novel_270,novel_258,ssc-miR-101,ssc-miR-185,novel_441,ssc-miR-155-3p,novel_468,ssc-miR-24-3p,novel_472,novel_429,novel_545,novel_265,ssc-miR-874,ssc-miR-455-5p,novel_203,novel_492,ssc-miR-31,ssc-miR-9810-3p,ssc-miR-30a-3p,ssc-miR-424-5p,ssc-miR-15b,ssc-miR-361-3p,ssc-miR-1343,novel_454,ssc-miR-491,novel_167,novel_568,novel_557,ssc-miR-195,ssc-miR-16,novel_316,ssc-miR-7137-5p…	major histocompatibility complex, class II, DO alpha [Source:HGNC Symbol;Acc:HGNC:4936]
ENSSSCG00000001475	LOC100155600	ssc-miR-140-5p,ssc-miR-1839-5p,ssc-let-7g,novel_298,ssc-miR-204,ssc-miR-9843-3p,ssc-let-7e,novel_578,novel_138,novel_175,ssc-miR-133a-3p,ssc-miR-150,ssc-miR-185,novel_528,ssc-let-7c,ssc-let-7f,ssc-miR-7137-3p,ssc-miR-1296-5p,novel_460,ssc-miR-324,novel_249,ssc-let-7i,ssc-let-7d-5p,ssc-miR-30c-3p,ssc-let-7a,ssc-miR-133b,novel_211,ssc-miR-98,ssc-miR-193a-5p,ssc-miR-30c-1-3p	retinoid X receptor beta [Source:HGNC Symbol;Acc:HGNC:10478]
ENSSSCG00000001476	HSD17B8	ssc-miR-2411,novel_440,ssc-miR-450b-3p,novel_203,novel_235,novel_449,ssc-miR-214	-
ENSSSCG00000001477	RING1	ssc-miR-10a-3p,novel_557,novel_535,novel_488,novel_594,novel_160,novel_541,ssc-miR-320,ssc-miR-133a-3p,novel_255,ssc-miR-7142-3p,ssc-miR-196a,ssc-miR-7857-3p,ssc-miR-196b-5p,novel_420	hydroxysteroid 17-beta dehydrogenase 8 [Source:HGNC Symbol;Acc:HGNC:3554]
ENSSSCG00000001478	BMP5	novel_222,ssc-miR-192,ssc-miR-143-3p,ssc-miR-215,novel_424	ring finger protein 1 [Source:HGNC Symbol;Acc:HGNC:10018]
ENSSSCG00000001479	HMGCLL1	ssc-miR-505,ssc-miR-214,novel_278,ssc-miR-148b-5p,ssc-miR-133b,novel_203,ssc-miR-133a-5p,ssc-miR-194b-5p,ssc-miR-361-3p,novel_570,ssc-miR-30a-3p,ssc-miR-181a,novel_307,ssc-miR-101,ssc-miR-182,novel_429,ssc-miR-140-3p,novel_599,ssc-miR-7141-5p,novel_430,novel_131,ssc-miR-133a-3p,ssc-miR-708-5p,ssc-miR-190a,ssc-miR-191,ssc-miR-27b-3p,ssc-miR-194a,novel_520,ssc-miR-128,ssc-miR-450b-3p,ssc-miR-27a,ss…	bone morphogenetic protein 5 [Source:HGNC Symbol;Acc:HGNC:1072]
ENSSSCG00000001481	HCRTR2	ssc-miR-369,novel_467,novel_515,ssc-miR-182,novel_196	3-hydroxymethyl-3-methylglutaryl-CoA lyase like 1 [Source:HGNC Symbol;Acc:HGNC:21359]
ENSSSCG00000001483	FAM83B	ssc-miR-181d-5p,novel_313,novel_377,novel_244,novel_597,novel_535,novel_309,novel_520,ssc-miR-9-1,ssc-miR-27b-3p,ssc-miR-425-5p,novel_374,novel_486,novel_451,ssc-miR-181b,novel_417,ssc-miR-17-5p,novel_573,ssc-miR-217,ssc-miR-491,novel_107,ssc-miR-493-5p,novel_369,ssc-miR-32,ssc-miR-9820-5p,ssc-miR-219b-3p,novel_401,ssc-miR-361-5p,novel_488,novel_577,novel_254,ssc-miR-22-3p,ssc-miR-9,ssc-miR-20a,n…	hypocretin receptor 2 [Source:HGNC Symbol;Acc:HGNC:4849]
ENSSSCG00000001486	LRRC1	ssc-miR-7138-3p,ssc-miR-183,ssc-miR-320,ssc-miR-92a,ssc-miR-545-5p,novel_521,ssc-miR-124a,novel_574,ssc-miR-32,novel_420,ssc-miR-7138-5p,ssc-miR-30a-3p,ssc-miR-424-5p,ssc-miR-15b,ssc-miR-92b-3p,novel_305,novel_307,ssc-miR-181a,ssc-miR-214,ssc-miR-22-3p,ssc-miR-139-3p,ssc-miR-9,novel_265,novel_326,ssc-miR-30e-3p,ssc-miR-142-3p,novel_222,ssc-miR-181b,ssc-miR-199a-3p,ssc-miR-16,ssc-miR-195,ssc-miR-2…	family with sequence similarity 83 member B [Source:HGNC Symbol;Acc:HGNC:21357]
ENSSSCG00000001488	GCLC	novel_173,ssc-miR-708-3p,ssc-miR-103,ssc-miR-146a-5p,ssc-miR-107,ssc-miR-15a,novel_211,novel_246,ssc-miR-143-5p,novel_374,ssc-miR-497,novel_550,novel_222,ssc-miR-148a-3p,ssc-miR-17-3p,ssc-miR-16,ssc-miR-195,ssc-miR-18b,ssc-miR-1343,novel_421,novel_574,ssc-miR-374a-5p,ssc-miR-146b,ssc-miR-493-5p,novel_560,ssc-miR-424-5p,ssc-miR-383,ssc-miR-15b,novel_488,ssc-miR-148b-3p,ssc-miR-139-3p,novel_265,ssc…	leucine rich repeat containing 1 [Source:HGNC Symbol;Acc:HGNC:14307]
ENSSSCG00000001493	-	ssc-miR-320,novel_468,ssc-miR-7138-3p,ssc-miR-24-3p,novel_235,novel_506	glutamate-cysteine ligase catalytic subunit [Source:HGNC Symbol;Acc:HGNC:4311]
ENSSSCG00000001498	BEND6	novel_250,ssc-miR-1343,ssc-miR-217,ssc-miR-18b,ssc-miR-16,ssc-miR-195,novel_361,novel_175,ssc-miR-30e-3p,novel_72,novel_451,ssc-miR-143-5p,ssc-miR-129a-5p,ssc-miR-497,novel_374,ssc-miR-107,ssc-miR-425-5p,ssc-miR-194a,ssc-miR-15a,novel_287,ssc-miR-7144-5p,ssc-miR-103,ssc-miR-148a-5p,ssc-miR-145-3p,ssc-miR-101,ssc-miR-320,ssc-miR-187,novel_527,ssc-miR-185,ssc-miR-199a-5p,ssc-miR-18a,ssc-miR-140-3p,…	DNA primase large subunit [Source:RefSeq peptide;Acc:NP_001231093]
ENSSSCG00000001499	DST	novel_321,novel_597,ssc-miR-146a-5p,ssc-miR-28-5p,novel_317,novel_508,ssc-miR-361-3p,novel_409,ssc-miR-374a-5p,ssc-miR-146b,ssc-miR-2320-3p,novel_254,novel_374,novel_467,ssc-miR-31,ssc-miR-17-3p,novel_427,ssc-miR-708-5p,ssc-miR-7137-5p,novel_412,ssc-miR-331-3p,ssc-miR-369,ssc-miR-345-3p,novel_421,ssc-miR-1343,novel_502,novel_499	BEN domain containing 6 [Source:HGNC Symbol;Acc:HGNC:20871]
ENSSSCG00000001503	B3GALT4	ssc-miR-423-5p,novel_128,ssc-miR-628,novel_206,novel_173,ssc-miR-30c-1-3p,ssc-miR-874,ssc-miR-339-5p,ssc-miR-30c-3p,ssc-miR-4334-3p,ssc-miR-221-5p,ssc-miR-10a-5p,ssc-miR-185,ssc-miR-331-3p,ssc-miR-491,ssc-miR-149,novel_578,ssc-miR-10b	dystonin [Source:HGNC Symbol;Acc:HGNC:1090]
ENSSSCG00000001504	WDR46	ssc-miR-30c-3p,ssc-miR-7857-3p,ssc-miR-30c-1-3p,ssc-miR-744	beta-1,3-galactosyltransferase 4 [Source:HGNC Symbol;Acc:HGNC:919]
ENSSSCG00000001505	PFDN6	novel_317,ssc-miR-199b-3p,ssc-miR-23b,novel_193,ssc-miR-138,ssc-miR-22-3p,novel_346,novel_194,ssc-miR-139-5p	WD repeat domain 46 [Source:HGNC Symbol;Acc:HGNC:13923]
ENSSSCG00000001506	RGL2	ssc-miR-204,novel_298,novel_454,novel_138,novel_557,novel_387,ssc-miR-221-5p,novel_594,ssc-miR-425-3p,ssc-miR-542-3p,ssc-miR-150,novel_427,ssc-miR-24-3p,ssc-miR-142-3p,ssc-miR-128,novel_542,novel_249,novel_577,ssc-miR-27a,novel_467,novel_488,ssc-miR-27b-3p,ssc-miR-769-3p,novel_508,ssc-miR-532-3p,novel_591,ssc-miR-193a-5p,ssc-miR-196b-5p,novel_368,ssc-miR-196a,ssc-miR-361-3p	prefoldin subunit 6 [Source:HGNC Symbol;Acc:HGNC:4926]
ENSSSCG00000001509	DAXX	novel_307	ral guanine nucleotide dissociation stimulator like 2 [Source:HGNC Symbol;Acc:HGNC:9769]
ENSSSCG00000001511	PHF1	novel_149,ssc-miR-106a,novel_235,ssc-miR-20a,ssc-miR-361-3p,novel_204,ssc-miR-320,novel_284,ssc-miR-17-5p,novel_390,novel_568,ssc-miR-20b,novel_440,novel_374	death domain associated protein [Source:HGNC Symbol;Acc:HGNC:2681]
ENSSSCG00000001512	CUTA	ssc-miR-31,ssc-miR-146b,novel_599,ssc-miR-221-5p,ssc-miR-146a-5p,ssc-miR-335	PHD finger protein 1 [Source:HGNC Symbol;Acc:HGNC:8919]
ENSSSCG00000001516	BAK1	novel_316,ssc-miR-17-3p,novel_166,ssc-miR-148a-3p,novel_361,novel_175,ssc-miR-29b,ssc-miR-1306-5p,ssc-miR-142-3p,ssc-miR-331-3p,ssc-miR-151-5p,ssc-miR-9788-3p,novel_454,novel_334,novel_557,ssc-miR-205,ssc-miR-4338,novel_160,ssc-miR-7144-5p,ssc-miR-27a,ssc-miR-7142-5p,ssc-miR-130a,ssc-miR-128,ssc-miR-34c,novel_287,novel_330,novel_289,ssc-miR-708-5p,novel_224,ssc-miR-130b,ssc-miR-133a-3p,novel_412,…	cutA divalent cation tolerance homolog [Source:HGNC Symbol;Acc:HGNC:21101]
ENSSSCG00000001518	ITPR3	novel_382,novel_175,ssc-miR-9851-3p,novel_166,ssc-miR-331-3p,ssc-miR-151-5p,ssc-miR-1306-5p,ssc-miR-29b,novel_193,novel_367,ssc-miR-9788-3p,novel_454,ssc-miR-4338,ssc-miR-345-5p,novel_557,novel_537,ssc-miR-7144-5p,novel_160,ssc-miR-628,novel_368,novel_242,ssc-miR-450b-3p,novel_330,novel_289,ssc-miR-671-5p,ssc-miR-133a-3p,ssc-miR-708-5p,ssc-miR-19b,ssc-miR-7138-3p,ssc-miR-24-3p,novel_215,ssc-miR-1…	BCL2 antagonist/killer 1 [Source:HGNC Symbol;Acc:HGNC:949]
ENSSSCG00000001521	MLN	ssc-miR-30c-3p,ssc-miR-30c-1-3p,ssc-miR-30b-3p,novel_454	inositol 1,4,5-trisphosphate receptor type 3 [Source:HGNC Symbol;Acc:HGNC:6182]
ENSSSCG00000001526	HMGA1	ssc-let-7g,novel_502,novel_594,novel_387,novel_488,ssc-miR-15b,ssc-miR-7138-5p,ssc-miR-491,novel_293,novel_568,ssc-miR-195,ssc-let-7e,ssc-miR-16,ssc-miR-34a,ssc-miR-339-3p,ssc-miR-365-5p,novel_451,novel_255,ssc-miR-1285,ssc-miR-497,ssc-let-7d-5p,ssc-miR-143-5p,ssc-miR-15a,ssc-let-7a,ssc-miR-664-5p,ssc-miR-103,ssc-miR-423-5p,novel_377,novel_538,ssc-miR-4331,ssc-miR-335,ssc-miR-138,ssc-miR-4332,nov…	motilin [Source:HGNC Symbol;Acc:HGNC:7141]
ENSSSCG00000001528	RPS10	ssc-miR-129a-3p,novel_289,ssc-miR-4338,ssc-miR-345-5p,novel_258,novel_557,novel_517,ssc-miR-125a,ssc-miR-345-3p,ssc-miR-7135-5p,novel_206,ssc-miR-1306-5p,novel_417,ssc-miR-125b	high mobility group protein HMG-I/HMG-Y isoform 2 [Source:RefSeq peptide;Acc:NP_001172084]
ENSSSCG00000001531	SNRPC	ssc-miR-383,novel_568,novel_298,ssc-miR-219a,ssc-miR-29c,ssc-miR-29b	ribosomal protein S10 [Source:HGNC Symbol;Acc:HGNC:10383]
ENSSSCG00000001533	TAF11	novel_573,ssc-miR-9785-5p,ssc-miR-205,ssc-miR-362,ssc-miR-95,ssc-miR-532-5p,novel_499,ssc-miR-148a-3p,ssc-miR-29b,ssc-miR-7138-3p,ssc-miR-152,novel_249,ssc-miR-29c,ssc-miR-361-5p,ssc-miR-148b-3p,ssc-miR-9820-5p,ssc-miR-885-5p,novel_560,novel_235,novel_353	small nuclear ribonucleoprotein polypeptide C [Source:HGNC Symbol;Acc:HGNC:11157]
ENSSSCG00000001538	DEF6	ssc-miR-664-5p,novel_148,ssc-miR-4337,ssc-miR-7144-5p,ssc-miR-378,ssc-miR-148a-5p,novel_211,ssc-miR-148b-5p,novel_427,novel_316,ssc-miR-1306-5p,ssc-miR-7138-3p,ssc-miR-331-3p,novel_550,ssc-miR-2320-5p,novel_454,ssc-miR-138,ssc-miR-378b-3p,ssc-miR-362,ssc-miR-124a	TATA-box binding protein associated factor 11 [Source:HGNC Symbol;Acc:HGNC:11544]
ENSSSCG00000001539	PPARD	novel_166,ssc-miR-221-5p,novel_175,novel_382,ssc-miR-1306-5p,ssc-miR-30e-3p,ssc-miR-331-3p,novel_454,ssc-miR-9843-3p,ssc-miR-2320-5p,novel_193,ssc-miR-218-5p,novel_557,ssc-miR-10b,ssc-miR-95,ssc-miR-4338,novel_160,novel_148,ssc-miR-106a,novel_368,ssc-miR-628,ssc-miR-7,novel_542,ssc-miR-128,ssc-miR-34c,novel_289,ssc-miR-191,novel_528,ssc-miR-19b,ssc-miR-24-3p,ssc-miR-199a-5p,ssc-miR-138,novel_578,…	-
ENSSSCG00000001544	TEAD3	novel_557,ssc-miR-4338,ssc-miR-491,ssc-miR-1343,ssc-miR-2320-5p,ssc-miR-378b-3p,novel_167,novel_536,novel_193,ssc-miR-142-3p,novel_255,ssc-miR-326,ssc-miR-331-3p,ssc-miR-221-5p,novel_175,novel_439,ssc-miR-148a-3p,novel_287,novel_461,novel_211,novel_289,novel_374,novel_542,ssc-miR-378,ssc-miR-4331,novel_252,novel_160,novel_148,novel_321,ssc-miR-122,ssc-miR-423-5p,ssc-miR-28-5p,ssc-miR-101,ssc-miR-…	peroxisome proliferator activated receptor delta [Source:HGNC Symbol;Acc:HGNC:9235]
ENSSSCG00000001546	FANCE	ssc-miR-505,novel_488,ssc-miR-214,novel_211,ssc-miR-29c,ssc-miR-96-5p,ssc-miR-7138-5p,novel_307,ssc-miR-205,novel_536,ssc-miR-338,novel_509,ssc-miR-2320-5p,novel_275,ssc-miR-326,ssc-miR-29b,ssc-miR-24-3p,novel_472,ssc-miR-365-5p,novel_594,novel_166,ssc-miR-185,novel_316	TEA domain transcription factor 3 [Source:HGNC Symbol;Acc:HGNC:11716]
ENSSSCG00000001552	CLPS	novel_374,novel_377,ssc-miR-423-5p,ssc-miR-138	Fanconi anemia complementation group E [Source:HGNC Symbol;Acc:HGNC:3586]
ENSSSCG00000001554	SRPK1	ssc-miR-17-3p,novel_316,novel_246,novel_319,ssc-miR-26a,ssc-miR-338,novel_440,novel_289,ssc-miR-769-3p,novel_557	colipase [Source:HGNC Symbol;Acc:HGNC:2085]
ENSSSCG00000001556	MAPK14	ssc-miR-15b,novel_488,ssc-miR-148b-3p,ssc-miR-769-3p,ssc-miR-31,novel_514,ssc-miR-22-3p,novel_194,novel_319,ssc-miR-212,ssc-miR-145-5p,novel_594,novel_430,novel_131,ssc-miR-10a-5p,novel_515,ssc-miR-149,ssc-miR-145-3p,ssc-miR-142-5p,novel_455,novel_348,novel_538,ssc-miR-23b,novel_321,ssc-miR-28-5p,ssc-miR-15a,ssc-miR-4334-3p,ssc-miR-27b-3p,ssc-miR-425-5p,novel_467,novel_155,ssc-miR-497,novel_471,n…	SRSF protein kinase 1 [Source:HGNC Symbol;Acc:HGNC:11305]
ENSSSCG00000001562	KCTD20	ssc-miR-324,ssc-miR-191,ssc-miR-194a,ssc-miR-664-5p,ssc-miR-148a-5p,novel_536,ssc-miR-2320-5p,ssc-miR-204,novel_557,ssc-miR-221-5p,novel_446,ssc-miR-29b,novel_451,novel_489,novel_249,ssc-miR-133a-5p,ssc-miR-874,ssc-miR-133b,ssc-miR-29c,ssc-miR-148b-5p,ssc-miR-383,novel_420,ssc-miR-194b-5p,novel_235,ssc-miR-1839-3p,novel_215,novel_303,novel_584,ssc-miR-320,novel_220,ssc-miR-133a-3p,ssc-miR-7138-3p…	mitogen-activated protein kinase 14 [Source:HGNC Symbol;Acc:HGNC:6876]
ENSSSCG00000001563	STK38	ssc-miR-15b,ssc-miR-184,ssc-miR-146b,novel_574,novel_319,novel_401,ssc-miR-186,novel_204,novel_594,ssc-miR-212,ssc-miR-140-3p,ssc-miR-20a,novel_455,ssc-miR-142-5p,ssc-let-7g,novel_298,ssc-miR-149,ssc-miR-103,novel_313,ssc-miR-23b,ssc-miR-30c-1-3p,novel_348,novel_197,novel_390,ssc-miR-497,ssc-let-7d-5p,ssc-miR-425-5p,ssc-miR-30c-3p,ssc-miR-652,ssc-let-7a,ssc-miR-15a,ssc-miR-542-3p,novel_72,ssc-miR…	potassium channel tetramerization domain containing 20 [Source:HGNC Symbol;Acc:HGNC:21052]
ENSSSCG00000001564	SRSF3	ssc-miR-499-3p,novel_508,ssc-miR-493-5p,ssc-miR-129a-5p,novel_573,ssc-miR-27a,novel_470,novel_586,novel_486,novel_246,ssc-miR-215,ssc-miR-27b-3p,novel_278,novel_289,ssc-miR-196b-3p	serine/threonine kinase 38 [Source:HGNC Symbol;Acc:HGNC:17847]
ENSSSCG00000001567	CPNE5	novel_420,ssc-miR-7138-5p,ssc-miR-4331,novel_307,ssc-miR-9820-5p,novel_347,novel_287,ssc-miR-22-3p,ssc-miR-296-3p,ssc-miR-331-3p,ssc-miR-7137-3p,ssc-miR-24-3p,ssc-miR-1306-5p,ssc-miR-140-3p,novel_481,ssc-miR-133a-3p,ssc-miR-9851-3p,ssc-miR-95,novel_557,ssc-miR-9788-3p	serine and arginine rich splicing factor 3 [Source:HGNC Symbol;Acc:HGNC:10785]
ENSSSCG00000001569	C6orf89	ssc-miR-122,ssc-miR-664-5p,ssc-miR-652,novel_330,novel_289,ssc-miR-7,ssc-miR-143-5p,ssc-miR-450b-3p,ssc-miR-331-3p,ssc-miR-17-3p,ssc-miR-221-5p,ssc-miR-192,novel_175,ssc-miR-10b,ssc-miR-491,ssc-miR-24-1-5p,novel_440,novel_454,ssc-miR-217,ssc-miR-204,ssc-miR-140-5p,ssc-miR-30b-3p,ssc-miR-1839-3p,ssc-miR-383,novel_317,novel_492,novel_203,novel_254,novel_489,ssc-miR-140-3p,ssc-miR-24-2-5p,ssc-miR-10…	copine 5 [Source:HGNC Symbol;Acc:HGNC:2318]
ENSSSCG00000001570	PI16	novel_390	chromosome 6 open reading frame 89 [Source:HGNC Symbol;Acc:HGNC:21114]
ENSSSCG00000001571	MTCH1	ssc-miR-361-5p,novel_287,novel_196,ssc-miR-296-3p,novel_235,ssc-miR-4331,ssc-miR-361-3p,novel_347,novel_205,novel_557,ssc-miR-10b,ssc-miR-374a-3p,novel_138,novel_578,novel_367,ssc-miR-18b,ssc-miR-143-3p,ssc-miR-335,novel_454,novel_502,ssc-miR-374b-3p,novel_179,ssc-miR-142-3p,ssc-miR-7135-3p,ssc-miR-18a,novel_380,novel_439,ssc-miR-10a-5p,novel_412	peptidase inhibitor 16 [Source:HGNC Symbol;Acc:HGNC:21245]
ENSSSCG00000001572	FGD2	novel_455,ssc-miR-1343,novel_340,ssc-miR-423-5p,novel_377,ssc-miR-7144-5p,novel_316,ssc-miR-1285,ssc-miR-132,ssc-miR-361-3p	mitochondrial carrier homolog 1 isoform 2 [Source:RefSeq peptide;Acc:NP_001231096]
ENSSSCG00000001573	PIM1	novel_202,novel_346,ssc-miR-338,ssc-miR-124a,ssc-miR-202-5p,novel_541,ssc-miR-185,ssc-miR-183,ssc-miR-132,ssc-miR-24-3p,novel_249,ssc-miR-214,novel_340,novel_432,ssc-miR-532-3p,ssc-miR-424-5p,ssc-miR-15b,ssc-miR-328,ssc-miR-9820-5p,ssc-miR-7138-5p,ssc-miR-30b-3p,novel_536,ssc-miR-26a,ssc-miR-9788-3p,ssc-miR-491,novel_454,novel_440,ssc-miR-16,ssc-miR-195,novel_382,novel_222,ssc-miR-6782-3p,ssc-miR…	FYVE, RhoGEF and PH domain containing 2 [Source:HGNC Symbol;Acc:HGNC:3664]
ENSSSCG00000001597	LRFN2	novel_202,ssc-miR-138,novel_215,novel_303,novel_346,ssc-miR-24-3p,ssc-let-7c,ssc-let-7f,ssc-miR-130b,ssc-miR-30d,ssc-miR-133a-3p,ssc-miR-708-5p,ssc-miR-19b,ssc-miR-19a,ssc-miR-339-5p,ssc-miR-133b,ssc-miR-30b-5p,ssc-miR-139-3p,novel_552,ssc-miR-125a,ssc-miR-20b,ssc-let-7i,ssc-miR-874,ssc-miR-2411,novel_384,novel_235,ssc-miR-361-3p,ssc-miR-98,ssc-miR-532-3p,ssc-miR-499-3p,novel_305,ssc-miR-125b,ssc…	Pim-1 proto-oncogene, serine/threonine kinase [Source:HGNC Symbol;Acc:HGNC:8986]
ENSSSCG00000001613	TREML1	ssc-miR-7135-5p,novel_429,novel_558,novel_305,novel_128,ssc-miR-374a-3p,ssc-miR-1839-5p,ssc-miR-374b-3p,ssc-miR-874	leucine rich repeat and fibronectin type III domain containing 2 [Source:HGNC Symbol;Acc:HGNC:21226]
ENSSSCG00000001616	TREML-2	novel_239,ssc-miR-671-5p,novel_317,ssc-miR-148a-3p,ssc-miR-7137-5p,novel_235,ssc-miR-331-3p,ssc-miR-9843-3p,ssc-miR-143-5p,novel_90,ssc-miR-152,novel_542,ssc-miR-149,ssc-miR-148b-3p	-
ENSSSCG00000001617	TREM1	ssc-miR-22-3p,ssc-miR-30b-5p,ssc-miR-769-3p,novel_514,ssc-miR-383,novel_307,novel_558,ssc-miR-9820-5p,novel_574,novel_455,novel_204,ssc-miR-30d,ssc-miR-708-5p,novel_460,novel_227,novel_506,novel_330,ssc-miR-34c,ssc-miR-28-5p,ssc-miR-7144-5p,ssc-miR-122,novel_321,novel_120,ssc-miR-30e-5p,novel_538,ssc-miR-615,novel_250,ssc-miR-140-5p,ssc-miR-1343,ssc-miR-9843-3p,novel_440,ssc-miR-345-5p,ssc-miR-30…	-
ENSSSCG00000001619	FOXP4	ssc-miR-424-5p,novel_307,novel_384,ssc-miR-361-3p,novel_236,novel_235,novel_489,ssc-miR-874,ssc-miR-133b,ssc-miR-1271,ssc-miR-133a-3p,novel_541,ssc-miR-671-5p,ssc-miR-199a-5p,ssc-miR-138,ssc-miR-335,novel_578,ssc-miR-7144-5p,novel_160,ssc-miR-193a-5p,novel_542,ssc-miR-129a-5p,ssc-miR-27a,novel_289,novel_330,novel_287,ssc-miR-221-5p,novel_284,ssc-miR-9851-3p,novel_596,ssc-miR-9788-3p,ssc-miR-450c-…	Triggering receptor expressed on myeloid cells 1 [Source:UniProtKB/Swiss-Prot;Acc:Q6TYI6]
ENSSSCG00000001620	MDFI	ssc-miR-221-5p,ssc-miR-34a,ssc-miR-326,ssc-miR-151-5p,novel_407,ssc-miR-2320-5p,novel_421,ssc-let-7e,novel_537,novel_557,ssc-miR-10b,ssc-miR-103,ssc-miR-664-5p,ssc-miR-615,novel_542,ssc-miR-450b-3p,ssc-miR-128,ssc-let-7d-5p,ssc-miR-27a,ssc-miR-27b-3p,ssc-let-7a,ssc-miR-107,ssc-miR-23a,ssc-miR-4334-3p,ssc-miR-34c,ssc-miR-10a-5p,novel_387,novel_441,ssc-miR-7138-3p,ssc-let-7f,novel_472,ssc-let-7c,ss…	forkhead box P4 [Source:HGNC Symbol;Acc:HGNC:20842]
ENSSSCG00000001621	TFEB	novel_471,novel_486,novel_390,novel_542,novel_249,ssc-miR-128,novel_287,ssc-miR-29c,novel_330,ssc-miR-9820-5p,ssc-miR-499-3p,ssc-miR-328,ssc-miR-532-3p,ssc-miR-361-3p,ssc-miR-30b-3p,ssc-miR-7138-5p,novel_235,ssc-miR-491,novel_455,ssc-miR-124a,novel_166,novel_222,ssc-miR-29b,ssc-miR-1306-5p,ssc-miR-29a,ssc-miR-331-3p	MyoD family inhibitor [Source:HGNC Symbol;Acc:HGNC:6967]
ENSSSCG00000001638	MRPS10	novel_367,novel_568,novel_334,novel_521,ssc-miR-148b-5p,novel_473,novel_488,novel_499,novel_594,ssc-miR-383,novel_538,ssc-miR-148a-5p,ssc-miR-7137-3p,novel_429	transcription factor EB [Source:HGNC Symbol;Acc:HGNC:11753]
ENSSSCG00000001639	TRERF1	ssc-miR-652,ssc-miR-9-1,ssc-miR-27b-3p,ssc-miR-129a-3p,novel_2,ssc-miR-96-5p,novel_374,ssc-miR-181d-5p,ssc-miR-4331,ssc-miR-615,ssc-miR-23b,ssc-miR-664-5p,ssc-miR-17-5p,ssc-miR-7140-3p,ssc-miR-491,novel_440,novel_251,novel_179,novel_550,ssc-miR-326,ssc-miR-339-3p,ssc-miR-542-3p,ssc-miR-181b,novel_488,novel_577,ssc-miR-9,novel_593,ssc-miR-451,ssc-miR-365-3p,ssc-miR-146b,ssc-miR-9820-5p,ssc-miR-981…	mitochondrial ribosomal protein S10 [Source:HGNC Symbol;Acc:HGNC:14502]
ENSSSCG00000001646	GLTSCR1L	ssc-miR-7134-3p,ssc-miR-7142-5p,ssc-miR-27a,ssc-miR-450b-3p,novel_368,ssc-miR-106a,novel_142,ssc-miR-7144-5p,ssc-miR-1468,ssc-miR-345-3p,novel_326,novel_316,ssc-miR-28-3p,novel_222,novel_361,ssc-miR-221-5p,ssc-miR-7137-5p,ssc-miR-192,ssc-miR-20b,ssc-miR-92b-5p,novel_249,novel_235,novel_409,novel_420,ssc-miR-215,ssc-miR-744,novel_303,ssc-miR-1296-5p,ssc-miR-7138-3p,ssc-miR-7134-5p,novel_224,novel_…	transcriptional regulating factor 1 [Source:HGNC Symbol;Acc:HGNC:18273]
ENSSSCG00000001651	CNPY3	ssc-miR-127,ssc-miR-215,ssc-miR-149,ssc-miR-744,ssc-miR-9785-5p,novel_506,ssc-miR-140-3p,ssc-miR-24-3p,ssc-miR-199a-5p,ssc-miR-7138-3p,ssc-miR-708-5p,ssc-miR-455-3p,novel_468,novel_492,ssc-miR-199b-5p,ssc-miR-125a,novel_194,ssc-miR-9,ssc-miR-22-3p,novel_560,ssc-miR-125b,novel_537,novel_557,novel_440,ssc-miR-2320-5p,novel_193,ssc-miR-331-3p,ssc-miR-34a,ssc-miR-339-3p,ssc-miR-221-5p,ssc-miR-192,nov…	GLTSCR1 like [Source:HGNC Symbol;Acc:HGNC:21111]
ENSSSCG00000001652	GNMT	ssc-miR-133a-3p,ssc-miR-221-5p,novel_468,ssc-miR-34a,ssc-miR-425-3p,novel_255,novel_542,ssc-miR-296-3p,ssc-miR-885-3p,novel_278,novel_287,ssc-miR-34c,novel_597,novel_205,ssc-miR-423-5p,novel_160,novel_206,novel_235	Protein canopy homolog 3 [Source:UniProtKB/Swiss-Prot;Acc:A5GFQ5]
ENSSSCG00000001653	PEX6	novel_545,ssc-miR-125a,novel_194,ssc-miR-455-5p,ssc-miR-31,ssc-miR-125b,ssc-miR-328,ssc-miR-30b-3p,ssc-miR-204,novel_509,novel_251,novel_193,novel_568,novel_138,novel_578,novel_528,novel_441,novel_222,ssc-miR-7137-5p,ssc-miR-140-3p,novel_460,ssc-miR-331-3p	glycine N-methyltransferase [Source:RefSeq peptide;Acc:NP_001103889]
ENSSSCG00000001654	PPP2R5D	ssc-miR-7138-3p,ssc-miR-1296-5p,novel_506,ssc-miR-133a-3p,ssc-miR-182,novel_578,ssc-miR-124a,novel_202,ssc-miR-138,novel_346,novel_303,novel_215,novel_384,ssc-miR-1839-3p,ssc-miR-361-3p,ssc-miR-532-3p,ssc-miR-424-5p,ssc-miR-383,ssc-miR-181a,ssc-miR-125b,novel_239,ssc-miR-133b,novel_489,ssc-miR-125a,ssc-miR-874,ssc-miR-331-3p,ssc-miR-1306-5p,ssc-miR-142-3p,novel_382,novel_175,ssc-miR-9851-3p,ssc-m…	peroxisomal biogenesis factor 6 [Source:HGNC Symbol;Acc:HGNC:8859]
ENSSSCG00000001655	MEA1	novel_307,novel_317,novel_205,ssc-miR-493-5p,ssc-miR-30b-3p,novel_420,ssc-miR-296-3p,novel_390,novel_535,ssc-miR-10a-5p,ssc-miR-7135-5p,novel_509,ssc-miR-2320-5p,ssc-miR-204,ssc-miR-491,ssc-miR-10b,novel_521,novel_578	protein phosphatase 2 regulatory subunit B'delta [Source:HGNC Symbol;Acc:HGNC:9312]
ENSSSCG00000001656	RRP36	ssc-miR-374b-3p,novel_193,novel_454,novel_440,ssc-miR-1343,ssc-miR-935,ssc-miR-205,ssc-miR-374a-3p,novel_557,ssc-miR-192,ssc-miR-221-5p,novel_175,ssc-miR-199a-3p,novel_380,ssc-miR-1285,ssc-miR-326,novel_72,ssc-miR-7142-3p,ssc-miR-1306-5p,novel_179,novel_542,novel_155,ssc-miR-27a,ssc-miR-27b-3p,ssc-miR-30c-3p,ssc-miR-23a,ssc-miR-139-5p,novel_244,ssc-miR-7144-5p,novel_128,ssc-miR-23b,ssc-miR-628,ss…	male-enhanced antigen 1 [Source:HGNC Symbol;Acc:HGNC:6986]
ENSSSCG00000001657	CUL7	ssc-miR-125a,ssc-miR-125b,ssc-miR-345-5p	ribosomal RNA processing 36 [Source:HGNC Symbol;Acc:HGNC:21374]
ENSSSCG00000001659	KLC4	novel_204,novel_166,ssc-miR-7135-5p,ssc-miR-140-3p,novel_193,novel_298,ssc-miR-491,ssc-miR-145-3p,novel_128,novel_347,ssc-miR-125b,novel_560,novel_538,ssc-miR-4331,novel_194,ssc-miR-296-3p,ssc-miR-125a,ssc-miR-31,novel_492	cullin 7 [Source:HGNC Symbol;Acc:HGNC:21024]
ENSSSCG00000001660	PTK7	ssc-miR-30b-3p,novel_206,novel_420,ssc-miR-532-3p,novel_488,novel_467,ssc-miR-1306-5p,ssc-miR-331-3p,ssc-miR-185,novel_594,ssc-miR-320,ssc-miR-205,novel_557,ssc-miR-744,ssc-miR-9788-3p,ssc-miR-2320-5p	kinesin light chain 4 [Source:HGNC Symbol;Acc:HGNC:21624]
ENSSSCG00000001661	SRF	ssc-miR-4331,ssc-miR-181d-5p,ssc-miR-30c-1-3p,novel_348,novel_377,ssc-miR-423-5p,ssc-miR-30c-3p,novel_2,ssc-miR-324,novel_467,novel_374,ssc-miR-96-5p,ssc-miR-486,novel_407,ssc-miR-181b,ssc-miR-339-3p,ssc-miR-150,novel_568,novel_293,ssc-miR-1343,novel_440,ssc-miR-365-3p,novel_206,ssc-miR-7138-5p,ssc-miR-493-5p,ssc-miR-9810-3p,novel_508,ssc-miR-9820-5p,ssc-miR-22-3p,novel_194,ssc-miR-212,ssc-miR-57…	protein tyrosine kinase 7 (inactive) [Source:HGNC Symbol;Acc:HGNC:9618]
ENSSSCG00000001667	ZNF318	novel_417,novel_380,novel_72,ssc-miR-486,ssc-miR-143-3p,novel_440,ssc-miR-1343,ssc-miR-217,ssc-let-7e,novel_601,novel_597,novel_128,ssc-miR-30c-1-3p,ssc-let-7d-5p,ssc-miR-296-3p,novel_467,ssc-miR-425-5p,ssc-miR-9-1,ssc-miR-30c-3p,ssc-let-7a,ssc-miR-186,ssc-miR-10a-5p,novel_455,ssc-miR-27b-5p,ssc-let-7g,novel_574,ssc-miR-9,ssc-miR-22-3p,novel_254,ssc-miR-769-3p,novel_278,novel_488,ssc-miR-192,nove…	serum response factor [Source:HGNC Symbol;Acc:HGNC:11291]
ENSSSCG00000001676	LRRC73	ssc-miR-20a,ssc-miR-708-5p,ssc-miR-150,novel_166,ssc-miR-10a-5p,ssc-miR-10b,ssc-miR-17-5p,novel_346,ssc-miR-615,novel_560,novel_368,ssc-miR-106a,novel_321,ssc-miR-532-3p,ssc-miR-28-5p,ssc-miR-20b,ssc-miR-22-3p	zinc finger protein 318 [Source:HGNC Symbol;Acc:HGNC:13578]
ENSSSCG00000001683	POLH	ssc-miR-505,ssc-miR-339-5p,novel_278,novel_340,novel_517,ssc-miR-664-3p,novel_384,ssc-miR-194b-5p,ssc-miR-30a-3p,ssc-miR-9820-5p,novel_269,ssc-miR-101,novel_515,novel_521,ssc-miR-142-5p,novel_455,ssc-miR-29a,novel_429,ssc-miR-132,novel_599,novel_220,ssc-miR-1277,novel_527,novel_528,ssc-miR-429,ssc-miR-425-5p,novel_2,ssc-miR-194a,novel_287,ssc-miR-4334-3p,ssc-miR-128,ssc-miR-296-3p,novel_374,novel…	leucine rich repeat containing 73 [Source:HGNC Symbol;Acc:HGNC:21375]
ENSSSCG00000001686	YIPF3	ssc-miR-30c-3p,ssc-miR-30c-1-3p,novel_236,novel_560,novel_420,ssc-miR-708-5p,novel_321,ssc-miR-185,ssc-miR-17-3p,novel_441,novel_166,ssc-miR-28-5p	DNA polymerase eta [Source:HGNC Symbol;Acc:HGNC:9181]
ENSSSCG00000001696	MRPL14	ssc-miR-2320-5p,novel_367,ssc-miR-195,ssc-miR-149,ssc-miR-16,ssc-miR-331-3p,ssc-miR-497,novel_552,ssc-miR-15a,novel_269,novel_239,ssc-miR-15b,ssc-miR-424-5p,novel_348,novel_420,ssc-miR-500	Yip1 domain family member 3 [Source:HGNC Symbol;Acc:HGNC:21023]
ENSSSCG00000001697	TMEM63B	ssc-miR-331-3p,ssc-miR-9851-3p,ssc-miR-148a-3p,novel_361,ssc-miR-7137-5p,ssc-miR-10b,novel_568,novel_348,ssc-miR-193a-5p,ssc-miR-421-5p,novel_287,ssc-miR-4334-3p,ssc-miR-130a,ssc-miR-199a-5p,ssc-miR-183,novel_594,novel_528,ssc-miR-19b,novel_430,ssc-miR-130b,novel_412,ssc-miR-10a-5p,ssc-miR-149,ssc-miR-744,novel_346,ssc-miR-361-3p,novel_384,novel_307,ssc-miR-19a,ssc-miR-339-5p,ssc-miR-148b-3p,ssc-…	mitochondrial ribosomal protein L14 [Source:HGNC Symbol;Acc:HGNC:14279]
ENSSSCG00000001700	SLC29A1	ssc-miR-15a,ssc-miR-4334-3p,ssc-miR-143-5p,ssc-miR-497,novel_374,ssc-miR-148a-5p,novel_377,ssc-miR-423-5p,ssc-miR-195,ssc-miR-16,ssc-miR-491,novel_440,novel_255,ssc-miR-365-5p,novel_380,ssc-miR-34a,ssc-miR-542-3p,novel_417,ssc-miR-361-5p,ssc-miR-769-3p,novel_545,novel_206,ssc-miR-7138-5p,novel_574,ssc-miR-184,ssc-miR-328,ssc-miR-15b,ssc-miR-149,novel_502,novel_387,ssc-miR-34c,novel_287,novel_330,…	transmembrane protein 63B [Source:HGNC Symbol;Acc:HGNC:17735]
ENSSSCG00000001701	HSP90AB1	ssc-miR-365-5p,ssc-miR-1307,novel_72,ssc-miR-339-3p,ssc-miR-34a,ssc-miR-195,ssc-miR-16,ssc-miR-17-5p,ssc-miR-18b,ssc-miR-217,ssc-miR-491,novel_440,novel_167,novel_568,ssc-miR-4331,ssc-miR-615,ssc-miR-664-5p,novel_321,novel_128,ssc-miR-423-5p,novel_377,ssc-miR-28-5p,novel_290,ssc-miR-103,novel_535,ssc-miR-15a,ssc-miR-4334-3p,ssc-miR-27b-3p,novel_2,ssc-miR-143-5p,ssc-miR-497,novel_374,ssc-miR-20a,n…	solute carrier family 29 member 1 (Augustine blood group) [Source:HGNC Symbol;Acc:HGNC:11003]
ENSSSCG00000001702	SLC35B2	ssc-miR-30b-3p,novel_305,novel_317,ssc-miR-532-3p,ssc-miR-383,novel_535,novel_309,novel_520,novel_289,ssc-miR-429,novel_2,ssc-miR-874,novel_542,novel_471,ssc-miR-1306-5p,novel_72,novel_166,novel_175,ssc-miR-199b-3p,ssc-miR-493-3p,ssc-miR-218-5p,ssc-miR-1343,ssc-miR-2320-5p,ssc-miR-143-3p	heat shock protein 90 alpha family class B member 1 [Source:HGNC Symbol;Acc:HGNC:5258]
ENSSSCG00000001703	NFKBIE	novel_249,ssc-miR-92b-5p,novel_196,ssc-miR-31,ssc-miR-328,ssc-miR-383,novel_239,novel_558,ssc-miR-361-3p,ssc-miR-7138-5p,ssc-miR-542-5p,novel_455,novel_346,ssc-miR-744,ssc-miR-335,novel_298,ssc-miR-338,ssc-miR-149,novel_430,ssc-miR-423-3p,novel_402,ssc-miR-7857-3p,ssc-miR-212,ssc-miR-1296-5p,ssc-miR-140-3p,novel_542,novel_374,ssc-miR-129a-5p,novel_467,ssc-miR-27a,ssc-miR-27b-3p,ssc-miR-34c,ssc-mi…	solute carrier family 35 member B2 [Source:HGNC Symbol;Acc:HGNC:16872]
ENSSSCG00000001706	AARS2	ssc-miR-455-3p,ssc-miR-542-3p,ssc-miR-331-3p,ssc-miR-199a-5p,ssc-miR-1285,ssc-miR-30e-3p,novel_72,ssc-miR-132,ssc-miR-2320-5p,ssc-miR-9843-3p,novel_251,ssc-miR-30a-3p,ssc-miR-193a-5p,ssc-miR-193a-3p,novel_160,novel_235,novel_173,ssc-miR-361-3p,novel_390,ssc-miR-545-3p,ssc-miR-199b-5p,novel_340,ssc-miR-551a	NFKB inhibitor epsilon [Source:HGNC Symbol;Acc:HGNC:7799]
ENSSSCG00000001708	CDC5L	ssc-miR-140-3p,ssc-miR-155-3p,novel_594,ssc-miR-149,novel_258,ssc-miR-450a,ssc-miR-142-5p,novel_511,ssc-miR-450c-5p,novel_574,ssc-miR-328,ssc-miR-769-3p,ssc-miR-31,novel_340,novel_278,novel_514,novel_488,novel_203,ssc-miR-30a-5p,novel_319,ssc-miR-22-3p,ssc-miR-1285,novel_72,ssc-miR-221-3p,ssc-miR-339-3p,ssc-miR-30c-5p,novel_250,ssc-miR-24-1-5p,ssc-miR-217,novel_348,ssc-miR-664-5p,ssc-miR-425-5p,s…	alanyl-tRNA synthetase 2, mitochondrial [Source:HGNC Symbol;Acc:HGNC:21022]
ENSSSCG00000001711	CLIC5	novel_472,ssc-miR-132,ssc-miR-574,ssc-miR-185,novel_528,ssc-miR-423-3p,novel_224,novel_527,ssc-miR-182,novel_138,ssc-miR-145-3p,novel_509,ssc-miR-138,ssc-miR-361-3p,ssc-miR-1839-3p,novel_206,novel_420,novel_239,novel_347,novel_307,novel_317,novel_492,ssc-miR-1271,novel_278,novel_340,ssc-miR-133a-5p,ssc-miR-365-5p,novel_451,ssc-miR-1306-5p,novel_255,ssc-miR-326,novel_550,ssc-miR-331-3p,ssc-miR-339…	cell division cycle 5 like [Source:HGNC Symbol;Acc:HGNC:1743]
ENSSSCG00000001715	ENPP5	novel_545,ssc-miR-361-5p,ssc-miR-9820-5p,novel_508,ssc-miR-15b,ssc-let-7g,novel_515,ssc-miR-127,novel_427,ssc-miR-155-5p,ssc-miR-155-3p,ssc-miR-20a,ssc-miR-140-3p,ssc-miR-7857-3p,ssc-let-7d-5p,ssc-miR-497,novel_374,novel_155,novel_390,ssc-miR-15a,ssc-let-7a,ssc-miR-425-5p,novel_321,ssc-miR-28-5p,ssc-miR-181d-5p,ssc-miR-615,novel_251,ssc-miR-195,ssc-miR-17-5p,ssc-miR-16,ssc-let-7e,ssc-miR-181b,nov…	chloride intracellular channel 5 [Source:HGNC Symbol;Acc:HGNC:13517]
ENSSSCG00000001723	PLA2G7	ssc-miR-491,novel_107,novel_138,ssc-miR-542-3p,novel_402,ssc-miR-455-3p,ssc-miR-155-3p,ssc-miR-6782-3p,ssc-miR-187,novel_506,novel_451,ssc-miR-140-3p,ssc-miR-30e-3p,ssc-miR-212,ssc-miR-129a-5p,novel_265,ssc-miR-133a-5p,ssc-miR-450b-3p,novel_249,novel_203,novel_347,novel_148,ssc-miR-664-5p,ssc-miR-193a-3p,ssc-miR-383,ssc-miR-30a-3p,ssc-miR-615,ssc-miR-4331,novel_409,ssc-miR-769-5p,ssc-miR-500	ectonucleotide pyrophosphatase/phosphodiesterase 5 (putative) [Source:HGNC Symbol;Acc:HGNC:13717]
ENSSSCG00000001724	MEP1A	ssc-miR-221-5p,ssc-miR-187,ssc-miR-17-3p,novel_166,ssc-miR-155-5p,ssc-miR-7138-3p,ssc-miR-7137-3p,novel_451,novel_107,ssc-miR-27b-5p,ssc-miR-218-5p,novel_307,ssc-miR-9820-5p,ssc-miR-148a-5p,ssc-miR-133a-5p,ssc-miR-148b-5p	phospholipase A2 group VII [Source:HGNC Symbol;Acc:HGNC:9040]
ENSSSCG00000001725	ADGRF5	ssc-miR-491,novel_367,novel_537,ssc-miR-374a-3p,ssc-miR-17-5p,ssc-miR-542-3p,ssc-miR-6782-3p,novel_361,ssc-miR-7135-3p,ssc-miR-331-3p,ssc-miR-7,ssc-miR-129a-5p,ssc-miR-107,ssc-miR-652,novel_591,ssc-miR-103,ssc-miR-106a,novel_346,ssc-miR-331-5p,novel_521,ssc-miR-362,novel_528,novel_527,novel_468,novel_599,ssc-miR-20a,ssc-miR-140-3p,ssc-miR-7135-5p,ssc-miR-212,ssc-miR-20b,novel_577,ssc-miR-664-3p,s…	meprin A subunit alpha [Source:HGNC Symbol;Acc:HGNC:7015]
ENSSSCG00000001726	ADGRF1	novel_468,novel_570,novel_528	adhesion G protein-coupled receptor F5 [Source:HGNC Symbol;Acc:HGNC:19030]
ENSSSCG00000001731	CENPQ	novel_560,novel_409,ssc-miR-21,novel_305,ssc-miR-30a-3p,novel_508,ssc-miR-383,ssc-miR-1271,ssc-miR-214,ssc-miR-22-3p,ssc-miR-24-3p,novel_599,ssc-miR-7135-5p,ssc-miR-183,novel_402,novel_224,novel_430,novel_138,ssc-miR-145-3p,ssc-miR-338,ssc-miR-335,ssc-miR-138,novel_202,ssc-miR-142-5p,ssc-miR-9785-5p,ssc-miR-628,ssc-miR-664-5p,ssc-miR-708-3p,novel_244,ssc-miR-219a,ssc-miR-96-5p,novel_246,novel_486…	probable G-protein coupled receptor 110 [Source:RefSeq peptide;Acc:NP_001193284]
ENSSSCG00000001732	-	ssc-miR-106a,ssc-miR-193a-5p,novel_289,ssc-miR-450b-3p,ssc-miR-7135-3p,ssc-miR-331-3p,ssc-miR-9851-3p,ssc-miR-374a-3p,novel_421,novel_409,novel_384,ssc-miR-181a,ssc-miR-424-5p,ssc-miR-499-3p,ssc-miR-383,novel_317,novel_570,ssc-miR-532-3p,ssc-miR-505,ssc-miR-874,ssc-miR-20b,novel_249,ssc-miR-132,ssc-miR-1296-5p,novel_184,ssc-miR-187,ssc-miR-182,novel_499,novel_303,ssc-miR-615,ssc-miR-181d-5p,novel…	centromere protein Q [Source:HGNC Symbol;Acc:HGNC:21347]
ENSSSCG00000001736	CRISP2	ssc-miR-486,ssc-miR-493-5p,novel_460,novel_506,ssc-miR-18a,ssc-miR-24-2-5p,ssc-miR-9820-5p,ssc-miR-320,novel_521,ssc-miR-148b-5p,novel_488,ssc-miR-425-5p,ssc-miR-18b,ssc-miR-24-1-5p,novel_346	methylmalonyl-CoA mutase, mitochondrial precursor [Source:RefSeq peptide;Acc:NP_999570]
ENSSSCG00000001739	CRISP1	novel_455,ssc-miR-7,novel_380,novel_138,ssc-miR-451	cysteine rich secretory protein 2 [Source:HGNC Symbol;Acc:HGNC:12024]
ENSSSCG00000001741	DEFB114	novel_246,novel_319,novel_194,ssc-miR-9,ssc-miR-30c-3p,ssc-miR-9-1,novel_488,novel_492,novel_558,ssc-miR-21,ssc-miR-493-5p,ssc-miR-30c-1-3p,novel_193,novel_440,novel_361,ssc-miR-155-3p	cysteine rich secretory protein 1 [Source:HGNC Symbol;Acc:HGNC:304]
ENSSSCG00000001743	DEFB110	ssc-miR-194b-5p,ssc-miR-194a,novel_541,novel_204,novel_517	defensin beta 114 [Source:HGNC Symbol;Acc:HGNC:18095]
ENSSSCG00000001748	IL17A	ssc-miR-874,novel_307,novel_568,novel_211,novel_557,novel_473,novel_449	beta-defensin 110 precursor [Source:RefSeq peptide;Acc:NP_999608]
ENSSSCG00000001749	IL17F	novel_506	interleukin 17A [Source:HGNC Symbol;Acc:HGNC:5981]
ENSSSCG00000001750	PAQR8	novel_430,ssc-miR-30d,ssc-miR-455-3p,novel_594,novel_528,novel_427,novel_429,novel_202,ssc-miR-1839-5p,ssc-miR-145-3p,ssc-miR-335,ssc-miR-744,ssc-miR-362,ssc-miR-545-5p,novel_570,ssc-miR-30a-3p,ssc-miR-499-3p,novel_384,ssc-miR-7138-5p,ssc-miR-30b-5p,ssc-miR-9,novel_488,ssc-miR-1271,ssc-miR-30a-5p,ssc-miR-17-3p,ssc-miR-331-3p,novel_446,ssc-miR-30e-3p,ssc-miR-7137-3p,novel_407,novel_536,novel_107,n…	interleukin 17F [Source:HGNC Symbol;Acc:HGNC:16404]
ENSSSCG00000001752	CHRNA3	novel_521,ssc-miR-1839-5p,ssc-miR-24-3p,ssc-miR-18a,ssc-miR-183,ssc-miR-199b-3p,novel_432,novel_492,ssc-miR-214,ssc-miR-505,ssc-miR-125a,ssc-miR-874,novel_547,novel_489,novel_552,novel_249,ssc-miR-133a-5p,ssc-miR-664-3p,novel_305,ssc-miR-125b,ssc-miR-383,ssc-miR-10b,novel_537,ssc-miR-2320-5p,novel_470,novel_421,novel_193,novel_166,ssc-miR-199a-3p,novel_316,ssc-miR-34c,ssc-miR-429,novel_246,novel_…	Membrane progestin receptor beta [Source:UniProtKB/Swiss-Prot;Acc:Q865K9]
ENSSSCG00000001754	PSMA4	novel_420,ssc-miR-361-3p,ssc-miR-1839-3p,novel_235,ssc-miR-383,ssc-miR-30a-3p,ssc-miR-148b-5p,novel_249,ssc-miR-152,novel_265,ssc-miR-20b,ssc-miR-18a,ssc-miR-24-3p,novel_527,ssc-miR-708-5p,novel_224,ssc-miR-455-3p,novel_578,ssc-miR-196b-3p,novel_303,ssc-miR-9785-5p,ssc-miR-106a,ssc-miR-769-5p,ssc-miR-671-3p,novel_353,ssc-miR-146a-5p,novel_289,novel_287,ssc-miR-139-5p,ssc-miR-30e-3p,ssc-miR-331-3p…	cholinergic receptor nicotinic alpha 3 subunit [Source:HGNC Symbol;Acc:HGNC:1957]
ENSSSCG00000001755	HYKK	ssc-miR-7,ssc-miR-140-5p	proteasome subunit alpha 4 [Source:HGNC Symbol;Acc:HGNC:9533]
ENSSSCG00000001757	WDR61	novel_430,novel_197,ssc-miR-1,novel_179,novel_235	hydroxylysine kinase [Source:HGNC Symbol;Acc:HGNC:34403]
ENSSSCG00000001759	DNAJA4	ssc-miR-338,ssc-let-7g,ssc-miR-9785-5p,ssc-miR-455-3p,ssc-miR-708-5p,ssc-miR-671-5p,novel_227,ssc-let-7c,ssc-let-7f,ssc-miR-125a,ssc-let-7i,ssc-miR-152,novel_517,novel_194,ssc-miR-9,novel_278,ssc-miR-148b-3p,ssc-miR-181a,ssc-miR-125b,ssc-miR-9820-5p,novel_508,ssc-miR-98,ssc-miR-383,ssc-miR-328,ssc-miR-7138-5p,ssc-miR-1839-3p,novel_409,novel_420,ssc-miR-9788-3p,ssc-miR-1343,ssc-miR-421-3p,ssc-miR-…	WD repeat domain 61 [Source:HGNC Symbol;Acc:HGNC:30300]
ENSSSCG00000001760	ACSBG1	ssc-miR-149,novel_258,novel_515,novel_455,ssc-miR-142-5p,ssc-miR-27b-5p,novel_298,novel_227,ssc-miR-186,ssc-miR-320,novel_430,ssc-miR-31,novel_278,ssc-miR-9,ssc-miR-22-3p,ssc-miR-32,novel_206,ssc-miR-15b,ssc-miR-219b-3p,ssc-miR-16,ssc-miR-195,ssc-miR-143-3p,ssc-miR-204,ssc-miR-1343,novel_72,ssc-miR-7142-3p,novel_380,ssc-miR-9-1,ssc-miR-4334-3p,novel_535,ssc-miR-15a,novel_155,ssc-miR-497,ssc-miR-2…	DnaJ heat shock protein family (Hsp40) member A4 [Source:HGNC Symbol;Acc:HGNC:14885]
ENSSSCG00000001761	IDH3A	ssc-miR-185,novel_594,novel_286,novel_502,novel_258,ssc-miR-9820-5p,ssc-miR-15b,ssc-miR-199b-5p,novel_254,novel_319,ssc-miR-22-3p,novel_401,novel_488,ssc-miR-34a,ssc-miR-339-3p,ssc-miR-1285,novel_251,ssc-miR-491,ssc-miR-18b,novel_107,ssc-miR-195,ssc-miR-16,ssc-miR-122,ssc-miR-664-5p,novel_290,ssc-miR-30c-1-3p,novel_120,novel_155,ssc-miR-497,ssc-miR-15a,novel_2,ssc-miR-30c-3p,ssc-miR-455-3p,ssc-mi…	acyl-CoA synthetase bubblegum family member 1 [Source:HGNC Symbol;Acc:HGNC:29567]
ENSSSCG00000001762	CIB2	ssc-miR-23a,novel_287,novel_535,ssc-miR-129a-3p,novel_449,ssc-miR-129a-5p,ssc-miR-4331,ssc-miR-23b,novel_557,ssc-miR-493-3p,novel_440,ssc-miR-2320-5p,novel_421,ssc-miR-1343,novel_536,novel_255,ssc-miR-153,ssc-miR-339-3p,ssc-miR-7137-5p,novel_175,novel_222,ssc-miR-874,ssc-miR-92b-5p,novel_552,novel_384,novel_347,ssc-miR-383,novel_570,ssc-miR-196b-3p,ssc-miR-744,ssc-miR-212,novel_427	isocitrate dehydrogenase 3 (NAD(+)) alpha [Source:HGNC Symbol;Acc:HGNC:5384]
ENSSSCG00000001765	ADAMTS7	ssc-miR-4334-3p,ssc-miR-30c-3p,ssc-miR-143-5p,novel_467,novel_390,ssc-miR-30c-1-3p,novel_538,novel_597,novel_244,ssc-miR-204,ssc-miR-1343,ssc-miR-143-3p,novel_107,novel_568,novel_255,ssc-miR-326,ssc-miR-769-3p,ssc-miR-148b-3p,ssc-miR-199b-5p,ssc-miR-22-3p,novel_319,novel_206,novel_258,novel_472,ssc-miR-10a-5p,novel_287,novel_289,novel_542,novel_173,ssc-miR-10b,novel_557,novel_421,ssc-miR-9788-3p,…	calcium and integrin binding family member 2 [Source:HGNC Symbol;Acc:HGNC:24579]
ENSSSCG00000001769	MORF4L1	ssc-miR-4338,ssc-miR-17-5p,ssc-miR-139-5p,ssc-miR-29c,ssc-miR-20b,ssc-miR-96-5p,novel_254,novel_155,novel_353,ssc-miR-106a,ssc-miR-20a,ssc-miR-29b,ssc-miR-142-3p,novel_377,novel_558	ADAM metallopeptidase with thrombospondin type 1 motif 7 [Source:HGNC Symbol;Acc:HGNC:223]
ENSSSCG00000001770	CTSH	ssc-miR-138,novel_275,ssc-miR-149,novel_557,ssc-miR-124a,novel_72,ssc-miR-30e-3p,ssc-miR-664-3p,ssc-miR-2411,ssc-miR-874,novel_289,novel_449,novel_508,novel_239,ssc-miR-671-3p,ssc-miR-493-5p	mortality factor 4 like 1 [Source:HGNC Symbol;Acc:HGNC:16989]
ENSSSCG00000001771	RASGRF1	ssc-miR-7138-3p,ssc-miR-30b-3p,novel_290,ssc-miR-9810-3p,ssc-miR-423-5p,ssc-miR-184,novel_289,novel_514,novel_557,novel_250,ssc-miR-92b-5p,novel_440,novel_323,novel_511	Pro-cathepsin H Cathepsin H mini chain Cathepsin H Cathepsin H heavy chain Cathepsin H light chain [Source:UniProtKB/Swiss-Prot;Acc:O46427]
ENSSSCG00000001779	ZFAND6	ssc-miR-181b,ssc-miR-17-3p,novel_594,novel_528,novel_380,novel_421,ssc-miR-4338,ssc-miR-181a,ssc-miR-181d-5p,novel_249,novel_278,novel_2,novel_488,ssc-miR-429,novel_449,ssc-miR-19a,ssc-miR-214,novel_211	Ras protein specific guanine nucleotide releasing factor 1 [Source:HGNC Symbol;Acc:HGNC:9875]
ENSSSCG00000001780	FAH	novel_166,ssc-miR-9810-3p,novel_377,ssc-miR-24-3p,novel_368,novel_2,ssc-miR-135,ssc-miR-429	zinc finger AN1-type containing 6 [Source:HGNC Symbol;Acc:HGNC:30164]
ENSSSCG00000001782	ABHD17C	novel_317,novel_269,ssc-miR-9820-5p,novel_347,ssc-miR-450c-5p,novel_593,ssc-miR-199b-5p,ssc-miR-19a,ssc-miR-19b,ssc-miR-145-5p,ssc-miR-185,ssc-miR-199a-5p,novel_599,ssc-miR-450a,ssc-miR-196b-3p,ssc-miR-101,ssc-miR-545-5p,novel_515,ssc-miR-450b-5p,ssc-miR-4331,novel_246,novel_390,ssc-miR-27a,ssc-miR-429,novel_330,ssc-miR-27b-3p,novel_382,novel_361,ssc-miR-542-3p,ssc-miR-7137-3p,novel_424,novel_367…	fumarylacetoacetate hydrolase [Source:HGNC Symbol;Acc:HGNC:3579]
ENSSSCG00000001786	CFAP161	ssc-miR-99b,ssc-miR-664-5p,novel_558,ssc-miR-219b-3p,ssc-miR-874,novel_432,ssc-miR-222,novel_449,ssc-miR-6782-3p,ssc-miR-99a,ssc-miR-221-3p,ssc-miR-140-3p,novel_599,novel_460,ssc-miR-100,ssc-miR-212,ssc-miR-1839-5p,novel_557,ssc-miR-4338	abhydrolase domain containing 17C [Source:HGNC Symbol;Acc:HGNC:26925]
ENSSSCG00000001788	STARD5	ssc-miR-4334-3p,ssc-miR-339-5p,ssc-miR-2411,novel_374,novel_254,ssc-miR-128,novel_542,ssc-miR-542-5p,novel_384,novel_420,novel_160,ssc-miR-9820-5p,ssc-miR-122,ssc-miR-499-3p,novel_537,ssc-miR-10b,novel_578,novel_138,ssc-miR-143-3p,ssc-miR-335,ssc-miR-2320-5p,ssc-miR-338,ssc-miR-331-3p,novel_316,ssc-miR-10a-5p,ssc-miR-7137-5p,novel_387	cilia and flagella associated protein 161 [Source:HGNC Symbol;Acc:HGNC:26782]
ENSSSCG00000001795	SH3GL3	ssc-miR-7137-3p,novel_446,ssc-miR-1,novel_307,novel_131,novel_430,novel_377,ssc-miR-124a,ssc-miR-205,ssc-miR-214,ssc-miR-196b-3p,ssc-miR-149,novel_440,ssc-miR-128,novel_249	StAR related lipid transfer domain containing 5 [Source:HGNC Symbol;Acc:HGNC:18065]
ENSSSCG00000001804	HOMER2	ssc-miR-30e-3p,ssc-miR-365-5p,ssc-miR-615,ssc-miR-361-3p,ssc-miR-30a-3p,ssc-miR-9820-5p,ssc-miR-185,ssc-miR-129a-3p,novel_257,ssc-miR-1839-5p,ssc-miR-874,ssc-miR-145-3p,ssc-miR-9788-3p	SH3 domain containing GRB2 like 3, endophilin A3 [Source:HGNC Symbol;Acc:HGNC:10832]
ENSSSCG00000001805	WHAMM	ssc-miR-181b,ssc-miR-320,novel_316,ssc-miR-199a-3p,novel_138,ssc-miR-124a,novel_346,ssc-miR-2320-5p,ssc-miR-338,novel_454,ssc-miR-23b,ssc-miR-181d-5p,novel_508,ssc-miR-181a,ssc-miR-9820-5p,ssc-miR-1306-3p,novel_535,ssc-miR-1271,novel_492,ssc-miR-23a,novel_467,ssc-miR-96-5p	homer scaffolding protein 2 [Source:HGNC Symbol;Acc:HGNC:17513]
ENSSSCG00000001818	FES	ssc-miR-140-5p,ssc-miR-138,novel_440,ssc-miR-671-5p,ssc-miR-221-5p,ssc-miR-708-5p,novel_255,novel_246,novel_265,ssc-miR-129a-5p,ssc-miR-107,ssc-miR-28-5p,ssc-miR-103,novel_321,novel_347,novel_384,ssc-miR-4331,ssc-miR-7138-5p	WAS protein homolog associated with actin, golgi membranes and microtubules [Source:HGNC Symbol;Acc:HGNC:30493]
ENSSSCG00000001819	MAN2A2	novel_573,novel_440,novel_107,ssc-miR-195,ssc-miR-16,ssc-let-7e,ssc-miR-542-3p,ssc-miR-7137-3p,novel_72,ssc-let-7d-5p,ssc-miR-497,novel_535,ssc-miR-15a,ssc-let-7a,ssc-miR-9-1,ssc-miR-652,ssc-miR-30c-3p,novel_321,novel_128,ssc-miR-28-5p,novel_597,ssc-miR-30c-1-3p,novel_538,novel_149,ssc-let-7g,novel_286,novel_298,ssc-miR-142-5p,novel_455,ssc-miR-450a,ssc-miR-127,ssc-miR-185,ssc-miR-202-5p,novel_43…	FES proto-oncogene, tyrosine kinase [Source:HGNC Symbol;Acc:HGNC:3657]
ENSSSCG00000001820	HDDC3	ssc-miR-874,ssc-miR-125a,novel_517,ssc-miR-146b,novel_347,ssc-miR-9820-5p,ssc-miR-125b,ssc-miR-15b,ssc-miR-424-5p,ssc-miR-182,novel_509,ssc-miR-24-3p,novel_460,ssc-miR-212,ssc-miR-15a,ssc-miR-652,novel_289,ssc-miR-497,ssc-miR-4331,novel_242,novel_368,ssc-miR-664-5p,ssc-miR-146a-5p,ssc-miR-423-5p,ssc-miR-195,ssc-miR-95,ssc-miR-16,novel_454,ssc-miR-26a,novel_536,ssc-miR-1285,novel_166,novel_380,ssc…	mannosidase alpha class 2A member 2 [Source:HGNC Symbol;Acc:HGNC:6825]
ENSSSCG00000001821	UNC45A	novel_557,ssc-miR-138,ssc-miR-9843-3p,ssc-miR-29a,ssc-miR-24-3p,ssc-miR-199b-3p,ssc-miR-133a-3p,novel_594,ssc-miR-34a,novel_488,ssc-miR-214,ssc-miR-139-5p,ssc-miR-34c,novel_203,novel_249,ssc-miR-450b-3p,ssc-miR-210,novel_384,ssc-miR-7138-5p,novel_560,novel_290,ssc-miR-7144-5p	HD domain containing 3 [Source:HGNC Symbol;Acc:HGNC:30522]
ENSSSCG00000001823	UROC1	novel_206,ssc-miR-30b-3p,ssc-miR-146b,novel_384,novel_265,novel_207,novel_492,ssc-miR-505,ssc-miR-214,novel_488,novel_594,ssc-miR-320,novel_527,ssc-miR-24-3p,novel_506,ssc-miR-212,novel_509,novel_584,ssc-miR-138,novel_455,ssc-miR-149,ssc-miR-146a-5p,ssc-miR-7144-5p,novel_173,novel_374,ssc-miR-128,ssc-miR-34c,novel_289,ssc-miR-129a-3p,ssc-miR-34a,novel_417,novel_222,ssc-miR-331-3p,ssc-miR-9788-3p,…	unc-45 myosin chaperone A [Source:HGNC Symbol;Acc:HGNC:30594]
ENSSSCG00000001824	ZXDC	novel_454,novel_367,ssc-miR-2320-5p,novel_536,novel_193,ssc-miR-10b,novel_557,ssc-miR-199a-3p,novel_166,novel_316,ssc-miR-9851-3p,novel_175,ssc-miR-6782-3p,novel_361,ssc-miR-148a-3p,ssc-miR-1306-5p,ssc-miR-29b,ssc-miR-331-3p,ssc-miR-128,novel_542,novel_287,ssc-miR-34c,ssc-miR-107,novel_289,novel_148,novel_173,ssc-miR-1,ssc-miR-769-5p,novel_252,novel_353,ssc-miR-338,ssc-miR-9785-5p,novel_215,ssc-m…	urocanate hydratase 1 [Source:HGNC Symbol;Acc:HGNC:26444]
ENSSSCG00000001832	ACAN	ssc-miR-24-3p,novel_235,ssc-miR-671-5p,ssc-miR-221-5p,ssc-miR-1343,novel_286	ZXD family zinc finger C [Source:HGNC Symbol;Acc:HGNC:28160]
ENSSSCG00000001834	MFGE8	ssc-miR-4334-3p,novel_535,ssc-miR-31,ssc-miR-339-5p,ssc-miR-214,ssc-miR-296-3p,ssc-miR-92b-5p,ssc-miR-361-3p,novel_173,novel_160,ssc-miR-9820-5p,novel_307,ssc-miR-423-5p,ssc-miR-532-3p,novel_537,novel_557,novel_472,novel_407,ssc-miR-326,ssc-miR-151-5p,novel_166,ssc-miR-9851-3p,novel_528,novel_284,ssc-miR-7137-5p,novel_175,novel_387	aggrecan [Source:HGNC Symbol;Acc:HGNC:319]
ENSSSCG00000001836	RLBP1	novel_535,ssc-miR-129a-3p,ssc-miR-2411,ssc-miR-20b,novel_471,novel_194,ssc-miR-1,novel_409,ssc-miR-106a,novel_252,novel_353,novel_305,ssc-miR-499-3p,ssc-miR-362,ssc-miR-450c-3p,ssc-miR-17-5p,novel_440,novel_509,ssc-miR-9788-3p,novel_193,novel_506,ssc-miR-20a,ssc-miR-183,ssc-miR-185,novel_412,novel_222	milk fat globule-EGF factor 8 protein [Source:HGNC Symbol;Acc:HGNC:7036]
ENSSSCG00000001841	RHCG	ssc-miR-140-3p,ssc-miR-183,ssc-miR-124a,ssc-miR-335,novel_286,ssc-miR-145-3p,novel_202,novel_347,ssc-miR-193a-3p,ssc-miR-328,ssc-miR-29c,ssc-miR-1271,novel_514,ssc-miR-874,novel_194,ssc-miR-7135-3p,ssc-miR-29b,novel_179,novel_255,ssc-miR-331-3p,novel_166,ssc-miR-339-3p,novel_417,novel_537,novel_454,novel_367,ssc-miR-345-3p,ssc-miR-2320-5p,novel_250,novel_193,ssc-miR-30c-1-3p,ssc-miR-4331,novel_17…	retinaldehyde binding protein 1 [Source:HGNC Symbol;Acc:HGNC:10024]
ENSSSCG00000001847	MESP1	novel_421,ssc-miR-450c-3p,novel_594,ssc-miR-202-5p,novel_387,ssc-miR-486,novel_472,ssc-miR-326,ssc-miR-92b-5p,novel_542,ssc-miR-22-3p,ssc-miR-450b-3p,novel_203,ssc-miR-191,novel_488,ssc-miR-31,ssc-miR-30b-3p,ssc-miR-365-3p	ammonium transporter Rh type C [Source:RefSeq peptide;Acc:NP_001038042]
ENSSSCG00000001848	MESP2	ssc-miR-365-5p,ssc-miR-1296-5p,novel_446,ssc-miR-7137-5p,novel_468,novel_537,ssc-miR-744,novel_420,novel_384,novel_353,novel_239,ssc-miR-664-5p,novel_2,ssc-miR-429,novel_542,novel_249	mesoderm posterior bHLH transcription factor 1 [Source:HGNC Symbol;Acc:HGNC:29658]
ENSSSCG00000001849	ANPEP	ssc-miR-874,ssc-miR-96-5p,ssc-miR-296-3p,ssc-miR-125a,ssc-miR-34c,ssc-miR-30c-3p,novel_488,novel_347,ssc-miR-125b,ssc-miR-193a-5p,ssc-miR-361-3p,novel_538,ssc-miR-30c-1-3p,ssc-miR-4331,ssc-miR-378,ssc-miR-378b-3p,novel_536,novel_557,ssc-miR-7140-3p,ssc-miR-185,ssc-miR-34a,novel_594,novel_528,novel_424	mesoderm posterior bHLH transcription factor 2 [Source:HGNC Symbol;Acc:HGNC:29659]
ENSSSCG00000001852	IDH2	ssc-miR-331-3p,ssc-miR-1285,ssc-miR-183,novel_420,novel_377,ssc-miR-532-3p,ssc-miR-423-5p,novel_412,ssc-miR-9851-3p,novel_289,ssc-miR-101,novel_249,novel_275	alanyl aminopeptidase, membrane [Source:HGNC Symbol;Acc:HGNC:500]
ENSSSCG00000001859	GDPGP1	novel_432,ssc-miR-664-3p,ssc-miR-7142-5p,ssc-miR-129a-5p,ssc-miR-1839-3p,ssc-miR-615,ssc-miR-215,novel_568,ssc-miR-1343,ssc-miR-24-3p,ssc-miR-140-3p,novel_382,novel_222,ssc-miR-192,novel_468,ssc-miR-150	isocitrate dehydrogenase [Source:RefSeq peptide;Acc:NP_001157479]
ENSSSCG00000001862	ETFA	ssc-miR-140-3p	GDP-D-glucose phosphorylase 1 [Source:HGNC Symbol;Acc:HGNC:34360]
ENSSSCG00000001866	RCN2	ssc-miR-320,ssc-miR-186,ssc-miR-183,ssc-miR-499-5p,ssc-miR-493-5p,novel_451,novel_460,ssc-miR-148a-5p,ssc-miR-133a-5p,ssc-miR-26a,novel_215,ssc-miR-4338,ssc-miR-101,ssc-miR-148b-5p	electron transfer flavoprotein alpha subunit [Source:HGNC Symbol;Acc:HGNC:3481]
ENSSSCG00000001867	PSTPIP1	novel_578,novel_542,ssc-miR-1343,novel_384,ssc-miR-30b-3p,novel_220,ssc-miR-7137-5p,novel_166	reticulocalbin 2 [Source:HGNC Symbol;Acc:HGNC:9935]
ENSSSCG00000001868	TSPAN3	ssc-miR-142-3p,ssc-miR-199a-3p,ssc-miR-9851-3p,ssc-miR-199b-3p,novel_204,ssc-miR-218-5p,ssc-miR-195,ssc-miR-16,novel_286,novel_538,ssc-miR-194b-5p,ssc-miR-15b,ssc-miR-424-5p,ssc-miR-423-5p,ssc-miR-15a,ssc-miR-340,ssc-miR-139-5p,ssc-miR-194a,ssc-miR-497,novel_90,novel_249	proline-serine-threonine phosphatase interacting protein 1 [Source:HGNC Symbol;Acc:HGNC:9580]
ENSSSCG00000001876	IMP3	ssc-miR-30c-3p,novel_535,ssc-miR-148b-5p,ssc-miR-10a-3p,novel_455,novel_440,ssc-miR-30c-1-3p,ssc-miR-148a-5p	tetraspanin 3 [Source:HGNC Symbol;Acc:HGNC:17752]
ENSSSCG00000001877	SNUPN	novel_472,novel_235,ssc-miR-29b,ssc-miR-326,ssc-miR-150,novel_528,novel_570,novel_203,ssc-miR-29c,novel_432,novel_467,ssc-miR-338,novel_265,ssc-miR-450b-3p	IMP3, U3 small nucleolar ribonucleoprotein [Source:HGNC Symbol;Acc:HGNC:14497]
ENSSSCG00000001878	PTPN9	novel_407,novel_179,ssc-miR-181b,ssc-miR-1343,novel_120,novel_313,ssc-miR-181d-5p,ssc-miR-30c-1-3p,novel_348,ssc-miR-103,novel_377,novel_128,ssc-miR-664-5p,ssc-miR-27b-3p,ssc-miR-30c-3p,novel_449,novel_520,novel_471,ssc-miR-96-5p,ssc-miR-296-3p,ssc-miR-7135-5p,ssc-miR-155-3p,novel_204,ssc-miR-145-5p,novel_594,novel_455,ssc-miR-331-5p,novel_286,ssc-miR-27b-5p,ssc-miR-21,ssc-miR-126-3p,ssc-miR-328,…	snurportin 1 [Source:HGNC Symbol;Acc:HGNC:14245]
ENSSSCG00000001880	SIN3A	novel_239,ssc-miR-493-5p,ssc-miR-30b-3p,ssc-miR-361-3p,novel_517,novel_249,ssc-miR-9,novel_577,novel_488,novel_196,ssc-miR-320,ssc-miR-186,novel_224,novel_594,ssc-miR-145-5p,novel_441,ssc-miR-185,ssc-miR-7138-3p,ssc-miR-183,ssc-miR-138,novel_215,novel_584,novel_258,novel_244,novel_591,novel_148,novel_374,ssc-miR-652,ssc-miR-9-1,novel_166,ssc-miR-331-3p,novel_107,novel_568,ssc-miR-204,ssc-miR-9788…	protein tyrosine phosphatase, non-receptor type 9 [Source:HGNC Symbol;Acc:HGNC:9661]
ENSSSCG00000001881	MAN2C1	ssc-miR-362,ssc-miR-365-5p,novel_455	SIN3 transcription regulator family member A [Source:HGNC Symbol;Acc:HGNC:19353]
ENSSSCG00000001882	NEIL1	novel_307,ssc-miR-145-5p,ssc-miR-491,ssc-miR-671-5p,ssc-miR-4337,ssc-miR-1296-5p,ssc-miR-214	mannosidase alpha class 2C member 1 [Source:HGNC Symbol;Acc:HGNC:6827]
ENSSSCG00000001884	COMMD4	ssc-miR-9-1,novel_287,ssc-miR-127,ssc-miR-671-5p,novel_570,ssc-miR-9,novel_166	nei like DNA glycosylase 1 [Source:HGNC Symbol;Acc:HGNC:18448]
ENSSSCG00000001885	C15orf39	ssc-miR-125a,ssc-miR-92b-5p,ssc-let-7i,ssc-miR-214,novel_432,ssc-miR-29c,ssc-miR-98,ssc-miR-383,ssc-miR-424-5p,ssc-miR-328,novel_564,ssc-miR-15b,novel_307,ssc-miR-125b,novel_420,ssc-miR-30b-3p,ssc-let-7g,ssc-miR-149,ssc-miR-185,novel_441,ssc-miR-7138-3p,ssc-miR-1296-5p,ssc-miR-140-3p,ssc-miR-24-3p,ssc-let-7c,ssc-miR-7141-5p,ssc-let-7f,novel_472,ssc-miR-296-3p,ssc-miR-545-3p,ssc-let-7d-5p,ssc-miR-…	COMM domain containing 4 [Source:HGNC Symbol;Acc:HGNC:26027]
ENSSSCG00000001887	SCAMP5	ssc-miR-1343,ssc-miR-143-3p,ssc-miR-491,novel_568,ssc-miR-153,ssc-miR-34a,novel_417,ssc-miR-221-3p,ssc-miR-326,ssc-miR-324,ssc-miR-4334-3p,ssc-miR-30c-3p,ssc-miR-425-5p,novel_321,ssc-miR-28-5p,novel_377,ssc-miR-103,ssc-miR-30c-1-3p,ssc-miR-148a-5p,novel_298,novel_455,novel_515,ssc-miR-149,novel_594,ssc-miR-185,novel_204,ssc-miR-320,ssc-miR-140-3p,novel_472,ssc-miR-7135-5p,novel_429,novel_319,nove…	chromosome 15 open reading frame 39 [Source:HGNC Symbol;Acc:HGNC:24497]
ENSSSCG00000001888	RPP25	novel_211,ssc-miR-148b-5p,novel_488,ssc-miR-199b-5p,novel_246,ssc-miR-885-5p,ssc-miR-148a-5p,ssc-miR-193a-5p,novel_321,novel_160,ssc-miR-9820-5p,ssc-miR-708-3p,ssc-miR-28-5p,ssc-miR-338,ssc-miR-1343,ssc-miR-140-5p,ssc-miR-1839-5p,novel_346,ssc-miR-1296-5p,novel_472,ssc-miR-199a-5p,ssc-miR-326,novel_594,ssc-miR-708-5p,novel_316,ssc-miR-574,novel_417,ssc-miR-320	secretory carrier membrane protein 5 [Source:HGNC Symbol;Acc:HGNC:30386]
ENSSSCG00000001892	SCAMP2	ssc-miR-146a-5p,novel_348,ssc-miR-378,ssc-miR-181d-5p,ssc-miR-106a,ssc-miR-769-5p,novel_368,novel_374,novel_467,ssc-miR-27a,ssc-miR-128,novel_287,ssc-miR-4334-3p,ssc-miR-551a,ssc-miR-27b-3p,ssc-miR-129a-3p,novel_289,novel_166,novel_175,ssc-miR-181b,ssc-miR-7137-3p,ssc-miR-326,novel_454,ssc-miR-9788-3p,ssc-miR-1343,ssc-miR-378b-3p,novel_568,novel_193,novel_557,ssc-miR-363,ssc-miR-17-5p,ssc-miR-982…	ribonuclease P/MRP subunit p25 [Source:HGNC Symbol;Acc:HGNC:30361]
ENSSSCG00000001895	CPLX3	novel_374,novel_390,ssc-miR-128,ssc-miR-34c,ssc-miR-219a,ssc-miR-30c-3p,novel_289,novel_160,ssc-miR-122,novel_321,ssc-miR-28-5p,novel_377,novel_538,ssc-miR-30c-1-3p,ssc-miR-1,ssc-miR-9788-3p,novel_107,novel_557,ssc-miR-4338,ssc-miR-34a,novel_175,novel_255,novel_254,ssc-miR-22-3p,ssc-miR-1271,novel_196,ssc-miR-9820-5p,novel_558,ssc-miR-361-3p,novel_560,ssc-miR-2320-3p,novel_584,ssc-miR-335,novel_3…	secretory carrier membrane protein 2 [Source:HGNC Symbol;Acc:HGNC:10564]
ENSSSCG00000001898	ULK3	ssc-miR-744,novel_258,ssc-miR-185,ssc-miR-671-5p,ssc-miR-130b,ssc-miR-199b-3p,ssc-miR-133a-3p,novel_472,ssc-miR-7857-3p,ssc-miR-92b-5p,ssc-miR-125a,ssc-miR-152,novel_194,ssc-miR-1271,novel_492,ssc-miR-361-5p,ssc-miR-769-3p,ssc-miR-31,ssc-miR-148b-3p,ssc-miR-184,novel_239,ssc-miR-125b,novel_570,novel_564,ssc-miR-383,ssc-miR-1839-3p,novel_206,novel_560,ssc-miR-2320-5p,ssc-miR-491,novel_193,novel_56…	complexin 3 [Source:HGNC Symbol;Acc:HGNC:27652]
ENSSSCG00000001899	LMAN1L	ssc-miR-185,ssc-miR-193a-3p,novel_508	unc-51 like kinase 3 [Source:HGNC Symbol;Acc:HGNC:19703]
ENSSSCG00000001900	CSK	ssc-miR-885-3p,ssc-miR-148b-3p,ssc-miR-652,novel_488,novel_289,novel_319,ssc-miR-152,ssc-miR-130a,ssc-miR-365-3p,novel_252,ssc-miR-361-3p,ssc-miR-30b-3p,ssc-miR-328,ssc-miR-423-5p,novel_377,novel_557,novel_167,ssc-miR-140-5p,ssc-miR-744,ssc-miR-18b,ssc-miR-18a,ssc-miR-326,novel_472,ssc-miR-24-3p,ssc-miR-1306-5p,ssc-miR-148a-3p,ssc-miR-130b,ssc-miR-150,ssc-miR-339-3p,ssc-miR-9851-3p,novel_594	lectin, mannose binding 1 like [Source:HGNC Symbol;Acc:HGNC:6632]
ENSSSCG00000001901	CYP1A2	novel_242,ssc-miR-628,ssc-miR-4331,novel_486,ssc-miR-450b-3p,ssc-miR-296-3p,novel_72,novel_255,ssc-miR-7137-5p,novel_557,ssc-miR-10b,ssc-miR-143-3p,novel_454,ssc-miR-9843-3p,novel_235,novel_347,novel_203,novel_492,ssc-miR-199b-5p,ssc-miR-2411,ssc-miR-199a-5p,ssc-miR-7138-3p,novel_460,ssc-miR-24-3p,ssc-miR-10a-5p,ssc-miR-133a-3p,novel_541,ssc-miR-185,novel_528,novel_578,ssc-miR-127,ssc-miR-545-5p,…	c-src tyrosine kinase [Source:RefSeq peptide;Acc:NP_001177102]
ENSSSCG00000001903	EDC3	novel_374,ssc-miR-497,novel_467,ssc-miR-27b-3p,ssc-miR-129a-3p,ssc-miR-15a,novel_377,ssc-miR-4331,ssc-miR-491,ssc-miR-7140-3p,ssc-miR-16,ssc-miR-30c-5p,ssc-miR-195,ssc-miR-542-3p,ssc-miR-153,ssc-miR-339-3p,ssc-miR-326,ssc-miR-1285,novel_72,novel_407,ssc-miR-486,novel_255,ssc-miR-22-3p,ssc-miR-148b-3p,ssc-miR-769-3p,ssc-miR-31,ssc-miR-30a-5p,ssc-miR-328,ssc-miR-15b,ssc-miR-9820-5p,novel_574,novel_…	cytochrome P450 family 1 subfamily A member 2 [Source:HGNC Symbol;Acc:HGNC:2596]
ENSSSCG00000001904	CLK3	novel_568,ssc-miR-142-5p,ssc-miR-139-3p,novel_298,novel_289,ssc-miR-23a,ssc-miR-218-5p,novel_175,ssc-miR-328,ssc-miR-92a,ssc-miR-92b-3p,ssc-miR-32,ssc-miR-23b,novel_235,novel_348	enhancer of mRNA decapping 3 [Source:HGNC Symbol;Acc:HGNC:26114]
ENSSSCG00000001906	CYP1A1	ssc-miR-378b-3p,ssc-miR-363,novel_138,ssc-miR-545-5p,ssc-miR-362,novel_430,novel_222,novel_175,ssc-miR-92a,novel_528,ssc-miR-339-3p,ssc-miR-153,novel_166,ssc-miR-155-5p,ssc-miR-331-3p,novel_460,ssc-miR-1306-5p,novel_246,ssc-miR-92b-5p,novel_330,novel_278,ssc-miR-532-3p,novel_317,novel_508,ssc-miR-92b-3p,novel_307,novel_148,ssc-miR-32,novel_384,novel_420,ssc-miR-378	CDC like kinase 3 [Source:HGNC Symbol;Acc:HGNC:2071]
ENSSSCG00000001908	CCDC33	novel_239,ssc-miR-339-3p,novel_249,ssc-miR-361-3p,ssc-miR-1271	cytochrome P450 family 1 subfamily A member 1 [Source:HGNC Symbol;Acc:HGNC:2595]
ENSSSCG00000001910	ISLR	ssc-miR-15a,ssc-miR-497,novel_374,novel_246,novel_321,ssc-miR-423-5p,novel_377,ssc-miR-28-5p,ssc-miR-195,ssc-miR-345-5p,ssc-miR-16,novel_440,ssc-miR-2320-5p,ssc-miR-7135-3p,ssc-miR-150,ssc-miR-1271,ssc-miR-769-3p,ssc-miR-214,novel_319,ssc-miR-30b-3p,ssc-miR-361-3p,novel_420,novel_384,ssc-miR-424-5p,ssc-miR-15b,novel_515,ssc-miR-744,novel_455,novel_346,novel_227,novel_460,ssc-miR-185,ssc-miR-708-5…	coiled-coil domain containing 33 [Source:HGNC Symbol;Acc:HGNC:26552]
ENSSSCG00000001913	STOML1	novel_289,ssc-miR-23a,novel_287,novel_467,novel_149,ssc-miR-23b,ssc-miR-615,novel_348,novel_377,ssc-miR-423-5p,novel_148,novel_557,novel_568,ssc-miR-143-3p,novel_251,ssc-miR-18b,ssc-miR-326,ssc-miR-331-3p,ssc-miR-1306-5p,ssc-miR-6782-3p,novel_316,novel_166,ssc-miR-214,novel_492,ssc-miR-874,novel_265,novel_384,ssc-miR-30b-3p,novel_235,novel_307,ssc-miR-149,ssc-miR-9785-5p,novel_346,ssc-miR-335,ssc…	-
ENSSSCG00000001914	LOXL1	ssc-miR-30a-3p,ssc-miR-125b,ssc-miR-30b-3p,novel_467,ssc-miR-125a,novel_289,novel_287,ssc-miR-1271,ssc-miR-221-5p,ssc-miR-455-3p,ssc-miR-1285,ssc-miR-30e-3p,ssc-miR-140-3p,novel_460,novel_167,ssc-miR-140-5p,novel_536,ssc-miR-491,novel_578,novel_601	stomatin like 1 [Source:HGNC Symbol;Acc:HGNC:14560]
ENSSSCG00000001916	C15orf59	novel_387,novel_160,novel_128,ssc-miR-455-5p,novel_249,novel_107,novel_545,ssc-miR-143-3p	lysyl oxidase like 1 [Source:HGNC Symbol;Acc:HGNC:6665]
ENSSSCG00000001918	NPTN	ssc-miR-30e-5p,novel_353,ssc-miR-7134-3p,ssc-miR-23a,ssc-miR-222,ssc-miR-130a,novel_542,ssc-miR-7135-3p,ssc-miR-28-3p,ssc-miR-148a-3p,novel_382,ssc-miR-6782-3p,ssc-miR-7137-5p,ssc-miR-221-5p,ssc-miR-10b,ssc-miR-363,ssc-miR-9843-3p,novel_235,ssc-miR-92b-3p,ssc-miR-181a,ssc-miR-532-3p,ssc-miR-30a-3p,ssc-miR-383,ssc-miR-505,ssc-miR-214,ssc-miR-339-5p,ssc-miR-152,novel_249,ssc-miR-30b-5p,ssc-miR-664-…	chromosome 15 open reading frame 59 [Source:HGNC Symbol;Acc:HGNC:33753]
ENSSSCG00000001924	BBS4	novel_537,ssc-miR-9843-3p,ssc-miR-378b-3p,novel_568,novel_536,ssc-miR-7135-3p,novel_451,ssc-miR-326,novel_166,ssc-miR-150,ssc-miR-339-3p,novel_175,ssc-miR-425-5p,ssc-miR-129a-3p,ssc-miR-9-1,ssc-miR-7,novel_467,ssc-miR-450b-3p,ssc-miR-4331,novel_173,ssc-miR-378,novel_348,novel_120,ssc-miR-628,ssc-miR-7144-5p,ssc-miR-149,ssc-miR-145-3p,novel_455,novel_472,novel_506,novel_460,ssc-miR-7857-3p,ssc-miR…	neuroplastin [Source:HGNC Symbol;Acc:HGNC:17867]
ENSSSCG00000001926	TMEM202	novel_568	Bardet-Biedl syndrome 4 [Source:RefSeq peptide;Acc:NP_001231716]
ENSSSCG00000001927	HEXA	ssc-miR-326,ssc-miR-486,ssc-miR-365-5p,ssc-miR-181b,ssc-miR-30c-5p,novel_107,ssc-miR-204,novel_573,ssc-miR-1343,novel_275,novel_440,ssc-miR-30c-1-3p,ssc-miR-181d-5p,ssc-miR-708-3p,novel_377,ssc-miR-423-5p,ssc-miR-122,ssc-miR-30c-3p,ssc-miR-9-1,novel_2,ssc-miR-194a,ssc-miR-4334-3p,novel_486,novel_471,ssc-miR-143-5p,ssc-miR-7135-5p,ssc-miR-140-3p,novel_472,ssc-miR-320,novel_387,ssc-miR-10a-5p,novel…	transmembrane protein 202 [Source:HGNC Symbol;Acc:HGNC:33733]
ENSSSCG00000001929	PARP6	ssc-miR-1343,novel_542,ssc-miR-4334-3p,novel_557,ssc-miR-129a-3p,ssc-miR-339-5p,ssc-miR-383,ssc-miR-7137-5p,novel_173	-
ENSSSCG00000001930	PKM	ssc-miR-30b-3p,novel_369,novel_560,novel_558,ssc-miR-193a-5p,novel_321,novel_307,ssc-miR-122,ssc-miR-28-5p,novel_508,novel_564,novel_401,novel_330,ssc-miR-148b-3p,novel_278,ssc-miR-296-3p,ssc-miR-152,ssc-miR-2411,ssc-miR-128,novel_486,novel_472,ssc-miR-326,ssc-miR-708-5p,ssc-miR-199a-3p,ssc-miR-17-3p,novel_430,ssc-miR-148a-3p,novel_557,ssc-miR-205,ssc-miR-1839-5p	poly(ADP-ribose) polymerase family member 6 [Source:HGNC Symbol;Acc:HGNC:26921]
ENSSSCG00000001934	SEC23A	novel_520,novel_2,ssc-miR-429,ssc-miR-143-5p,ssc-miR-128,ssc-miR-181d-5p,ssc-miR-30e-5p,novel_148,novel_591,novel_597,ssc-miR-30c-5p,ssc-miR-374a-3p,novel_421,ssc-miR-29b,ssc-miR-150,ssc-miR-7137-5p,ssc-miR-181b,ssc-miR-29c,ssc-miR-30a-5p,novel_340,novel_488,novel_577,ssc-miR-30b-5p,novel_249,ssc-miR-181a,ssc-miR-219b-3p,novel_508,ssc-miR-374b-5p,novel_258,novel_460,ssc-miR-132,ssc-miR-29a,ssc-mi…	pyruvate kinase, muscle [Source:HGNC Symbol;Acc:HGNC:9021]
ENSSSCG00000001940	FOXA1	novel_246,ssc-miR-140-5p,ssc-miR-338,ssc-miR-7,novel_440,novel_449,novel_488,novel_340,ssc-miR-194a,novel_211,novel_521,ssc-miR-7137-5p,ssc-miR-9820-5p,ssc-miR-132,ssc-miR-194b-5p	Sec23 homolog A, coat complex II component [Source:HGNC Symbol;Acc:HGNC:10701]
ENSSSCG00000001942	SLC25A21	ssc-miR-7142-3p,ssc-miR-365-5p,ssc-miR-339-3p,ssc-miR-34a,ssc-miR-204,ssc-miR-217,ssc-miR-374b-3p,novel_568,ssc-miR-885-5p,novel_120,novel_205,ssc-miR-4334-3p,ssc-miR-9-1,ssc-miR-652,novel_449,ssc-miR-425-5p,novel_467,novel_374,novel_390,ssc-miR-127,novel_511,novel_502,ssc-miR-146b,novel_558,novel_508,ssc-miR-361-5p,novel_196,novel_278,ssc-miR-9,ssc-miR-331-3p,novel_596,ssc-miR-9851-3p,ssc-miR-28…	forkhead box A1 [Source:HGNC Symbol;Acc:HGNC:5021]
ENSSSCG00000001943	PAX9	novel_321,novel_128,novel_377,ssc-miR-28-5p,novel_205,novel_290,ssc-miR-30c-1-3p,ssc-miR-181d-5p,novel_538,ssc-miR-296-3p,ssc-miR-545-3p,ssc-miR-96-5p,novel_374,novel_471,novel_535,ssc-miR-30c-3p,ssc-miR-27b-3p,ssc-miR-129a-3p,ssc-miR-153,novel_380,ssc-miR-542-3p,ssc-miR-181b,ssc-miR-486,ssc-miR-1285,novel_72,ssc-miR-217,ssc-miR-204,novel_573,novel_440,ssc-miR-491,novel_107,ssc-miR-9820-5p,novel_…	solute carrier family 25 member 21 [Source:HGNC Symbol;Acc:HGNC:14411]
ENSSSCG00000001945	NKX2-1	novel_242,novel_409,novel_235,ssc-miR-128,novel_467,novel_547,novel_289,novel_514,novel_250,novel_455,novel_167,novel_509,ssc-miR-2320-5p,ssc-miR-145-3p,novel_557,ssc-miR-9860-5p	paired box 9 [Source:HGNC Symbol;Acc:HGNC:8623]
ENSSSCG00000001946	MBIP	ssc-miR-1296-5p,ssc-miR-140-3p,novel_446,novel_574,ssc-miR-383,novel_515,novel_2,ssc-miR-429,novel_258,novel_547,ssc-miR-664-3p,novel_249	NK2 homeobox 1 [Source:HGNC Symbol;Acc:HGNC:11825]
ENSSSCG00000001947	BRMS1L	ssc-miR-106a,novel_173,novel_538,ssc-miR-130a,ssc-miR-429,ssc-miR-425-5p,novel_2,ssc-miR-4334-3p,ssc-miR-7137-5p,ssc-miR-29b,novel_179,ssc-miR-374b-3p,ssc-miR-9843-3p,ssc-miR-9788-3p,ssc-miR-217,ssc-miR-421-3p,novel_440,ssc-miR-17-5p,ssc-miR-7140-3p,ssc-miR-363,ssc-miR-935,ssc-miR-374a-3p,ssc-miR-92b-3p,ssc-miR-2320-3p,ssc-miR-32,ssc-miR-493-5p,ssc-miR-361-3p,ssc-miR-20b,ssc-miR-19a,novel_278,ssc…	MAP3K12 binding inhibitory protein 1 [Source:HGNC Symbol;Acc:HGNC:20427]
ENSSSCG00000001951	PSMA6	novel_249,novel_215,novel_577,ssc-miR-9820-5p	breast cancer metastasis-suppressor 1-like [Source:HGNC Symbol;Acc:HGNC:20512]
ENSSSCG00000001952	NFKBIA	ssc-miR-18a,ssc-miR-212,ssc-miR-361-3p,novel_538,ssc-miR-7144-5p,ssc-miR-34a,novel_307,ssc-miR-214,ssc-miR-345-5p,ssc-miR-34c,novel_155,ssc-miR-18b	proteasome subunit alpha 6 [Source:HGNC Symbol;Acc:HGNC:9535]
ENSSSCG00000001955	SRP54	ssc-miR-185,ssc-miR-542-3p,novel_184,ssc-miR-320,ssc-miR-140-3p,ssc-miR-7135-3p,ssc-miR-7138-3p,novel_72,novel_367,novel_298,novel_454,novel_440,ssc-miR-374b-5p,ssc-miR-218-5p,novel_305,ssc-miR-664-5p,ssc-miR-383,novel_564,ssc-miR-1839-3p,ssc-miR-615,ssc-miR-374a-5p,novel_353,ssc-miR-450b-3p,novel_542,novel_203,novel_488,ssc-miR-31	NF-kappa-B inhibitor alpha [Source:UniProtKB/Swiss-Prot;Acc:Q08353]
ENSSSCG00000001958	BAZ1A	novel_517,novel_547,novel_196,novel_278,ssc-miR-374b-5p,ssc-miR-155-3p,novel_508,novel_305,ssc-miR-421-5p,novel_429,ssc-miR-374a-5p,ssc-miR-142-3p,ssc-miR-493-5p,novel_179	signal recognition particle 54 [Source:HGNC Symbol;Acc:HGNC:11301]
ENSSSCG00000001959	CFL2	novel_577,ssc-miR-30a-5p,novel_488,novel_340,novel_196,ssc-miR-148b-3p,ssc-miR-194b-5p,ssc-miR-145-5p,novel_204,novel_599,ssc-miR-20a,ssc-miR-140-3p,ssc-miR-7135-5p,ssc-miR-194a,ssc-miR-30c-3p,ssc-miR-219a,ssc-miR-425-5p,ssc-miR-27b-3p,novel_128,novel_597,ssc-miR-30c-1-3p,ssc-miR-181d-5p,ssc-miR-148a-5p,ssc-miR-23b,novel_251,ssc-miR-491,ssc-miR-30c-5p,ssc-miR-17-5p,ssc-miR-153,ssc-miR-181b,novel_…	bromodomain adjacent to zinc finger domain 1A [Source:HGNC Symbol;Acc:HGNC:960]
ENSSSCG00000001960	EAPP	novel_520,novel_432,novel_409,ssc-miR-1285,ssc-miR-320	cofilin 2 [Source:HGNC Symbol;Acc:HGNC:1875]
ENSSSCG00000001963	EGLN3	ssc-miR-205,ssc-miR-218-5p,ssc-miR-374a-3p,ssc-miR-4338,novel_367,ssc-miR-17-3p,novel_316,ssc-miR-6782-3p,novel_211,ssc-miR-130a,ssc-miR-128,novel_173,ssc-miR-30e-5p,ssc-miR-106a,ssc-miR-450b-5p,novel_148,ssc-miR-196b-3p,ssc-miR-182,ssc-miR-19b,ssc-miR-130b,ssc-miR-30d,ssc-miR-455-5p,ssc-miR-148b-5p,ssc-miR-19a,ssc-miR-339-5p,novel_586,ssc-miR-20b,novel_249,ssc-miR-30b-5p,novel_305,novel_307,ssc-…	E2F associated phosphoprotein [Source:HGNC Symbol;Acc:HGNC:19312]
ENSSSCG00000001970	HEATR5A	novel_593,ssc-miR-128,ssc-miR-129a-5p,ssc-miR-152,ssc-miR-148b-3p,novel_2,ssc-miR-429,ssc-miR-23a,novel_432,novel_570,ssc-miR-365-3p,novel_353,ssc-miR-23b,ssc-miR-26a,ssc-miR-140-5p,novel_251,ssc-miR-335,novel_584,ssc-miR-18b,novel_258,ssc-miR-148a-3p,novel_541,novel_402,ssc-miR-18a,ssc-miR-142-3p,novel_506	egl-9 family hypoxia inducible factor 3 [Source:HGNC Symbol;Acc:HGNC:14661]
ENSSSCG00000001973	SCFD1	novel_287,ssc-miR-545-5p	HEAT repeat containing 5A [Source:HGNC Symbol;Acc:HGNC:20276]
ENSSSCG00000001974	G2E3	novel_429,ssc-miR-30d,novel_468,novel_427,ssc-miR-155-5p,novel_528,novel_594,novel_402,ssc-miR-126-5p,ssc-miR-182,novel_258,ssc-miR-545-5p,ssc-miR-374b-5p,ssc-miR-331-5p,novel_409,ssc-miR-146b,ssc-miR-374a-5p,ssc-miR-2320-3p,ssc-miR-194b-5p,ssc-miR-7138-5p,ssc-miR-383,novel_564,ssc-miR-219b-3p,novel_305,novel_488,ssc-miR-148b-5p,ssc-miR-30a-5p,ssc-miR-9,ssc-miR-22-3p,ssc-miR-30b-5p,novel_265,ssc-…	sec1 family domain containing 1 [Source:HGNC Symbol;Acc:HGNC:20726]
ENSSSCG00000001978	GZMB	ssc-miR-7137-3p,novel_254,ssc-miR-133a-3p	G2/M-phase specific E3 ubiquitin protein ligase [Source:HGNC Symbol;Acc:HGNC:20338]
ENSSSCG00000001984	KHNYN	novel_290,novel_377,novel_471,novel_390,novel_486,ssc-let-7a,ssc-miR-9-1,ssc-miR-652,novel_535,ssc-miR-15a,ssc-miR-542-3p,ssc-miR-326,ssc-miR-7137-3p,novel_179,ssc-miR-204,ssc-let-7e,ssc-miR-195,novel_558,ssc-miR-9820-5p,ssc-miR-365-3p,ssc-miR-9,novel_577,novel_488,novel_340,ssc-miR-361-5p,ssc-miR-155-3p,novel_594,novel_427,novel_441,novel_460,ssc-let-7g,ssc-miR-7144-5p,novel_148,ssc-miR-30e-5p,s…	granzyme B [Source:HGNC Symbol;Acc:HGNC:4709]
ENSSSCG00000001985	CBLN3	novel_472,novel_387,ssc-miR-149,novel_455,novel_511,ssc-miR-328,ssc-miR-769-3p,novel_203,ssc-miR-22-3p,ssc-miR-326,novel_72,ssc-miR-7137-3p,ssc-miR-486,novel_179,novel_407,ssc-miR-181b,ssc-miR-34a,novel_275,ssc-miR-23b,novel_313,ssc-miR-4331,novel_348,ssc-miR-181d-5p,ssc-miR-423-5p,novel_2,novel_471,ssc-miR-296-3p,ssc-miR-96-5p,ssc-miR-24-3p,novel_506,ssc-miR-133a-3p,ssc-miR-423-3p,ssc-miR-138,no…	KH and NYN domain containing [Source:HGNC Symbol;Acc:HGNC:20166]
ENSSSCG00000001986	NFATC4	ssc-miR-92b-5p,novel_467,ssc-miR-199b-5p,novel_535,ssc-miR-133b,ssc-miR-532-3p,ssc-miR-7138-5p,ssc-miR-361-3p,ssc-miR-9788-3p,ssc-miR-338,ssc-miR-491,novel_387,ssc-miR-133a-3p,novel_412,ssc-miR-199a-5p,ssc-miR-7134-5p	cerebellin 3 precursor [Source:HGNC Symbol;Acc:HGNC:20146]
ENSSSCG00000001987	RIPK3	novel_446,novel_578,ssc-miR-1468,ssc-miR-7137-5p,ssc-miR-1343	nuclear factor of activated T-cells 4 [Source:HGNC Symbol;Acc:HGNC:7778]
ENSSSCG00000001989	CIDEB	ssc-miR-1839-5p,ssc-miR-331-5p,ssc-miR-491,ssc-miR-27b-5p,ssc-miR-16,ssc-miR-493-3p,ssc-miR-195,ssc-miR-6782-3p,ssc-miR-708-5p,novel_166,novel_460,ssc-miR-7135-3p,novel_265,ssc-miR-497,ssc-miR-769-3p,ssc-miR-15a,ssc-miR-4337,ssc-miR-28-5p,ssc-miR-15b,ssc-miR-424-5p,novel_321,ssc-miR-9820-5p	receptor interacting serine/threonine kinase 3 [Source:HGNC Symbol;Acc:HGNC:10021]
ENSSSCG00000001990	NOP9	ssc-miR-148a-3p,ssc-miR-6782-3p,ssc-miR-339-3p,ssc-miR-29b,ssc-miR-7135-3p,novel_193,novel_536,novel_568,ssc-miR-345-3p,ssc-miR-18b,ssc-miR-143-3p,ssc-miR-28-5p,ssc-miR-423-5p,ssc-miR-7144-5p,ssc-miR-146a-5p,ssc-miR-122,novel_321,ssc-miR-769-5p,ssc-miR-30c-1-3p,ssc-miR-499-5p,novel_538,novel_542,novel_471,novel_390,ssc-miR-30c-3p,novel_289,ssc-miR-425-5p,novel_535,novel_204,ssc-miR-202-5p,ssc-miR…	cell death-inducing DFFA-like effector b [Source:HGNC Symbol;Acc:HGNC:1977]
ENSSSCG00000001991	DHRS1	novel_557,ssc-miR-9860-5p,ssc-miR-1343,ssc-miR-335,novel_455,ssc-miR-26a,ssc-miR-29b,ssc-miR-24-3p,novel_506,ssc-miR-212,novel_380,ssc-miR-7137-5p,ssc-miR-1271,ssc-miR-29c,ssc-miR-652,ssc-miR-31,novel_467,ssc-miR-125a,novel_254,ssc-miR-7,novel_517,ssc-miR-146b,ssc-miR-125b,ssc-miR-146a-5p	NOP9 nucleolar protein [Source:HGNC Symbol;Acc:HGNC:19826]
ENSSSCG00000001993	TGM1	ssc-miR-133b,ssc-miR-4334-3p,ssc-miR-345-5p,ssc-miR-339-5p,novel_90,novel_173,novel_162,ssc-miR-361-3p,ssc-miR-339-3p,ssc-miR-17-3p,novel_239	dehydrogenase/reductase 1 [Source:HGNC Symbol;Acc:HGNC:16445]
ENSSSCG00000001994	TINF2	ssc-miR-9810-3p,ssc-miR-9820-5p,ssc-miR-217,ssc-miR-455-3p,novel_420	transglutaminase 1 [Source:HGNC Symbol;Acc:HGNC:11777]
ENSSSCG00000002001	REC8	ssc-miR-532-5p,ssc-miR-4338,novel_537,ssc-miR-9843-3p,ssc-miR-30e-3p,ssc-miR-6782-3p,novel_166,ssc-miR-450b-3p,ssc-miR-128,ssc-miR-27a,ssc-miR-769-5p,novel_368,ssc-miR-628,ssc-miR-146a-5p,novel_160,novel_138,novel_346,ssc-miR-138,ssc-miR-744,ssc-miR-7138-3p,ssc-miR-199b-3p,ssc-miR-708-5p,ssc-miR-214,novel_492,ssc-miR-1271,novel_552,ssc-miR-152,ssc-miR-125a,novel_420,novel_384,novel_235,ssc-miR-38…	TERF1 interacting nuclear factor 2 [Source:HGNC Symbol;Acc:HGNC:11824]
ENSSSCG00000002002	IRF9	ssc-miR-20a,ssc-miR-7138-3p,ssc-miR-106a,ssc-miR-20b,ssc-miR-296-3p,novel_390,novel_289,ssc-miR-17-5p,ssc-miR-885-3p,ssc-miR-31	REC8 meiotic recombination protein [Source:HGNC Symbol;Acc:HGNC:16879]
ENSSSCG00000002004	PSME2	novel_298,novel_316,ssc-miR-532-3p,novel_249,ssc-miR-425-5p,ssc-miR-652	interferon regulatory factor 9 [Source:HGNC Symbol;Acc:HGNC:6131]
ENSSSCG00000002005	EMC9	ssc-miR-328,ssc-miR-9820-5p,ssc-miR-126-3p,novel_369,novel_319,ssc-miR-199b-5p,novel_401,novel_387,ssc-miR-574,novel_441,ssc-miR-7135-5p,novel_460,novel_502,novel_298,ssc-miR-664-5p,novel_120,ssc-miR-615,ssc-miR-4331,novel_467,ssc-miR-129a-3p,ssc-miR-652,novel_309,novel_535,ssc-miR-150,novel_380,novel_550,novel_407,novel_568,novel_107,ssc-miR-1343,ssc-miR-7140-3p,novel_564,novel_428,ssc-miR-532-3…	proteasome activator subunit 2 [Source:HGNC Symbol;Acc:HGNC:9569]
ENSSSCG00000002006	PSME1	ssc-miR-493-3p,ssc-miR-545-5p,novel_235,ssc-miR-30b-3p,novel_536,ssc-miR-421-3p,ssc-miR-491	ER membrane protein complex subunit 9 [Source:HGNC Symbol;Acc:HGNC:20273]
ENSSSCG00000002008	DCAF11	novel_597,novel_377,novel_128,ssc-miR-664-5p,ssc-miR-23b,novel_348,ssc-miR-4331,novel_390,ssc-miR-96-5p,novel_467,ssc-miR-129a-3p,ssc-miR-150,novel_380,ssc-miR-326,ssc-miR-365-5p,novel_179,novel_107,novel_440,ssc-miR-24-1-5p,ssc-miR-204,ssc-miR-17-5p,ssc-miR-328,novel_508,novel_558,novel_194,ssc-miR-22-3p,novel_278,novel_488,novel_203,novel_401,ssc-miR-155-3p,novel_441,ssc-miR-185,novel_594,novel…	proteasome activator subunit 1 [Source:HGNC Symbol;Acc:HGNC:9568]
ENSSSCG00000002009	PCK2	ssc-miR-1343,ssc-miR-7137-5p,ssc-miR-423-5p,novel_508,ssc-miR-493-3p,novel_235,ssc-miR-183	DDB1 and CUL4 associated factor 11 [Source:HGNC Symbol;Acc:HGNC:20258]
ENSSSCG00000002013	DHRS4	ssc-miR-196b-3p,ssc-miR-149,ssc-miR-1839-5p,ssc-miR-874,ssc-miR-7135-5p,ssc-miR-140-3p,novel_348,ssc-miR-28-5p,novel_430,ssc-miR-708-5p,ssc-miR-421-5p,novel_321,novel_128	phosphoenolpyruvate carboxykinase 2, mitochondrial [Source:HGNC Symbol;Acc:HGNC:8725]
ENSSSCG00000002014	JPH4	ssc-miR-30e-5p,ssc-miR-30c-1-3p,ssc-miR-671-3p,novel_353,novel_160,ssc-miR-423-5p,novel_377,ssc-miR-129a-3p,ssc-miR-30c-3p,ssc-miR-7,ssc-miR-296-3p,novel_255,ssc-miR-331-3p,ssc-miR-17-3p,novel_166,ssc-miR-30c-5p,ssc-miR-205,ssc-miR-491,ssc-miR-9788-3p,ssc-miR-1343,novel_293,novel_369,novel_420,ssc-miR-9820-5p,ssc-miR-383,ssc-miR-532-3p,novel_317,novel_508,ssc-miR-219b-3p,ssc-miR-30a-5p,ssc-miR-31…	Dehydrogenase/reductase SDR family member 4 [Source:UniProtKB/Swiss-Prot;Acc:Q8WNV7]
ENSSSCG00000002016	THTPA	novel_275,ssc-miR-491,ssc-miR-143-3p,novel_440,novel_251,novel_568,novel_557,ssc-miR-218-5p,ssc-miR-4338,ssc-let-7e,ssc-miR-339-3p,novel_166,novel_382,novel_175,ssc-miR-7135-3p,ssc-miR-365-5p,ssc-miR-331-3p,ssc-miR-326,ssc-let-7d-5p,ssc-miR-27a,novel_467,ssc-miR-128,novel_486,novel_390,novel_211,novel_287,ssc-let-7a,ssc-miR-652,ssc-miR-27b-3p,ssc-miR-664-5p,ssc-miR-423-5p,novel_377,ssc-miR-145-3p…	junctophilin 4 [Source:HGNC Symbol;Acc:HGNC:20156]
ENSSSCG00000002020	NGDN	novel_249	thiamine triphosphatase [Source:HGNC Symbol;Acc:HGNC:18987]
ENSSSCG00000002026	EFS	ssc-miR-17-5p,novel_258,novel_138,novel_568,novel_202,novel_440,ssc-miR-143-3p,novel_584,ssc-miR-1306-5p,ssc-miR-20a,novel_255,ssc-miR-221-5p,ssc-miR-320,ssc-miR-34a,novel_441,ssc-miR-145-5p,ssc-miR-34c,novel_542,ssc-miR-20b,ssc-miR-106a,ssc-miR-361-3p,ssc-miR-4331,novel_377,novel_347,ssc-miR-9820-5p,novel_160	-
ENSSSCG00000002028	CMTM5	ssc-miR-29c,novel_203,ssc-miR-149,ssc-miR-450c-3p,novel_455,ssc-miR-450b-3p,novel_536,novel_472,ssc-miR-29b,ssc-miR-500,ssc-miR-326,novel_420,novel_222	embryonal Fyn-associated substrate [Source:HGNC Symbol;Acc:HGNC:16898]
ENSSSCG00000002029	MYH7	ssc-miR-106a,ssc-miR-7138-3p,ssc-miR-17-5p,ssc-miR-20a,novel_455,novel_417,ssc-miR-20b	CKLF-like MARVEL transmembrane domain containing 5 [Source:HGNC Symbol;Acc:HGNC:19176]
ENSSSCG00000002032	SLC7A8	novel_203,novel_340,ssc-miR-31,ssc-miR-9820-5p,novel_509,novel_515,ssc-miR-149,ssc-miR-185,ssc-miR-145-5p,novel_472,novel_599,ssc-miR-140-3p,ssc-miR-7135-5p,novel_374,ssc-miR-96-5p,ssc-miR-296-3p,novel_467,novel_390,novel_535,novel_2,ssc-miR-30c-3p,ssc-miR-99b,novel_377,ssc-miR-615,ssc-miR-30c-1-3p,novel_348,ssc-miR-491,novel_440,novel_568,ssc-miR-542-3p,ssc-miR-34a,ssc-miR-150,novel_380,novel_41…	myosin-7 [Source:RefSeq peptide;Acc:NP_999020]
ENSSSCG00000002033	CEBPE	ssc-miR-214,ssc-miR-7138-5p,ssc-miR-7135-3p,ssc-miR-423-5p,novel_175,novel_307,ssc-miR-17-3p	solute carrier family 7 member 8 [Source:HGNC Symbol;Acc:HGNC:11066]
ENSSSCG00000002034	ACIN1	novel_594,novel_528,ssc-miR-6782-3p,ssc-miR-582,ssc-miR-1306-5p,novel_472,ssc-miR-7138-3p,ssc-miR-331-3p,ssc-miR-1285,ssc-miR-326,ssc-miR-9788-3p,ssc-miR-491,novel_346,novel_347,ssc-miR-9820-5p,novel_160,ssc-miR-4331,novel_560,novel_420,novel_149,novel_265,novel_467,ssc-miR-450b-3p,novel_390,novel_203,novel_287,novel_488	CCAAT/enhancer binding protein epsilon [Source:HGNC Symbol;Acc:HGNC:1836]
ENSSSCG00000002037	CDH24	novel_568,ssc-miR-204,novel_440,ssc-miR-491,novel_175,ssc-miR-542-3p,ssc-miR-331-3p,novel_407,ssc-miR-128,ssc-miR-324,ssc-miR-27a,novel_374,ssc-miR-7,ssc-miR-191,novel_289,ssc-miR-27b-3p,novel_287,novel_377,ssc-miR-7144-5p,novel_353,ssc-miR-4331,novel_258,ssc-miR-149,novel_387,novel_528,ssc-miR-874,ssc-miR-769-3p,novel_492,novel_558,ssc-miR-9820-5p,novel_347,ssc-miR-365-3p,novel_420,novel_384,ssc…	apoptotic chromatin condensation inducer 1 [Source:HGNC Symbol;Acc:HGNC:17066]
ENSSSCG00000002039	MMP14	novel_527,ssc-miR-183,ssc-miR-7138-3p,ssc-miR-24-3p,ssc-miR-124a,ssc-miR-532-3p,novel_570,novel_317,ssc-miR-125b,novel_239,novel_305,ssc-miR-193a-3p,ssc-miR-181a,novel_384,novel_420,ssc-miR-361-3p,ssc-miR-30b-3p,novel_235,novel_249,ssc-miR-125a,ssc-miR-92b-5p,novel_265,ssc-miR-339-5p,ssc-miR-133b,novel_492,ssc-miR-148b-5p,ssc-miR-1271,novel_432,novel_175,novel_222,novel_316,ssc-miR-9851-3p,ssc-mi…	cadherin 24, type 2 [Source:HGNC Symbol;Acc:HGNC:14265]
ENSSSCG00000002040	MRPL52	novel_557,novel_488,ssc-miR-217,ssc-miR-145-3p,novel_486,ssc-miR-30b-3p,ssc-miR-615,novel_407,novel_420,novel_321,ssc-miR-708-5p,ssc-miR-664-5p,novel_594,ssc-miR-28-5p	-
ENSSSCG00000002041	SLC7A7	novel_451,ssc-miR-221-3p,ssc-miR-542-3p,ssc-miR-34a,ssc-miR-181b,novel_417,ssc-miR-7140-3p,ssc-miR-491,ssc-miR-204,ssc-miR-374b-3p,novel_538,ssc-miR-148a-5p,ssc-miR-181d-5p,ssc-miR-30c-1-3p,novel_348,novel_205,ssc-miR-27b-3p,ssc-miR-652,ssc-miR-219a,ssc-miR-30c-3p,ssc-miR-143-5p,novel_471,ssc-miR-324,novel_390,novel_460,ssc-miR-212,ssc-miR-186,ssc-miR-155-3p,ssc-miR-149,novel_298,ssc-miR-145-3p,n…	mitochondrial ribosomal protein L52 [Source:HGNC Symbol;Acc:HGNC:16655]
ENSSSCG00000002050	DAD1	novel_305,novel_596	solute carrier family 7 member 7 [Source:HGNC Symbol;Acc:HGNC:11065]
ENSSSCG00000002051	ABHD4	ssc-miR-1839-5p,novel_303,ssc-miR-338,novel_578,ssc-miR-182,ssc-miR-124a,novel_468,ssc-miR-708-5p,ssc-miR-7138-3p,ssc-miR-874,ssc-miR-29c,ssc-miR-424-5p,novel_347,novel_384,novel_420,ssc-miR-30b-3p,novel_536,ssc-miR-2320-5p,ssc-miR-205,ssc-miR-6782-3p,ssc-miR-199a-3p,novel_166,ssc-miR-331-3p,ssc-miR-29b,novel_246,ssc-miR-34c,ssc-miR-7144-5p,novel_160,ssc-miR-1,novel_509,novel_515,novel_387,ssc-mi…	Dolichyl-diphosphooligosaccharide--protein glycosyltransferase subunit DAD1 [Source:UniProtKB/Swiss-Prot;Acc:Q29036]
ENSSSCG00000002134	-	ssc-miR-9820-5p,ssc-miR-185,ssc-miR-217,novel_390	abhydrolase domain containing 4 [Source:HGNC Symbol;Acc:HGNC:20154]
ENSSSCG00000002136	TMEM55B	ssc-miR-7142-5p,ssc-miR-130a,ssc-miR-27a,ssc-miR-129a-5p,ssc-miR-128,novel_160,ssc-miR-7144-5p,ssc-miR-378,ssc-miR-1,ssc-miR-769-5p,ssc-miR-2320-5p,ssc-miR-9788-3p,ssc-miR-140-5p,ssc-miR-378b-3p,ssc-miR-935,ssc-miR-205,ssc-miR-1468,ssc-miR-4338,novel_382,ssc-miR-148a-3p,ssc-miR-331-3p,ssc-miR-30e-3p,novel_265,ssc-miR-874,ssc-miR-152,novel_249,novel_432,ssc-miR-1271,ssc-miR-214,novel_269,novel_347…	Inactive ribonuclease-like protein 10 [Source:UniProtKB/Swiss-Prot;Acc:Q8SPJ0]
ENSSSCG00000002137	APEX1	ssc-miR-362,ssc-miR-148b-3p,ssc-miR-135,ssc-miR-152,novel_249,novel_235,ssc-miR-17-3p,ssc-miR-320,ssc-miR-148a-3p,ssc-miR-155-3p	transmembrane protein 55B [Source:HGNC Symbol;Acc:HGNC:19299]
ENSSSCG00000002138	OSGEP	ssc-miR-30c-1-3p,ssc-miR-30c-3p,ssc-miR-193a-5p,novel_417,ssc-miR-423-5p,novel_334,novel_377	DNA-(apurinic or apyrimidinic site) lyase [Source:RefSeq peptide;Acc:NP_001132943]
ENSSSCG00000002145	TTC5	ssc-miR-193a-3p,ssc-miR-9820-5p,novel_347,novel_317,ssc-miR-383,novel_235,ssc-miR-4331,ssc-miR-23b,novel_242,novel_155,ssc-miR-874,ssc-miR-128,ssc-miR-22-3p,ssc-miR-23a,novel_330,ssc-miR-31,novel_361,novel_430,novel_222,ssc-miR-7137-3p,ssc-miR-24-3p,ssc-miR-1306-5p,novel_460,novel_506,novel_421,novel_454,novel_455,novel_138	O-sialoglycoprotein endopeptidase [Source:HGNC Symbol;Acc:HGNC:18028]
ENSSSCG00000002235	LPCAT4	ssc-miR-10a-5p,novel_468,novel_528,ssc-miR-18a,ssc-miR-331-3p,ssc-miR-199a-5p,ssc-miR-7135-3p,ssc-miR-1296-5p,ssc-miR-18b,ssc-miR-204,ssc-miR-450c-3p,novel_537,novel_521,ssc-miR-10b,novel_239,ssc-miR-9820-5p,ssc-miR-125b,novel_409,novel_149,novel_353,novel_319,ssc-miR-874,ssc-miR-199b-5p,ssc-miR-125a,ssc-miR-425-5p,novel_289,novel_492	tetratricopeptide repeat domain 5 [Source:HGNC Symbol;Acc:HGNC:19274]
ENSSSCG00000002245	KATNBL1	ssc-miR-153,novel_596,ssc-miR-199a-3p,ssc-miR-1306-5p,ssc-miR-1285,ssc-miR-217,novel_421,ssc-miR-143-3p,ssc-miR-140-5p,ssc-miR-30c-5p,ssc-miR-17-5p,ssc-let-7e,ssc-miR-30e-5p,novel_173,ssc-miR-196a,novel_353,ssc-miR-196b-5p,novel_368,ssc-miR-106a,ssc-miR-1,ssc-let-7d-5p,ssc-miR-27a,ssc-let-7a,ssc-miR-27b-3p,ssc-miR-145-5p,novel_541,novel_204,novel_430,ssc-miR-30d,novel_527,ssc-miR-20a,ssc-let-7c,s…	lysophosphatidylcholine acyltransferase 4 [Source:HGNC Symbol;Acc:HGNC:30059]
ENSSSCG00000002252	ARRDC4	novel_222,ssc-miR-7137-5p,ssc-miR-29b,novel_193,ssc-miR-9788-3p,ssc-miR-421-3p,novel_367,ssc-miR-205,ssc-miR-146a-5p,ssc-miR-7144-5p,novel_591,novel_353,novel_368,ssc-miR-106a,ssc-miR-128,ssc-miR-130a,ssc-miR-27a,ssc-miR-222,ssc-miR-429,ssc-miR-130b,novel_220,ssc-miR-92a,ssc-miR-19b,ssc-miR-708-5p,ssc-let-7f,ssc-let-7c,ssc-miR-138,ssc-miR-101,novel_578,novel_521,ssc-miR-98,ssc-miR-424-5p,ssc-miR-…	katanin p80 subunit B-like 1 [Source:HGNC Symbol;Acc:HGNC:26199]
ENSSSCG00000002254	NR2F2	novel_246,ssc-miR-27a,ssc-miR-545-3p,ssc-miR-27b-3p,novel_535,novel_211,ssc-miR-146a-5p,novel_244,novel_313,ssc-miR-30e-5p,ssc-miR-140-5p,ssc-miR-491,ssc-miR-10b,ssc-miR-30c-5p,novel_222,novel_175,ssc-miR-28-3p,ssc-miR-150,novel_249,ssc-miR-30b-5p,novel_488,novel_278,ssc-miR-30a-5p,novel_473,ssc-miR-532-3p,novel_570,novel_508,novel_317,novel_564,ssc-miR-146b,ssc-miR-493-5p,ssc-miR-361-3p,ssc-miR-…	arrestin domain containing 4 [Source:HGNC Symbol;Acc:HGNC:28087]
ENSSSCG00000002262	SV2B	novel_298,ssc-miR-27b-5p,novel_502,ssc-miR-20a,novel_227,novel_472,ssc-miR-7135-5p,novel_430,novel_204,novel_481,novel_203,ssc-miR-31,ssc-miR-769-3p,novel_278,novel_196,ssc-miR-199b-5p,novel_254,novel_319,ssc-miR-32,ssc-miR-219b-3p,ssc-miR-15b,ssc-miR-16,ssc-miR-18b,ssc-miR-221-3p,novel_255,novel_380,ssc-miR-181b,ssc-miR-194a,novel_449,ssc-miR-425-5p,ssc-miR-497,ssc-miR-4331,ssc-miR-181d-5p,ssc-m…	nuclear receptor subfamily 2 group F member 2 [Source:HGNC Symbol;Acc:HGNC:7976]
ENSSSCG00000002263	SLCO3A1	novel_594,ssc-miR-202-5p,novel_527,ssc-miR-212,ssc-miR-24-2-5p,ssc-miR-9843-3p,novel_440,ssc-miR-24-1-5p,novel_455,ssc-miR-218-5p,ssc-miR-193a-3p,novel_377,novel_517,novel_449,novel_488,ssc-miR-214	synaptic vesicle glycoprotein 2B [Source:HGNC Symbol;Acc:HGNC:16874]
ENSSSCG00000002265	FAM174B	novel_509,ssc-miR-338,ssc-miR-1839-5p,novel_455,ssc-miR-124a,ssc-miR-708-5p,novel_594,ssc-miR-145-5p,novel_599,ssc-miR-140-3p,ssc-miR-7135-5p,novel_429,novel_249,ssc-miR-139-3p,novel_489,ssc-miR-664-3p,novel_401,ssc-miR-214,novel_488,ssc-miR-339-5p,ssc-miR-181a,novel_239,novel_570,novel_564,ssc-miR-493-5p,ssc-miR-361-3p,novel_384,ssc-miR-9788-3p,novel_367,ssc-miR-1343,novel_251,ssc-miR-493-3p,ssc…	solute carrier organic anion transporter family member 3A1 [Source:HGNC Symbol;Acc:HGNC:10952]
ENSSSCG00000002266	CHD2	ssc-miR-324,novel_197,ssc-miR-107,novel_211,ssc-miR-23a,ssc-miR-7144-5p,ssc-miR-103,novel_591,novel_128,ssc-miR-23b,ssc-miR-628,novel_120,ssc-miR-345-3p,ssc-miR-9843-3p,ssc-miR-532-5p,novel_322,ssc-miR-1468,novel_382,novel_222,novel_380,novel_166,ssc-miR-326,ssc-miR-7142-3p,novel_249,novel_593,novel_577,novel_473,ssc-miR-361-5p,novel_508,novel_307,ssc-miR-7138-5p,ssc-miR-361-3p,novel_346,novel_52…	family with sequence similarity 174 member B [Source:HGNC Symbol;Acc:HGNC:34339]
ENSSSCG00000002267	RGMA	ssc-miR-24-2-5p,ssc-miR-199a-5p,novel_224,ssc-miR-133a-3p,novel_541,novel_138,ssc-miR-744,novel_560,ssc-miR-361-3p,novel_235,novel_420,novel_269,novel_307,ssc-miR-181a,ssc-miR-499-3p,novel_564,ssc-miR-424-5p,ssc-miR-383,ssc-miR-30a-3p,novel_570,ssc-miR-29c,novel_492,ssc-miR-135,ssc-miR-214,ssc-miR-874,ssc-miR-210,ssc-miR-152,ssc-miR-20b,ssc-miR-7135-3p,ssc-miR-29b,ssc-miR-151-5p,novel_316,novel_1…	chromodomain helicase DNA binding protein 2 [Source:HGNC Symbol;Acc:HGNC:1917]
ENSSSCG00000002269	MTHFD1	novel_298,ssc-miR-142-5p,novel_536,ssc-miR-124a,ssc-miR-218-5p,ssc-miR-196b-3p,ssc-miR-101,ssc-miR-155-5p,novel_222,ssc-miR-365-5p,novel_72,ssc-miR-27a,novel_577,novel_374,novel_517,ssc-miR-505,ssc-miR-27b-3p,ssc-miR-193a-3p,ssc-miR-532-3p,ssc-miR-383,novel_560,ssc-miR-2320-3p	repulsive guidance molecule family member a [Source:HGNC Symbol;Acc:HGNC:30308]
ENSSSCG00000002274	HSPA2	novel_249,ssc-miR-664-3p,ssc-miR-96-5p,ssc-miR-19a,novel_488,ssc-miR-146a-5p,ssc-miR-450b-5p,novel_252,ssc-miR-146b,ssc-miR-500,novel_173,novel_334,novel_258,ssc-miR-19b,novel_594,novel_224,novel_528	methylenetetrahydrofolate dehydrogenase, cyclohydrolase and formyltetrahydrofolate synthetase 1 [Source:HGNC Symbol;Acc:HGNC:7432]
ENSSSCG00000002275	PPP1R36	ssc-miR-1,novel_321,ssc-miR-708-5p,novel_594,ssc-miR-27b-5p,novel_148,ssc-miR-28-5p	heat shock protein family A (Hsp70) member 2 [Source:HGNC Symbol;Acc:HGNC:5235]
ENSSSCG00000002276	PLEKHG3	ssc-miR-542-3p,novel_316,ssc-miR-181b,ssc-miR-7137-5p,ssc-miR-1306-5p,ssc-miR-331-3p,ssc-miR-1285,ssc-miR-345-3p,ssc-miR-2320-5p,ssc-miR-1343,novel_275,ssc-miR-143-3p,novel_167,ssc-miR-181d-5p,novel_120,novel_467,ssc-miR-551a,ssc-miR-27b-5p,novel_346,ssc-miR-124a,ssc-miR-182,ssc-miR-193a-3p,ssc-miR-181a,novel_307,ssc-miR-4337,ssc-miR-383,ssc-miR-493-5p,ssc-miR-361-3p,ssc-miR-30b-3p,novel_420,nove…	protein phosphatase 1 regulatory subunit 36 [Source:HGNC Symbol;Acc:HGNC:20097]
ENSSSCG00000002277	SPTB	ssc-miR-769-5p,ssc-miR-193a-5p,novel_287,ssc-miR-7134-3p,ssc-miR-34c,novel_289,novel_330,ssc-miR-107,ssc-miR-7,ssc-miR-450b-3p,novel_246,novel_542,ssc-miR-30e-3p,ssc-miR-331-3p,novel_166,novel_316,ssc-miR-17-3p,ssc-miR-9851-3p,ssc-miR-221-5p,novel_175,novel_222,novel_382,ssc-miR-148a-3p,ssc-miR-218-5p,novel_454,ssc-miR-140-5p,novel_193,ssc-miR-30b-3p,ssc-miR-361-3p,novel_235,novel_384,novel_420,n…	pleckstrin homology and RhoGEF domain containing G3 [Source:HGNC Symbol;Acc:HGNC:20364]
ENSSSCG00000002279	GPX2	ssc-miR-1306-5p,ssc-miR-199a-5p,ssc-miR-18a,ssc-miR-542-3p,ssc-miR-149,ssc-miR-18b,novel_275,novel_235,novel_591,ssc-miR-184,ssc-miR-9820-5p,novel_128,novel_317,novel_290,novel_492,ssc-miR-92b-5p,novel_577,ssc-miR-199b-5p,novel_552,novel_593	spectrin beta, erythrocytic [Source:HGNC Symbol;Acc:HGNC:11274]
ENSSSCG00000002283	FUT8	novel_508,novel_148,ssc-miR-34a,ssc-miR-9851-3p,ssc-miR-421-5p,novel_380,ssc-miR-374a-5p,novel_179,novel_511,novel_509,ssc-miR-369,ssc-miR-129a-3p,ssc-miR-34c,ssc-miR-374b-5p	glutathione peroxidase 2 [Source:HGNC Symbol;Acc:HGNC:4554]
ENSSSCG00000002285	GPHN	ssc-miR-30e-3p,ssc-miR-24-2-5p,novel_451,novel_424,novel_506,novel_430,ssc-miR-145-5p,ssc-miR-190b,ssc-miR-935,ssc-miR-24-1-5p,novel_454,ssc-miR-148a-5p,ssc-miR-30a-3p,novel_488,ssc-miR-190a,ssc-miR-148b-5p,ssc-miR-361-5p,novel_249,ssc-miR-133a-5p,ssc-miR-664-3p,novel_486,novel_265,ssc-miR-96-5p	fucosyltransferase 8 [Source:HGNC Symbol;Acc:HGNC:4019]
ENSSSCG00000002288	ATP6V1D	ssc-miR-146a-5p,novel_242,ssc-miR-769-5p,ssc-miR-1,ssc-miR-500,novel_368,ssc-miR-30e-5p,ssc-miR-128,novel_542,novel_330,ssc-miR-139-5p,ssc-miR-17-3p,novel_536,novel_454,ssc-miR-2320-5p,ssc-miR-9788-3p,ssc-miR-421-3p,ssc-miR-190b,ssc-miR-383,ssc-miR-424-5p,ssc-miR-532-3p,novel_305,novel_420,novel_409,ssc-miR-374a-5p,novel_560,novel_517,novel_249,ssc-miR-505,ssc-miR-214,ssc-miR-455-5p,ssc-miR-30d,n…	gephyrin [Source:RefSeq peptide;Acc:NP_001230231]
ENSSSCG00000002290	PLEK2	ssc-miR-132,novel_506,ssc-miR-29a,ssc-miR-671-5p,ssc-miR-199b-3p,novel_527,ssc-miR-215,ssc-miR-196b-3p,ssc-miR-101,ssc-miR-338,ssc-miR-2320-3p,novel_420,novel_409,novel_305,novel_239,novel_570,ssc-miR-383,novel_564,novel_432,ssc-miR-455-5p,novel_492,ssc-miR-29c,novel_586,ssc-miR-29b,novel_596,ssc-miR-199a-3p,ssc-miR-192,ssc-miR-7137-5p,ssc-miR-935,novel_537,novel_193,novel_173,novel_368,ssc-miR-6…	ATPase H+ transporting V1 subunit D [Source:HGNC Symbol;Acc:HGNC:13527]
ENSSSCG00000002292	PLEKHH1	ssc-miR-545-5p,ssc-miR-215,novel_527,ssc-miR-199b-3p,novel_224,ssc-miR-708-5p,ssc-miR-100,ssc-let-7c,novel_249,ssc-miR-152,ssc-miR-125a,ssc-miR-339-5p,ssc-miR-214,ssc-miR-19a,ssc-miR-383,novel_239,ssc-miR-125b,novel_307,ssc-miR-92b-3p,novel_235,ssc-miR-1839-3p,ssc-miR-26a,ssc-miR-140-5p,ssc-miR-421-3p,ssc-miR-4338,ssc-miR-7137-5p,ssc-miR-192,novel_222,novel_382,novel_166,ssc-miR-30e-3p,ssc-miR-45…	pleckstrin 2 [Source:HGNC Symbol;Acc:HGNC:19238]
ENSSSCG00000002294	ARG2	novel_499,novel_578,novel_346,novel_568,ssc-miR-9843-3p,ssc-miR-145-3p,novel_275,novel_367,novel_584,ssc-miR-212,ssc-miR-151-5p,ssc-miR-199a-5p,novel_446,ssc-miR-183,ssc-miR-34a,novel_316,ssc-miR-150,novel_330,ssc-miR-34c,ssc-miR-455-5p,novel_545,ssc-miR-199b-5p,novel_508,ssc-miR-421-5p	pleckstrin homology, MyTH4 and FERM domain containing H1 [Source:HGNC Symbol;Acc:HGNC:17733]
ENSSSCG00000002295	VTI1B	novel_215,ssc-miR-664-3p,ssc-miR-128,ssc-miR-140-5p,ssc-miR-148b-5p,ssc-miR-23a,ssc-miR-532-3p,novel_528,ssc-miR-23b,ssc-miR-148a-5p	arginase 2 [Source:HGNC Symbol;Acc:HGNC:664]
ENSSSCG00000002296	RDH11	novel_427,novel_402,ssc-miR-199b-3p,ssc-miR-155-3p,novel_430,ssc-miR-20a,novel_460,ssc-miR-199a-5p,ssc-miR-27b-5p,novel_215,novel_202,ssc-miR-331-5p,novel_502,novel_521,ssc-miR-124a,ssc-miR-374b-5p,novel_258,ssc-miR-424-5p,ssc-miR-15b,novel_560,ssc-miR-365-3p,ssc-miR-374a-5p,ssc-miR-199b-5p,ssc-miR-20b,novel_577,novel_265,novel_586,novel_249,novel_517,ssc-miR-133b,novel_514,ssc-miR-199a-3p,ssc-mi…	vesicle transport through interaction with t-SNAREs 1B [Source:HGNC Symbol;Acc:HGNC:17793]
ENSSSCG00000002297	RDH12	ssc-miR-493-5p,ssc-miR-542-5p,ssc-miR-9820-5p,ssc-miR-15b,ssc-miR-361-5p,novel_514,ssc-miR-31,novel_278,novel_545,ssc-miR-22-3p,novel_472,ssc-miR-140-3p,novel_460,ssc-miR-186,ssc-miR-320,novel_430,ssc-miR-127,novel_515,novel_286,novel_502,ssc-miR-615,ssc-miR-148a-5p,ssc-miR-664-5p,novel_321,ssc-miR-103,ssc-miR-708-3p,novel_290,ssc-miR-28-5p,ssc-miR-15a,novel_2,ssc-miR-129a-3p,ssc-miR-497,novel_39…	retinol dehydrogenase 11 (all-trans/9-cis/11-cis) [Source:HGNC Symbol;Acc:HGNC:17964]
ENSSSCG00000002298	ZFYVE26	ssc-let-7g,ssc-miR-127,novel_441,ssc-miR-185,novel_594,novel_472,ssc-miR-140-3p,ssc-miR-20a,ssc-miR-7135-5p,novel_90,ssc-miR-22-3p,novel_203,ssc-miR-30a-5p,ssc-miR-148b-3p,ssc-miR-769-3p,novel_340,novel_488,ssc-miR-328,novel_508,ssc-miR-493-5p,ssc-miR-7138-5p,novel_206,ssc-miR-146b,novel_251,ssc-miR-1343,ssc-miR-30c-5p,ssc-let-7e,ssc-miR-17-5p,ssc-miR-153,ssc-miR-181b,ssc-miR-326,novel_374,ssc-le…	retinol dehydrogenase 12 (all-trans/9-cis/11-cis) [Source:HGNC Symbol;Acc:HGNC:19977]
ENSSSCG00000002305	EXD2	ssc-miR-326,novel_72,novel_446,novel_407,ssc-miR-7142-3p,ssc-miR-181b,novel_380,novel_250,novel_440,ssc-miR-18b,ssc-miR-1343,novel_313,ssc-miR-885-5p,ssc-miR-615,ssc-miR-181d-5p,novel_449,ssc-miR-9-1,ssc-miR-652,ssc-miR-7857-3p,ssc-miR-212,novel_472,ssc-miR-140-3p,ssc-miR-10a-5p,novel_387,ssc-miR-320,ssc-miR-145-5p,ssc-miR-149,novel_258,novel_455,novel_502,ssc-miR-27b-5p,ssc-miR-328,ssc-miR-9820-…	zinc finger FYVE-type containing 26 [Source:HGNC Symbol;Acc:HGNC:20761]
ENSSSCG00000002306	GALNT16	ssc-miR-2320-5p,ssc-miR-9788-3p,novel_193,ssc-miR-140-5p,novel_557,ssc-miR-9851-3p,novel_166,ssc-miR-17-3p,novel_222,ssc-miR-7137-5p,ssc-miR-331-3p,ssc-miR-27a,novel_542,ssc-miR-128,novel_287,ssc-miR-744,novel_584,ssc-miR-138,novel_346,ssc-miR-708-5p,ssc-miR-132,novel_265,ssc-miR-125a,novel_249,novel_489,ssc-miR-10a-3p,ssc-miR-339-5p,ssc-miR-885-3p,ssc-miR-193a-3p,ssc-miR-125b,ssc-miR-499-3p,ssc-…	exonuclease 3'-5' domain containing 2 [Source:HGNC Symbol;Acc:HGNC:20217]
ENSSSCG00000002307	ERH	novel_175,novel_387,ssc-miR-499-5p,novel_409,novel_353,ssc-miR-7138-3p,ssc-miR-212,novel_511,novel_421,ssc-miR-340	polypeptide N-acetylgalactosaminyltransferase 16 [Source:HGNC Symbol;Acc:HGNC:23233]
ENSSSCG00000002309	PLEKHD1	ssc-miR-16,ssc-miR-532-5p,ssc-miR-195,novel_193,novel_421,ssc-miR-331-3p,ssc-miR-1285,ssc-miR-326,ssc-miR-1306-5p,ssc-miR-7137-5p,novel_380,novel_166,ssc-miR-30c-3p,novel_289,ssc-miR-15a,novel_287,ssc-miR-23a,novel_542,ssc-miR-497,ssc-miR-23b,ssc-miR-628,ssc-miR-30c-1-3p,novel_173,ssc-miR-450b-5p,ssc-miR-335,ssc-miR-212,novel_429,novel_472,novel_506,novel_541,novel_527,ssc-miR-145-5p,ssc-miR-185,…	enhancer of rudimentary homolog (Drosophila) [Source:HGNC Symbol;Acc:HGNC:3447]
ENSSSCG00000002311	SUSD6	ssc-miR-424-5p,novel_305,ssc-miR-181a,ssc-miR-885-3p,ssc-miR-30b-5p,ssc-miR-24-3p,novel_541,ssc-miR-130b,ssc-miR-671-5p,ssc-miR-455-3p,novel_578,ssc-miR-196b-3p,ssc-miR-124a,novel_202,novel_252,ssc-miR-378,ssc-miR-30e-5p,ssc-miR-7144-5p,novel_289,ssc-miR-7,ssc-miR-7142-5p,ssc-miR-331-3p,ssc-miR-7135-3p,novel_361,ssc-miR-17-3p,novel_316,ssc-miR-450c-3p,ssc-miR-493-3p,ssc-miR-378b-3p,novel_367,ssc-…	pleckstrin homology and coiled-coil domain containing D1 [Source:HGNC Symbol;Acc:HGNC:20148]
ENSSSCG00000002315	SLC8A3	ssc-miR-1839-5p,novel_215,ssc-miR-9785-5p,novel_346,ssc-miR-24-3p,novel_460,novel_227,ssc-miR-7135-5p,ssc-miR-19b,ssc-miR-145-5p,novel_224,novel_441,ssc-miR-202-5p,novel_541,novel_131,ssc-miR-19a,ssc-miR-31,ssc-miR-339-5p,ssc-miR-2411,ssc-miR-361-3p,novel_369,ssc-miR-30b-3p,novel_239,novel_508,ssc-miR-30a-3p,ssc-miR-450c-3p,ssc-miR-1343,ssc-miR-2320-5p,novel_367,ssc-miR-491,novel_424,ssc-miR-30e-…	sushi domain containing 6 [Source:HGNC Symbol;Acc:HGNC:19956]
ENSSSCG00000002316	COX16	ssc-miR-99a,ssc-miR-100,ssc-miR-99b,ssc-miR-26a	solute carrier family 8 member A3 [Source:HGNC Symbol;Acc:HGNC:11070]
ENSSSCG00000002330	PCNX1	novel_488,ssc-miR-30a-5p,novel_577,ssc-miR-146b,novel_574,ssc-miR-493-5p,novel_206,novel_508,ssc-miR-15b,ssc-miR-9820-5p,novel_258,ssc-miR-149,novel_515,novel_455,ssc-miR-20a,ssc-miR-145-5p,novel_594,novel_2,ssc-miR-27b-3p,ssc-miR-15a,novel_520,novel_471,ssc-miR-545-3p,ssc-miR-143-5p,novel_467,ssc-miR-497,novel_374,ssc-miR-423-5p,novel_205,ssc-miR-122,ssc-miR-17-5p,ssc-miR-16,ssc-miR-195,novel_56…	COX16, cytochrome c oxidase assembly homolog [Source:HGNC Symbol;Acc:HGNC:20213]
ENSSSCG00000002332	SIPA1L1	ssc-miR-205,novel_601,ssc-let-7e,ssc-miR-450c-3p,ssc-miR-345-5p,ssc-miR-204,ssc-miR-2320-5p,novel_568,ssc-miR-365-5p,ssc-miR-1306-5p,ssc-miR-151-5p,ssc-miR-331-3p,novel_316,ssc-miR-28-3p,ssc-miR-192,ssc-miR-181b,novel_520,ssc-miR-23a,ssc-miR-27b-3p,novel_289,ssc-miR-429,ssc-let-7a,ssc-miR-7,ssc-let-7d-5p,ssc-miR-27a,ssc-miR-196a,ssc-miR-181d-5p,ssc-miR-196b-5p,ssc-miR-23b,novel_128,novel_290,nove…	pecanex homolog 1 (Drosophila) [Source:HGNC Symbol;Acc:HGNC:19740]
ENSSSCG00000002337	ZFYVE1	ssc-miR-497,ssc-miR-7,ssc-miR-130a,novel_471,ssc-miR-15a,novel_160,ssc-miR-491,novel_251,ssc-miR-9788-3p,ssc-miR-1343,novel_167,ssc-miR-195,ssc-miR-16,ssc-miR-148a-3p,novel_222,ssc-miR-365-5p,ssc-miR-1306-5p,novel_179,ssc-miR-151-5p,ssc-miR-874,ssc-miR-152,novel_265,ssc-miR-125a,novel_90,novel_432,novel_278,ssc-miR-769-3p,novel_340,ssc-miR-148b-3p,ssc-miR-505,ssc-miR-125b,ssc-miR-184,novel_307,ss…	signal induced proliferation associated 1 like 1 [Source:HGNC Symbol;Acc:HGNC:20284]
ENSSSCG00000002340	PSEN1	ssc-miR-106a,novel_353,ssc-miR-7144-5p,ssc-miR-425-5p,ssc-miR-7,ssc-miR-129a-5p,ssc-miR-30e-3p,ssc-miR-365-5p,ssc-miR-1306-5p,ssc-miR-7137-5p,ssc-miR-9851-3p,ssc-miR-17-5p,ssc-miR-24-1-5p,ssc-miR-421-3p,ssc-miR-365-3p,ssc-miR-451,ssc-miR-383,ssc-miR-532-3p,ssc-miR-30a-3p,novel_305,ssc-miR-193a-3p,ssc-miR-1271,ssc-miR-22-3p,ssc-miR-2411,ssc-miR-20b,ssc-miR-24-2-5p,ssc-miR-183,ssc-miR-20a,ssc-miR-1…	zinc finger FYVE-type containing 1 [Source:HGNC Symbol;Acc:HGNC:13180]
ENSSSCG00000002341	PAPLN	novel_492,ssc-miR-7138-3p,novel_574,ssc-miR-214,novel_194,novel_193,ssc-miR-128	-
ENSSSCG00000002349	ACOT4	ssc-miR-132,novel_179,ssc-miR-212,ssc-miR-455-3p,ssc-miR-150,novel_527,ssc-miR-374b-5p,ssc-miR-190b,ssc-miR-182,ssc-miR-9843-3p,novel_568,novel_409,ssc-miR-664-5p,novel_317,novel_535,novel_211,novel_433,ssc-miR-219a,novel_340,novel_467,novel_249	papilin, proteoglycan like sulfated glycoprotein [Source:HGNC Symbol;Acc:HGNC:19262]
ENSSSCG00000002352	ZNF410	novel_380,ssc-miR-153,ssc-miR-326,novel_446,novel_72,ssc-miR-374b-3p,ssc-miR-217,ssc-miR-491,ssc-miR-143-3p,ssc-miR-7140-3p,ssc-miR-16,ssc-let-7e,ssc-miR-195,novel_205,novel_290,ssc-miR-103,ssc-miR-664-5p,novel_128,ssc-miR-30c-1-3p,ssc-miR-148a-5p,novel_486,novel_197,novel_390,ssc-let-7d-5p,ssc-miR-497,novel_449,ssc-miR-30c-3p,ssc-miR-219a,ssc-let-7a,ssc-miR-27b-3p,ssc-miR-15a,novel_520,novel_430…	acyl-CoA thioesterase 4 [Source:HGNC Symbol;Acc:HGNC:19748]
ENSSSCG00000002353	FAM161B	ssc-miR-7135-3p,novel_596,novel_166,ssc-miR-17-3p,ssc-miR-199a-3p,novel_175,ssc-miR-10b,novel_557,ssc-miR-935,novel_537,ssc-miR-532-5p,novel_367,novel_421,ssc-miR-2320-5p,novel_193,ssc-miR-499-5p,novel_173,ssc-miR-30e-5p,ssc-miR-196a,ssc-miR-196b-5p,ssc-miR-500,ssc-miR-7144-5p,novel_211,ssc-miR-450b-3p,ssc-miR-128,novel_506,ssc-miR-199a-5p,ssc-miR-24-2-5p,ssc-miR-30d,novel_527,novel_468,ssc-miR-1…	zinc finger protein 410 [Source:HGNC Symbol;Acc:HGNC:20144]
ENSSSCG00000002354	COQ6	ssc-miR-9788-3p,ssc-miR-338,ssc-miR-145-3p,ssc-miR-4338,ssc-miR-196b-3p,novel_407,ssc-miR-7138-3p,ssc-miR-129a-5p,novel_552,ssc-miR-450b-3p,novel_203,novel_278,ssc-miR-664-5p,ssc-miR-383,novel_173,ssc-miR-1839-3p	family with sequence similarity 161 member B [Source:HGNC Symbol;Acc:HGNC:19854]
ENSSSCG00000002361	VRTN	ssc-miR-30d,ssc-miR-7138-3p,ssc-miR-7135-5p,ssc-miR-335,novel_455,novel_215,ssc-miR-149,novel_570,novel_206,novel_235,ssc-miR-361-3p,novel_384,ssc-miR-874,ssc-miR-30a-5p,novel_203,novel_514,ssc-miR-9851-3p,novel_316,ssc-miR-221-5p,novel_439,ssc-miR-1306-5p,ssc-miR-365-5p,ssc-miR-331-3p,ssc-miR-2320-5p,novel_250,novel_568,ssc-miR-450c-3p,novel_128,novel_160,ssc-miR-30e-5p,ssc-miR-615,novel_467,ssc…	coenzyme Q6, monooxygenase [Source:HGNC Symbol;Acc:HGNC:20233]
ENSSSCG00000002366	NPC2	novel_560,novel_236,ssc-miR-30c-1-3p,ssc-miR-99b,ssc-miR-9820-5p,ssc-miR-193a-5p,ssc-miR-424-5p,ssc-miR-15b,ssc-miR-15a,ssc-miR-652,novel_488,ssc-miR-30c-3p,ssc-miR-222,ssc-miR-497,novel_390,ssc-miR-99a,novel_179,ssc-miR-221-3p,ssc-miR-100,ssc-miR-183,ssc-miR-155-5p,novel_594,ssc-miR-155-3p,ssc-miR-195,ssc-miR-7140-3p,ssc-miR-16,novel_573,novel_346,novel_568,ssc-miR-140-5p	vertnin [Source:RefSeq peptide;Acc:NP_001182042]
ENSSSCG00000002370	AREL1	ssc-miR-378b-3p,ssc-miR-26a,novel_454,ssc-miR-9788-3p,novel_322,ssc-miR-1468,ssc-miR-218-5p,novel_557,novel_175,ssc-miR-221-5p,novel_284,novel_361,ssc-miR-199a-3p,ssc-miR-17-3p,novel_166,ssc-miR-9851-3p,ssc-miR-29b,novel_424,ssc-miR-1306-5p,novel_246,ssc-miR-450b-3p,ssc-miR-7142-5p,ssc-miR-107,novel_289,ssc-miR-23a,ssc-miR-7144-5p,ssc-miR-146a-5p,ssc-miR-106a,novel_368,novel_353,ssc-miR-378,ssc-m…	Epididymal secretory protein E1 [Source:UniProtKB/Swiss-Prot;Acc:O97763]
ENSSSCG00000002374	DLST	novel_346,novel_521,ssc-miR-133a-3p,novel_468,ssc-miR-671-5p,novel_224,novel_528,ssc-miR-24-2-5p,ssc-miR-199a-5p,ssc-let-7f,ssc-let-7c,ssc-miR-1296-5p,novel_517,ssc-let-7i,ssc-miR-874,ssc-miR-125a,ssc-miR-135,ssc-miR-505,ssc-miR-19a,ssc-miR-148b-5p,ssc-miR-424-5p,novel_317,ssc-miR-98,ssc-miR-30a-3p,ssc-miR-125b,novel_420,novel_384,ssc-miR-361-3p,novel_235,ssc-miR-218-5p,ssc-miR-10b,novel_175,ssc-…	apoptosis resistant E3 ubiquitin protein ligase 1 [Source:HGNC Symbol;Acc:HGNC:20363]
ENSSSCG00000002375	RPS6KL1	novel_557,ssc-miR-124a,novel_568,novel_367,novel_440,ssc-miR-744,ssc-miR-143-3p,ssc-miR-331-3p,ssc-miR-326,novel_472,ssc-miR-455-3p,ssc-miR-17-3p,ssc-miR-34a,novel_316,novel_330,ssc-miR-214,ssc-miR-34c,ssc-miR-551a,novel_287,novel_265,novel_384,novel_290,ssc-miR-423-5p	Dihydrolipoyllysine-residue succinyltransferase component of 2-oxoglutarate dehydrogenase complex, mitochondrial [Source:UniProtKB/Swiss-Prot;Acc:Q9N0F1]
ENSSSCG00000002377	EIF2B2	ssc-miR-29a,ssc-miR-132,ssc-miR-7138-5p,novel_305,novel_258,novel_340,novel_319,novel_367,ssc-miR-2320-5p,ssc-miR-96-5p	ribosomal protein S6 kinase like 1 [Source:HGNC Symbol;Acc:HGNC:20222]
ENSSSCG00000002379	ACYP1	ssc-miR-219b-3p,ssc-miR-429,novel_353	eukaryotic translation initiation factor 2B subunit beta [Source:HGNC Symbol;Acc:HGNC:3258]
ENSSSCG00000002380	ZC2HC1C	novel_420,ssc-miR-24-2-5p,ssc-miR-378,ssc-miR-671-5p,ssc-miR-187,novel_239,ssc-miR-182,novel_515,novel_486,ssc-miR-378b-3p,novel_367,ssc-miR-24-1-5p	acylphosphatase 1 [Source:HGNC Symbol;Acc:HGNC:179]
ENSSSCG00000002381	NEK9	ssc-miR-20a,novel_599,ssc-miR-574,novel_594,novel_258,novel_511,ssc-miR-145-3p,ssc-miR-493-5p,ssc-miR-15b,novel_508,ssc-miR-9820-5p,novel_278,novel_488,novel_473,novel_401,ssc-miR-199b-5p,ssc-miR-365-5p,novel_179,novel_417,ssc-miR-181b,ssc-miR-153,ssc-miR-16,ssc-miR-17-5p,ssc-miR-195,novel_568,ssc-miR-143-3p,ssc-miR-181d-5p,novel_597,novel_244,ssc-miR-423-5p,novel_2,ssc-miR-27b-3p,ssc-miR-1306-3p…	zinc finger C2HC-type containing 1C [Source:HGNC Symbol;Acc:HGNC:20354]
ENSSSCG00000002382	TMED10	ssc-miR-532-5p,novel_521,ssc-miR-331-5p,ssc-miR-138,ssc-miR-9788-3p,novel_286,novel_511,novel_424,ssc-miR-671-5p,novel_382,ssc-miR-455-3p,novel_402,novel_427,ssc-miR-30c-3p,ssc-miR-31,ssc-miR-139-5p,novel_319,novel_353,novel_242,ssc-miR-30c-1-3p,ssc-miR-30b-3p,ssc-miR-708-3p,novel_290,ssc-miR-532-3p	NIMA related kinase 9 [Source:HGNC Symbol;Acc:HGNC:18591]
ENSSSCG00000002383	FOS	ssc-miR-181d-5p,novel_148,ssc-miR-181a,novel_570,ssc-miR-29c,ssc-miR-34c,ssc-miR-139-5p,ssc-miR-1271,novel_433,ssc-miR-222,ssc-miR-7,ssc-miR-221-3p,ssc-miR-29b,ssc-miR-28-3p,ssc-miR-34a,ssc-miR-155-5p,ssc-miR-199a-3p,ssc-miR-199b-3p,novel_361,ssc-miR-181b,novel_430,ssc-miR-101,ssc-miR-149,ssc-miR-7140-3p,novel_440,novel_568,ssc-miR-1839-5p	transmembrane p24 trafficking protein 10 [Source:HGNC Symbol;Acc:HGNC:16998]
ENSSSCG00000002385	TGFB3	ssc-miR-1296-5p,novel_506,novel_472,ssc-miR-29a,novel_224,novel_138,ssc-miR-744,novel_560,ssc-miR-361-3p,ssc-miR-365-3p,ssc-miR-9820-5p,novel_508,ssc-miR-328,novel_203,ssc-miR-339-5p,novel_577,novel_179,ssc-miR-7135-3p,ssc-miR-151-5p,ssc-miR-326,novel_72,ssc-miR-34a,novel_222,ssc-miR-450c-3p,novel_173,ssc-miR-628,novel_591,novel_377,ssc-miR-34c,ssc-miR-139-5p,ssc-miR-4334-3p,ssc-miR-450b-3p	FBJ murine osteosarcoma viral oncogene homolog [Source:HGNC Symbol;Acc:HGNC:3796]
ENSSSCG00000002387	GPATCH2L	ssc-miR-30d,novel_508,novel_430,novel_382,ssc-miR-493-5p,ssc-miR-30e-5p,novel_420,ssc-miR-1,novel_421,novel_486,ssc-miR-935,ssc-miR-30a-5p,ssc-miR-196b-3p	transforming growth factor beta 3 [Source:HGNC Symbol;Acc:HGNC:11769]
ENSSSCG00000002389	VASH1	ssc-miR-16,ssc-miR-30c-5p,ssc-miR-1343,ssc-miR-491,ssc-miR-221-3p,ssc-miR-365-5p,novel_380,ssc-miR-339-3p,ssc-miR-27b-3p,novel_2,ssc-miR-194a,ssc-miR-4334-3p,novel_467,ssc-miR-296-3p,novel_155,ssc-miR-497,ssc-miR-4331,novel_348,novel_128,ssc-miR-149,novel_455,ssc-miR-7135-5p,ssc-miR-140-3p,novel_472,novel_204,ssc-miR-186,novel_402,ssc-miR-185,ssc-miR-30a-5p,ssc-miR-22-3p,novel_319,novel_194,ssc-m…	G-patch domain containing 2 like [Source:HGNC Symbol;Acc:HGNC:20210]
ENSSSCG00000002396	GSTZ1	ssc-miR-29b,novel_596,ssc-miR-9851-3p,novel_316,ssc-miR-221-5p,novel_557,ssc-miR-345-5p,ssc-miR-9788-3p,ssc-miR-345-3p,novel_334,ssc-miR-26a,ssc-miR-628,ssc-miR-193a-5p,ssc-miR-7144-5p,ssc-miR-146a-5p,ssc-miR-34c,novel_287,novel_289,novel_542,ssc-miR-450b-3p,novel_202,novel_235,ssc-miR-361-3p,novel_560,novel_420,ssc-miR-181a,novel_307,novel_347,novel_239,ssc-miR-125b,ssc-miR-532-3p,ssc-miR-455-5p…	vasohibin 1 [Source:HGNC Symbol;Acc:HGNC:19964]
ENSSSCG00000002403	VIPAS39	ssc-miR-326,ssc-miR-30e-3p,novel_472,ssc-miR-29b,ssc-miR-486,novel_441,ssc-miR-185,novel_316,novel_596,novel_557,novel_167,novel_303,ssc-miR-335,novel_384,novel_313,novel_353,novel_538,novel_560,ssc-miR-532-3p,novel_377,ssc-miR-30a-3p,ssc-miR-193a-3p,ssc-miR-31,ssc-miR-425-5p,ssc-miR-505,ssc-miR-29c,novel_492,ssc-miR-151-3p,novel_155,novel_577,novel_467	glutathione S-transferase zeta 1 [Source:HGNC Symbol;Acc:HGNC:4643]
ENSSSCG00000002404	SPTLC2	novel_377,novel_471,ssc-miR-96-5p,ssc-miR-129a-3p,ssc-miR-30c-3p,ssc-miR-9-1,novel_520,ssc-miR-15a,novel_535,ssc-miR-150,novel_451,novel_568,novel_440,ssc-miR-217,ssc-miR-195,novel_558,ssc-miR-365-3p,ssc-miR-146b,ssc-miR-194b-5p,novel_206,ssc-miR-9,novel_488,ssc-miR-10a-5p,ssc-miR-145-5p,novel_594,ssc-miR-145-3p,novel_509,novel_258,ssc-miR-196a,ssc-miR-30e-5p,ssc-miR-378,novel_542,novel_330,novel…	VPS33B interacting protein, apical-basolateral polarity regulator, spe-39 homolog [Source:HGNC Symbol;Acc:HGNC:20347]
ENSSSCG00000002411	GTF2A1	novel_455,novel_509,novel_258,ssc-miR-362,novel_430,ssc-miR-10a-5p,ssc-miR-7857-3p,novel_488,novel_278,ssc-miR-30a-5p,novel_508,ssc-miR-15b,ssc-miR-32,novel_107,ssc-miR-217,novel_573,ssc-miR-18b,ssc-miR-1343,novel_293,novel_440,ssc-miR-491,ssc-miR-16,ssc-miR-195,ssc-miR-30c-5p,ssc-miR-153,ssc-miR-150,ssc-miR-34a,novel_72,ssc-miR-497,ssc-miR-652,novel_449,ssc-miR-27b-3p,ssc-miR-15a,ssc-miR-103,nov…	serine palmitoyltransferase long chain base subunit 2 [Source:HGNC Symbol;Acc:HGNC:11278]
ENSSSCG00000002424	SPATA7	ssc-miR-193a-3p	general transcription factor IIA subunit 1 [Source:HGNC Symbol;Acc:HGNC:4646]
ENSSSCG00000002427	EML5	ssc-miR-29a,novel_506,ssc-miR-30d,ssc-miR-455-3p,novel_528,ssc-miR-133b,ssc-miR-29c,ssc-miR-664-3p,ssc-miR-10a-3p,ssc-miR-30b-5p,novel_552,novel_249,ssc-miR-152,novel_586,ssc-miR-20b,novel_409,novel_560,novel_235,ssc-miR-383,novel_317,ssc-miR-30a-3p,novel_347,novel_305,ssc-miR-450c-3p,ssc-miR-1468,ssc-miR-218-5p,novel_557,ssc-miR-26a,ssc-miR-140-5p,novel_334,ssc-miR-30e-3p,ssc-miR-29b,ssc-miR-221…	spermatogenesis associated 7 [Source:HGNC Symbol;Acc:HGNC:20423]
ENSSSCG00000002428	TTC8	ssc-miR-130b,ssc-miR-6782-3p,ssc-miR-7135-5p,ssc-miR-20a,ssc-miR-7135-3p,ssc-miR-142-3p,ssc-miR-17-5p,ssc-miR-184,ssc-miR-365-3p,ssc-miR-106a,ssc-miR-30b-3p,novel_249,ssc-miR-130a,ssc-miR-20b,ssc-miR-210,ssc-miR-361-5p	echinoderm microtubule associated protein like 5 [Source:HGNC Symbol;Acc:HGNC:18197]
ENSSSCG00000002429	FOXN3	novel_515,novel_258,novel_455,novel_227,ssc-miR-708-5p,novel_224,novel_528,novel_402,novel_527,novel_541,ssc-miR-455-5p,ssc-miR-135,ssc-miR-874,novel_545,novel_206,novel_420,novel_574,ssc-miR-365-3p,novel_305,ssc-miR-499-3p,novel_421,ssc-miR-1343,novel_596,ssc-miR-9851-3p,ssc-miR-221-5p,novel_287,novel_374,ssc-miR-129a-5p,ssc-miR-128,novel_542,novel_353,ssc-miR-450b-5p,ssc-miR-193a-5p,novel_321,s…	tetratricopeptide repeat domain 8 [Source:HGNC Symbol;Acc:HGNC:20087]
ENSSSCG00000002430	EFCAB11	novel_107,ssc-miR-320,novel_454,novel_528,ssc-miR-362	Sus scrofa forkhead box N3 (FOXN3), mRNA. [Source:RefSeq mRNA;Acc:NM_001044536]
ENSSSCG00000002432	KCNK13	ssc-miR-7135-5p,novel_430,ssc-miR-671-5p,novel_468,ssc-miR-133a-3p,ssc-miR-545-5p,novel_258,ssc-miR-7138-5p,ssc-miR-361-3p,novel_560,novel_347,novel_317,ssc-miR-424-5p,ssc-miR-15b,ssc-miR-214,ssc-miR-664-3p,novel_179,ssc-miR-221-3p,ssc-miR-365-5p,ssc-miR-151-5p,ssc-miR-34a,ssc-miR-542-3p,ssc-miR-195,ssc-miR-16,ssc-miR-9788-3p,ssc-miR-204,ssc-miR-4331,ssc-miR-34c,novel_309,ssc-miR-15a,ssc-miR-7134…	EF-hand calcium binding domain 11 [Source:HGNC Symbol;Acc:HGNC:20357]
ENSSSCG00000002433	PSMC1	novel_460,novel_472,ssc-miR-450c-3p,ssc-miR-326,novel_454,ssc-miR-532-3p,novel_317	potassium two pore domain channel subfamily K member 13 [Source:HGNC Symbol;Acc:HGNC:6275]
ENSSSCG00000002441	PPP4R3A	ssc-miR-425-5p,novel_287,novel_390,ssc-miR-128,ssc-miR-96-5p,ssc-miR-7,ssc-miR-148a-5p,ssc-miR-7144-5p,novel_377,ssc-miR-193a-5p,ssc-miR-4338,novel_601,ssc-miR-26a,novel_251,novel_573,ssc-miR-421-3p,novel_439,novel_222,ssc-miR-17-3p,ssc-miR-148b-5p,novel_593,ssc-miR-874,ssc-miR-125a,novel_508,ssc-miR-125b,novel_499,novel_258,novel_515,ssc-miR-124a,ssc-miR-545-5p,ssc-miR-1839-5p,ssc-miR-331-5p,ssc…	proteasome 26S subunit, ATPase 1 [Source:HGNC Symbol;Acc:HGNC:9547]
ENSSSCG00000002442	CATSPERB	ssc-miR-219b-3p,novel_334,novel_128	protein phosphatase 4 regulatory subunit 3A [Source:HGNC Symbol;Acc:HGNC:20219]
ENSSSCG00000002443	TC2N	novel_196,novel_278,novel_488,novel_473,ssc-miR-9,novel_319,novel_577,ssc-miR-32,novel_508,ssc-miR-9820-5p,ssc-miR-149,novel_509,novel_227,novel_460,novel_599,ssc-miR-320,ssc-miR-155-5p,ssc-miR-145-5p,novel_594,ssc-miR-27b-3p,novel_449,ssc-miR-9-1,ssc-miR-151-3p,novel_471,ssc-miR-96-5p,ssc-miR-545-3p,novel_348,ssc-miR-4331,ssc-miR-103,novel_601,novel_440,ssc-miR-18b,novel_72,novel_255,ssc-miR-486…	cation channel sperm associated auxiliary subunit beta [Source:HGNC Symbol;Acc:HGNC:20500]
ENSSSCG00000002444	FBLN5	novel_508,ssc-miR-9820-5p,ssc-miR-769-5p,ssc-miR-493-5p,ssc-miR-7138-5p,novel_489,ssc-miR-27a,novel_545,ssc-miR-7,ssc-miR-191,ssc-miR-27b-3p,ssc-miR-885-3p,ssc-miR-135,ssc-miR-455-5p,ssc-miR-34c,novel_492,ssc-miR-6782-3p,ssc-miR-34a,novel_441,ssc-miR-212,ssc-miR-326,ssc-miR-1285,novel_429,novel_460,novel_227,novel_472,ssc-miR-140-5p,ssc-miR-421-3p,ssc-miR-9788-3p,ssc-miR-345-5p,ssc-miR-450c-3p	tandem C2 domains, nuclear [Source:HGNC Symbol;Acc:HGNC:19859]
ENSSSCG00000002452	LGMN	ssc-miR-361-5p,novel_203,novel_278,ssc-miR-2411,ssc-miR-92b-5p,novel_194,novel_319,ssc-miR-22-3p,novel_517,ssc-miR-139-3p,ssc-miR-361-3p,novel_235,novel_409,ssc-miR-9820-5p,novel_307,novel_508,ssc-miR-124a,ssc-miR-215,ssc-miR-149,ssc-miR-744,novel_472,ssc-miR-1296-5p,ssc-miR-24-3p,novel_460,novel_427,ssc-miR-423-3p,ssc-miR-130b,ssc-miR-671-5p,ssc-miR-7134-3p,ssc-miR-30c-3p,ssc-miR-7,novel_374,ssc…	fibulin 5 [Source:HGNC Symbol;Acc:HGNC:3602]
ENSSSCG00000002455	GOLGA5	ssc-miR-212,ssc-miR-101,ssc-miR-493-5p,ssc-miR-7138-5p,ssc-miR-499-3p,ssc-miR-421-5p,ssc-miR-338	legumain [Source:HGNC Symbol;Acc:HGNC:9472]
ENSSSCG00000002456	CHGA	novel_316,ssc-miR-138,ssc-miR-221-5p,novel_255,novel_206,ssc-miR-361-3p	golgin A5 [Source:HGNC Symbol;Acc:HGNC:4428]
ENSSSCG00000002457	ITPK1	ssc-miR-138,ssc-miR-9785-5p,ssc-miR-130b,ssc-miR-671-5p,novel_220,ssc-miR-187,ssc-miR-30d,ssc-miR-7138-3p,ssc-miR-7134-5p,ssc-miR-18a,ssc-miR-874,ssc-miR-152,ssc-miR-30b-5p,ssc-miR-139-3p,ssc-miR-214,ssc-miR-505,novel_307,ssc-miR-181a,ssc-miR-193a-3p,novel_239,ssc-miR-424-5p,ssc-miR-383,novel_235,ssc-miR-30b-3p,novel_560,ssc-miR-361-3p,novel_384,ssc-miR-2320-5p,novel_536,ssc-miR-378b-3p,novel_557…	chromogranin-A precursor [Source:RefSeq peptide;Acc:NP_001157477]
ENSSSCG00000002458	TMEM251	novel_488,ssc-miR-9843-3p,novel_455,ssc-miR-664-3p,novel_542,ssc-miR-17-3p,ssc-miR-199b-3p,novel_597,novel_508	inositol-tetrakisphosphate 1-kinase [Source:RefSeq peptide;Acc:NP_001137164]
ENSSSCG00000002459	GON7	novel_265,ssc-miR-450b-3p,novel_203,ssc-miR-450c-3p	Transmembrane protein 251 [Source:UniProtKB/Swiss-Prot;Acc:Q6QA74]
ENSSSCG00000002460	UBR7	novel_249,ssc-miR-874,ssc-miR-885-3p,novel_278,novel_492,ssc-miR-29c,novel_508,ssc-miR-9810-3p,ssc-miR-499-3p,novel_307,ssc-miR-9820-5p,ssc-miR-542-5p,ssc-miR-30b-3p,novel_560,novel_455,novel_509,ssc-miR-149,ssc-miR-101,ssc-miR-124a,ssc-miR-202-5p,ssc-miR-671-5p,ssc-miR-185,ssc-miR-29a,ssc-miR-7134-5p,ssc-miR-24-3p,novel_390,novel_467,novel_374,ssc-miR-7,novel_330,ssc-miR-129a-3p,ssc-miR-340,nove…	GON7, KEOPS complex subunit homolog [Source:HGNC Symbol;Acc:HGNC:20356]
ENSSSCG00000002461	BTBD7	ssc-miR-545-5p,ssc-miR-124a,ssc-miR-196b-3p,novel_138,ssc-miR-338,novel_584,ssc-miR-138,novel_202,novel_346,ssc-miR-132,ssc-miR-29a,ssc-miR-19b,ssc-miR-455-3p,novel_224,novel_541,ssc-miR-130b,ssc-miR-30d,novel_527,ssc-miR-19a,ssc-miR-885-3p,ssc-miR-20b,ssc-miR-92b-5p,ssc-miR-152,ssc-miR-30b-5p,novel_517,novel_249,ssc-miR-664-3p,novel_235,novel_560,ssc-miR-30b-3p,ssc-miR-2320-3p,novel_269,novel_31…	ubiquitin protein ligase E3 component n-recognin 7 (putative) [Source:HGNC Symbol;Acc:HGNC:20344]
ENSSSCG00000002462	COX8C	novel_269,ssc-miR-383,novel_508	BTB domain containing 7 [Source:HGNC Symbol;Acc:HGNC:18269]
ENSSSCG00000002467	ASB2	ssc-miR-16,ssc-miR-15a,ssc-miR-195,ssc-miR-424-5p,ssc-miR-15b,ssc-miR-383,ssc-miR-497	cytochrome c oxidase subunit 8C [Source:HGNC Symbol;Acc:HGNC:24382]
ENSSSCG00000002469	OTUB2	ssc-miR-421-3p,ssc-miR-217,novel_367,novel_440,novel_193,novel_557,ssc-miR-9860-5p,ssc-let-7e,ssc-miR-339-3p,novel_166,ssc-miR-542-3p,ssc-miR-34a,ssc-miR-7137-5p,ssc-let-7d-5p,novel_542,ssc-miR-128,ssc-miR-34c,ssc-miR-139-5p,ssc-miR-219a,ssc-let-7a,novel_330,novel_377,novel_142,ssc-let-7g,ssc-miR-335,ssc-miR-1839-5p,novel_455,ssc-miR-455-3p,ssc-miR-671-5p,novel_468,ssc-miR-133a-3p,ssc-miR-132,ssc…	ankyrin repeat and SOCS box containing 2 [Source:HGNC Symbol;Acc:HGNC:16012]
ENSSSCG00000002471	ISG12(A)	novel_242,ssc-miR-7138-3p,ssc-miR-9820-5p,ssc-miR-542-3p,ssc-miR-17-3p,novel_596,novel_557,ssc-miR-2411,ssc-miR-9788-3p,ssc-miR-217	OTU deubiquitinase, ubiquitin aldehyde binding 2 [Source:HGNC Symbol;Acc:HGNC:20351]
ENSSSCG00000002474	PPP4R4	ssc-miR-196a,ssc-miR-30c-1-3p,ssc-miR-1,ssc-miR-7135-5p,ssc-miR-196b-5p,ssc-miR-10a-5p,ssc-miR-361-5p,ssc-miR-374a-3p,ssc-miR-205,ssc-miR-10b,novel_578,ssc-miR-30c-3p,novel_275,ssc-miR-374b-3p	interferon, alpha-inducible protein 27 [Source:HGNC Symbol;Acc:HGNC:5397]
ENSSSCG00000002475	SERPINA6	novel_460,ssc-miR-30c-1-3p,ssc-miR-185,ssc-miR-7137-5p,novel_222,ssc-miR-374a-3p,ssc-miR-551a,ssc-miR-545-5p,ssc-miR-7140-3p,ssc-miR-30c-3p,ssc-miR-214,novel_454,ssc-miR-374b-3p	protein phosphatase 4 regulatory subunit 4 [Source:HGNC Symbol;Acc:HGNC:23788]
ENSSSCG00000002476	SERPINA1	novel_557	serpin family A member 6 [Source:HGNC Symbol;Acc:HGNC:1540]
ENSSSCG00000002481	SERPINA5	ssc-miR-133a-5p,ssc-miR-652,ssc-miR-214,ssc-miR-505,novel_289,ssc-miR-425-5p,novel_287,ssc-miR-532-3p,ssc-miR-193a-5p,ssc-miR-450b-5p,novel_307,ssc-miR-378,novel_502,ssc-miR-378b-3p,ssc-miR-9843-3p,ssc-miR-1343,novel_573,novel_298,novel_138,ssc-miR-450c-3p,ssc-miR-101,ssc-miR-362,novel_557,novel_430,ssc-miR-671-5p,novel_175,ssc-miR-326,novel_550,novel_451,novel_472	serpin family A member 1 [Source:HGNC Symbol;Acc:HGNC:8941]
ENSSSCG00000002487	SERPINA3-2	novel_293,ssc-miR-2320-5p,novel_307,novel_255,ssc-miR-1306-5p,novel_384,novel_138	serpin family A member 5 [Source:HGNC Symbol;Acc:HGNC:8723]
ENSSSCG00000002494	CLMN	novel_578,ssc-miR-215,novel_468,ssc-miR-212,novel_472,ssc-miR-140-3p,ssc-miR-24-3p,novel_460,ssc-miR-664-3p,ssc-miR-139-3p,novel_249,ssc-miR-152,novel_265,ssc-miR-148b-3p,ssc-miR-885-3p,novel_488,ssc-miR-383,ssc-miR-328,novel_570,novel_317,ssc-miR-9820-5p,novel_239,ssc-miR-193a-3p,novel_560,ssc-miR-1839-3p,novel_568,novel_536,ssc-miR-140-5p,ssc-miR-9788-3p,novel_421,ssc-miR-218-5p,ssc-miR-9860-5p…	-
ENSSSCG00000002496	GLRX5	ssc-miR-1839-3p,ssc-miR-378,ssc-miR-361-3p,novel_508,ssc-miR-383,ssc-miR-34c,novel_203,ssc-miR-19a,ssc-miR-148b-3p,ssc-miR-143-5p,ssc-miR-130a,ssc-miR-152,ssc-miR-450b-3p,ssc-miR-140-3p,novel_599,ssc-miR-1306-5p,novel_506,novel_227,ssc-miR-19b,ssc-miR-34a,ssc-miR-148a-3p,ssc-miR-130b,novel_430,ssc-miR-4338,ssc-miR-2320-5p,ssc-miR-9788-3p,novel_440,novel_303,ssc-miR-378b-3p	calmin [Source:HGNC Symbol;Acc:HGNC:19972]
ENSSSCG00000002497	TCL1B	novel_574,novel_420,novel_206,ssc-miR-361-3p,ssc-miR-424-5p,ssc-miR-15b,ssc-miR-125b,ssc-miR-214,ssc-miR-1271,ssc-miR-22-3p,ssc-miR-125a,ssc-miR-7138-3p,ssc-miR-140-3p,novel_387,novel_468,novel_346,ssc-miR-338,ssc-miR-615,ssc-miR-652,ssc-miR-15a,ssc-miR-34c,novel_287,ssc-miR-7,ssc-miR-497,ssc-miR-331-3p,novel_382,ssc-miR-7137-5p,ssc-miR-34a,novel_316,ssc-miR-16,ssc-miR-195,novel_293,novel_440,nov…	glutaredoxin 5 [Source:HGNC Symbol;Acc:HGNC:20134]
ENSSSCG00000002505	PAPOLA	ssc-miR-219a,novel_2,ssc-miR-194a,novel_520,novel_471,ssc-miR-143-5p,ssc-miR-129a-5p,novel_353,ssc-miR-106a,ssc-miR-30e-5p,ssc-miR-378,novel_348,novel_377,ssc-miR-708-3p,ssc-miR-28-5p,ssc-miR-122,novel_321,ssc-miR-532-5p,ssc-miR-17-5p,ssc-miR-935,ssc-miR-378b-3p,novel_446,ssc-miR-30e-3p,novel_72,ssc-miR-365-5p,ssc-miR-221-5p,ssc-miR-7137-5p,ssc-miR-153,ssc-miR-28-3p,novel_488,ssc-miR-135,novel_27…	T-cell leukemia/lymphoma 1B [Source:HGNC Symbol;Acc:HGNC:11649]
ENSSSCG00000002506	VRK1	ssc-miR-27b-3p,novel_488,ssc-miR-27a	poly(A) polymerase alpha [Source:HGNC Symbol;Acc:HGNC:14981]
ENSSSCG00000002509	CCNK	ssc-miR-193a-3p,novel_307,novel_239,novel_347,ssc-miR-125b,novel_420,novel_384,novel_235,ssc-miR-125a,ssc-miR-19a,ssc-miR-214,ssc-miR-339-5p,ssc-miR-1271,ssc-miR-133b,novel_492,ssc-miR-30d,novel_224,ssc-miR-708-5p,ssc-miR-7134-5p,ssc-miR-1296-5p,ssc-miR-138,novel_138,novel_499,ssc-miR-101,ssc-miR-196b-5p,ssc-miR-628,novel_368,ssc-miR-500,ssc-miR-450b-3p,ssc-miR-130a,ssc-miR-27a,novel_257,novel_22…	vaccinia related kinase 1 [Source:HGNC Symbol;Acc:HGNC:12718]
ENSSSCG00000002510	CYP46A1	ssc-miR-423-5p,ssc-miR-28-5p,novel_321,novel_368,ssc-miR-181d-5p,novel_538,ssc-let-7d-5p,novel_330,ssc-let-7a,ssc-miR-181b,ssc-miR-221-5p,novel_596,ssc-miR-331-3p,ssc-miR-151-5p,ssc-miR-486,novel_107,novel_440,ssc-miR-143-3p,ssc-let-7e,ssc-miR-98,novel_305,novel_307,ssc-miR-181a,novel_420,ssc-miR-493-5p,novel_235,ssc-let-7i,ssc-miR-2411,ssc-miR-505,ssc-miR-708-5p,ssc-miR-183,ssc-miR-24-3p,ssc-let…	cyclin K [Source:HGNC Symbol;Acc:HGNC:1596]
ENSSSCG00000002520	SLC25A29	novel_289,ssc-miR-9-1,ssc-miR-30c-3p,novel_449,ssc-miR-4334-3p,novel_287,ssc-miR-194a,novel_542,novel_246,novel_467,novel_173,ssc-miR-4331,ssc-miR-30c-1-3p,ssc-miR-146a-5p,ssc-miR-122,novel_557,ssc-miR-24-1-5p,ssc-miR-2320-5p,ssc-miR-1343,novel_446,ssc-miR-331-3p,novel_162,novel_255,ssc-miR-425-3p,ssc-miR-339-5p,ssc-miR-769-3p,ssc-miR-135,ssc-miR-19a,ssc-miR-214,novel_432,ssc-miR-9,ssc-miR-22-3p,…	cytochrome P450 family 46 subfamily A member 1 [Source:HGNC Symbol;Acc:HGNC:2641]
ENSSSCG00000002523	CDC42BPB	ssc-miR-122,novel_160,ssc-miR-146a-5p,ssc-miR-30c-1-3p,novel_173,novel_538,ssc-miR-615,novel_353,ssc-miR-628,novel_120,ssc-miR-27a,ssc-miR-96-5p,ssc-miR-7134-3p,ssc-miR-4334-3p,ssc-miR-30c-3p,ssc-miR-27b-3p,novel_380,ssc-miR-199a-3p,novel_166,ssc-miR-221-5p,novel_255,ssc-miR-582,ssc-miR-365-5p,novel_454,ssc-miR-345-5p,ssc-miR-499-3p,novel_564,ssc-miR-7138-5p,ssc-miR-146b,novel_384,novel_254,novel…	solute carrier family 25 member 29 [Source:HGNC Symbol;Acc:HGNC:20116]
ENSSSCG00000002525	TRAF3	novel_160,novel_353,ssc-miR-628,ssc-miR-27a,ssc-miR-128,novel_246,ssc-miR-23a,novel_257,ssc-miR-107,ssc-miR-9851-3p,ssc-miR-425-3p,novel_166,ssc-miR-29b,ssc-miR-142-3p,ssc-miR-2320-5p,ssc-miR-10b,ssc-miR-4338,novel_307,novel_347,novel_239,ssc-miR-532-3p,ssc-miR-383,novel_235,novel_249,ssc-miR-139-3p,novel_432,ssc-miR-214,ssc-miR-339-5p,novel_527,ssc-miR-7138-3p,ssc-miR-29a,novel_303,ssc-miR-545-5…	CDC42 binding protein kinase beta [Source:HGNC Symbol;Acc:HGNC:1738]
ENSSSCG00000002527	ANKRD9	ssc-miR-20a,ssc-miR-17-5p,ssc-miR-106a,ssc-miR-20b	TNF receptor associated factor 3 [Source:HGNC Symbol;Acc:HGNC:12033]
ENSSSCG00000002531	MOK	novel_235,ssc-miR-30b-3p,novel_560,ssc-miR-383,ssc-miR-744,novel_454,novel_542,ssc-miR-22-3p,novel_249	ankyrin repeat domain 9 [Source:HGNC Symbol;Acc:HGNC:20096]
ENSSSCG00000002532	ZNF839	ssc-miR-184,novel_307,novel_570,novel_384,ssc-miR-23b,ssc-miR-34c,ssc-miR-17-3p,ssc-miR-34a,novel_255,novel_311,ssc-miR-151-5p,novel_367,ssc-miR-9788-3p,novel_334,ssc-miR-95,ssc-miR-345-5p	MOK protein kinase [Source:HGNC Symbol;Acc:HGNC:9833]
ENSSSCG00000002544	PPP1R13B	novel_557,ssc-miR-10b,novel_322,ssc-miR-345-3p,ssc-miR-9788-3p,novel_454,novel_536,ssc-miR-26a,ssc-miR-29b,ssc-miR-1306-5p,ssc-miR-7135-3p,novel_162,novel_326,novel_166,ssc-miR-17-3p,novel_382,ssc-miR-192,ssc-miR-7137-5p,novel_284,novel_211,ssc-miR-107,novel_289,ssc-miR-130a,ssc-miR-7,ssc-miR-128,ssc-miR-450b-3p,novel_542,ssc-miR-769-5p,novel_591,ssc-miR-215,ssc-miR-4332,novel_138,novel_578,ssc-m…	zinc finger protein 839 [Source:HGNC Symbol;Acc:HGNC:20345]
ENSSSCG00000002550	C14orf2	ssc-miR-15b,ssc-miR-424-5p,novel_317,novel_387,novel_236,ssc-miR-497,novel_275,novel_467,ssc-miR-16,ssc-miR-15a,ssc-miR-195	protein phosphatase 1 regulatory subunit 13B [Source:HGNC Symbol;Acc:HGNC:14950]
ENSSSCG00000002554	PLD4	novel_330,ssc-miR-885-3p,ssc-miR-34c,novel_536,novel_542,ssc-miR-874,ssc-miR-500,ssc-miR-326,novel_255,novel_472,novel_369,ssc-miR-423-5p,ssc-miR-34a	chromosome 14 open reading frame 2 [Source:HGNC Symbol;Acc:HGNC:1188]
ENSSSCG00000002557	NUDT14	ssc-miR-331-3p,ssc-miR-664-5p	phospholipase D family member 4 [Source:HGNC Symbol;Acc:HGNC:23792]
ENSSSCG00000002620	EFHC1	ssc-miR-499-3p,ssc-miR-335,novel_374,novel_322,ssc-miR-499-5p	nudix hydrolase 14 [Source:HGNC Symbol;Acc:HGNC:20141]
ENSSSCG00000002622	TMEM14A	ssc-miR-542-3p,novel_148,novel_597,ssc-miR-383,novel_353,ssc-miR-205,ssc-miR-361-5p,ssc-miR-425-5p	EF-hand domain containing 1 [Source:HGNC Symbol;Acc:HGNC:16406]
ENSSSCG00000002623	-	ssc-miR-769-3p,ssc-miR-133b,novel_319,ssc-miR-151-3p,ssc-miR-1343	transmembrane protein 14A [Source:HGNC Symbol;Acc:HGNC:21076]
ENSSSCG00000002627	GSTA4	novel_258,ssc-miR-16,ssc-miR-101,ssc-miR-182,ssc-miR-195,ssc-miR-362,novel_303,ssc-miR-9788-3p,ssc-miR-24-3p,ssc-miR-34a,ssc-miR-185,novel_196,ssc-miR-34c,ssc-miR-15a,ssc-miR-497,novel_155,novel_368,novel_235,ssc-miR-424-5p,ssc-miR-15b,novel_128	glutathione S-transferase alpha M14 [Source:RefSeq peptide;Acc:NP_999554]
ENSSSCG00000002628	ICK	novel_594,ssc-miR-140-3p,ssc-miR-212,ssc-miR-145-3p,novel_509,novel_511,ssc-miR-331-5p,novel_455,novel_508,ssc-miR-32,ssc-miR-365-3p,ssc-miR-146b,novel_254,novel_319,ssc-miR-9,ssc-miR-30a-5p,novel_203,novel_488,novel_278,novel_196,novel_380,ssc-miR-542-3p,ssc-miR-181b,ssc-miR-365-5p,novel_407,novel_72,ssc-miR-217,ssc-miR-204,novel_573,ssc-miR-1343,ssc-miR-143-3p,novel_440,novel_107,ssc-miR-30c-5p…	glutathione S-transferase alpha 4 [Source:HGNC Symbol;Acc:HGNC:4629]
ENSSSCG00000002629	FBXO9	novel_258,ssc-miR-23a,novel_584,ssc-miR-421-3p,ssc-miR-23b,novel_368,ssc-miR-7141-5p,ssc-miR-24-3p,ssc-miR-542-3p	intestinal cell kinase [Source:HGNC Symbol;Acc:HGNC:21219]
ENSSSCG00000002635	SPIRE2	novel_468,ssc-miR-130b,novel_222,ssc-miR-17-3p,novel_316,novel_528,ssc-miR-151-5p,ssc-miR-331-3p,ssc-miR-140-3p,ssc-miR-1306-5p,novel_440,ssc-miR-124a,ssc-miR-125b,ssc-miR-193a-5p,ssc-miR-361-3p,ssc-miR-493-5p,novel_235,novel_206,novel_236,novel_542,ssc-miR-92b-5p,ssc-miR-125a,ssc-miR-130a,ssc-miR-1271	F-box protein 9 [Source:HGNC Symbol;Acc:HGNC:13588]
ENSSSCG00000002639	TUBB3	ssc-miR-6782-3p,novel_387,novel_472,novel_255,ssc-miR-29b,ssc-miR-326,ssc-miR-744,novel_167,novel_502,novel_557,ssc-miR-545-5p,novel_317,ssc-miR-29c,novel_2,ssc-miR-191,ssc-miR-429	spire type actin nucleation factor 2 [Source:HGNC Symbol;Acc:HGNC:30623]
ENSSSCG00000002646	TRAPPC2L	ssc-miR-331-3p,ssc-miR-9860-5p,novel_287,novel_455,ssc-miR-383,novel_239,novel_467	tubulin beta 3 class III [Source:HGNC Symbol;Acc:HGNC:20772]
ENSSSCG00000002648	CBFA2T3	ssc-miR-24-3p,ssc-let-7c,ssc-let-7f,ssc-miR-18a,ssc-miR-92a,ssc-miR-708-5p,novel_527,ssc-miR-182,ssc-miR-744,ssc-miR-138,ssc-miR-1839-5p,ssc-miR-30b-3p,ssc-miR-181a,ssc-miR-92b-3p,ssc-miR-125b,ssc-miR-30a-3p,ssc-miR-98,ssc-miR-532-3p,ssc-miR-424-5p,ssc-miR-214,ssc-miR-125a,ssc-miR-92b-5p,ssc-miR-2411,ssc-let-7i,novel_552,ssc-miR-10a-3p,ssc-miR-30e-3p,ssc-miR-425-3p,novel_284,novel_557,ssc-miR-363…	trafficking protein particle complex 2 like [Source:HGNC Symbol;Acc:HGNC:30887]
ENSSSCG00000002651	CDT1	ssc-miR-199b-5p,ssc-miR-20b,novel_542,novel_287,ssc-miR-34c,ssc-miR-19a,ssc-miR-328,ssc-miR-106a,ssc-miR-491,novel_275,ssc-miR-17-5p,novel_316,ssc-miR-34a,ssc-miR-19b,ssc-miR-20a,ssc-miR-199a-5p,novel_326	CBFA2/RUNX1 translocation partner 3 [Source:HGNC Symbol;Acc:HGNC:1537]
ENSSSCG00000002655	MAP1LC3B	novel_550,novel_361,ssc-miR-192,ssc-miR-450c-3p,ssc-miR-10b,ssc-miR-1468,novel_536,ssc-miR-140-5p,ssc-miR-378b-3p,ssc-miR-204,ssc-miR-628,ssc-miR-499-5p,ssc-miR-378,ssc-miR-146a-5p,ssc-miR-191,ssc-miR-139-5p,ssc-miR-194a,ssc-miR-4334-3p,ssc-miR-129a-5p,novel_460,novel_506,ssc-miR-320,novel_527,ssc-miR-10a-5p,novel_258,ssc-miR-215,novel_202,ssc-miR-1839-5p,novel_215,novel_574,ssc-miR-146b,ssc-miR-…	chromatin licensing and DNA replication factor 1 [Source:HGNC Symbol;Acc:HGNC:24576]
ENSSSCG00000002660	MTHFSD	ssc-miR-328,novel_275,novel_138	microtubule associated protein 1 light chain 3 beta 2 [Source:HGNC Symbol;Acc:HGNC:34390]
ENSSSCG00000002667	ZDHHC7	ssc-miR-26a,novel_440,ssc-miR-9788-3p,novel_293,ssc-miR-1343,ssc-miR-9860-5p,novel_284,ssc-miR-7137-5p,ssc-miR-181b,ssc-miR-148a-3p,ssc-miR-542-3p,ssc-miR-150,novel_166,novel_162,ssc-miR-365-5p,novel_255,novel_390,ssc-miR-130a,novel_2,novel_449,ssc-miR-429,ssc-miR-423-5p,novel_160,novel_252,novel_538,ssc-miR-181d-5p,ssc-miR-4331,novel_138,ssc-miR-186,ssc-miR-320,novel_387,ssc-miR-130b,novel_441,n…	methenyltetrahydrofolate synthetase domain containing [Source:HGNC Symbol;Acc:HGNC:25778]
ENSSSCG00000002668	FAM92B	ssc-miR-24-3p,novel_538,novel_369,novel_368,novel_166,novel_536,ssc-miR-383	zinc finger DHHC-type containing 7 [Source:HGNC Symbol;Acc:HGNC:18459]
ENSSSCG00000002671	ATP2C2	novel_557,novel_289,novel_440,novel_502,ssc-miR-138,novel_120,ssc-miR-339-3p,novel_439,ssc-miR-9810-3p	family with sequence similarity 92 member B [Source:HGNC Symbol;Acc:HGNC:24781]
ENSSSCG00000002681	HSDL1	novel_367,ssc-miR-345-3p,novel_322,ssc-miR-95,ssc-miR-1468,novel_537,ssc-miR-205,novel_175,ssc-miR-425-3p,novel_166,ssc-miR-30e-3p,ssc-miR-1306-5p,ssc-miR-450b-3p,ssc-miR-27a,ssc-miR-23a,ssc-miR-7144-5p,novel_148,ssc-miR-1,novel_173,novel_584,ssc-miR-744,ssc-miR-335,ssc-miR-196b-3p,novel_499,ssc-miR-182,ssc-miR-199b-3p,novel_528,ssc-miR-664-3p,novel_265,novel_433,ssc-miR-339-5p,novel_432,novel_49…	ATPase secretory pathway Ca2+ transporting 2 [Source:HGNC Symbol;Acc:HGNC:29103]
ENSSSCG00000002682	MBTPS1	ssc-miR-9-1,ssc-miR-15a,ssc-miR-324,novel_467,ssc-miR-497,novel_313,ssc-miR-4331,novel_597,ssc-miR-16,ssc-miR-195,ssc-miR-9860-5p,novel_167,novel_568,ssc-miR-1343,ssc-miR-217,ssc-miR-491,ssc-miR-326,ssc-miR-1285,novel_72,novel_255,ssc-miR-542-3p,ssc-miR-150,novel_488,novel_340,novel_203,ssc-miR-9,ssc-miR-199b-5p,ssc-miR-7138-5p,ssc-miR-9810-3p,novel_508,ssc-miR-15b,novel_558,novel_258,ssc-miR-149…	hydroxysteroid dehydrogenase like 1 [Source:HGNC Symbol;Acc:HGNC:16475]
ENSSSCG00000002689	CMIP	ssc-miR-186,ssc-miR-320,novel_594,ssc-miR-101,ssc-miR-196b-3p,novel_138,ssc-miR-138,ssc-miR-744,novel_369,ssc-miR-30b-3p,novel_236,ssc-miR-532-3p,novel_317,ssc-miR-184,novel_488,novel_319,ssc-miR-139-3p,novel_265,ssc-miR-92b-5p,novel_72,novel_255,ssc-miR-6782-3p,ssc-miR-221-5p,novel_166,ssc-miR-542-3p,ssc-miR-17-3p,ssc-miR-153,ssc-miR-339-3p,ssc-miR-345-5p,ssc-miR-1468,novel_557,novel_167,ssc-miR…	membrane bound transcription factor peptidase, site 1 [Source:HGNC Symbol;Acc:HGNC:15456]
ENSSSCG00000002690	GAN	ssc-miR-885-3p,novel_249,ssc-let-7i,ssc-miR-2411,ssc-miR-152,ssc-miR-20b,novel_265,ssc-miR-30b-3p,ssc-miR-383,ssc-miR-98,novel_570,novel_317,novel_239,novel_307,ssc-miR-92b-3p,ssc-miR-196b-3p,novel_521,novel_346,novel_584,ssc-miR-744,ssc-miR-335,ssc-let-7f,ssc-let-7c,ssc-miR-199b-3p,ssc-miR-30d,ssc-miR-92a,ssc-miR-708-5p,novel_224,novel_528,ssc-miR-429,ssc-miR-190a,ssc-miR-139-5p,ssc-miR-551a,ssc…	c-Maf inducing protein [Source:HGNC Symbol;Acc:HGNC:24319]
ENSSSCG00000002694	CLEC3A	novel_193,novel_194	gigaxonin [Source:HGNC Symbol;Acc:HGNC:4137]
ENSSSCG00000002696	VAT1L	ssc-miR-664-5p,ssc-miR-122,novel_313,novel_120,ssc-miR-148a-5p,ssc-miR-615,ssc-miR-4331,ssc-miR-181d-5p,ssc-miR-30c-1-3p,novel_390,novel_374,ssc-miR-96-5p,novel_467,ssc-miR-143-5p,ssc-miR-27b-3p,novel_2,ssc-miR-30c-3p,ssc-miR-181b,ssc-miR-542-3p,ssc-miR-339-3p,ssc-miR-326,ssc-miR-1285,ssc-miR-7142-3p,novel_407,ssc-miR-7137-3p,novel_568,novel_250,ssc-miR-18b,ssc-miR-17-5p,novel_601,novel_558,ssc-m…	C-type lectin domain family 3 member A [Source:HGNC Symbol;Acc:HGNC:2052]
ENSSSCG00000002703	TERF2IP	novel_574,ssc-miR-146b,ssc-miR-424-5p,novel_307,ssc-miR-181a,novel_340,novel_432,ssc-miR-148b-5p,novel_265,ssc-miR-132,novel_599,novel_541,ssc-miR-1277,ssc-miR-708-5p,ssc-miR-455-3p,ssc-miR-127,novel_455,novel_215,ssc-miR-23b,ssc-miR-499-5p,ssc-miR-181d-5p,ssc-miR-28-5p,ssc-miR-146a-5p,ssc-miR-103,ssc-miR-421-5p,novel_321,novel_128,ssc-miR-107,ssc-miR-15a,ssc-miR-139-5p,ssc-miR-23a,ssc-miR-497,ss…	vesicle amine transport 1 like [Source:HGNC Symbol;Acc:HGNC:29315]
ENSSSCG00000002704	KARS	ssc-miR-4331,novel_347,novel_528	TERF2 interacting protein [Source:HGNC Symbol;Acc:HGNC:19246]
ENSSSCG00000002706	ADAT1	ssc-miR-374b-3p,novel_246,ssc-miR-338,ssc-miR-92b-5p,ssc-miR-4338,ssc-miR-374a-3p,ssc-miR-184,novel_538,novel_599	lysyl-tRNA synthetase [Source:HGNC Symbol;Acc:HGNC:6215]
ENSSSCG00000002707	GABARAPL2	novel_346,novel_202,ssc-miR-204,ssc-miR-532-5p,ssc-miR-935,ssc-miR-221-5p,ssc-miR-148a-3p,novel_316,ssc-miR-708-5p,ssc-miR-145-5p,ssc-miR-455-3p,novel_429,ssc-miR-152,novel_265,ssc-miR-148b-3p,ssc-miR-425-5p,ssc-miR-191,novel_449,novel_597,novel_570,ssc-miR-28-5p,novel_321,ssc-miR-193a-3p,ssc-miR-500,ssc-miR-769-5p,ssc-miR-7138-5p	adenosine deaminase, tRNA specific 1 [Source:HGNC Symbol;Acc:HGNC:228]
ENSSSCG00000002712	LDHD	ssc-miR-532-3p,ssc-miR-193a-3p,ssc-miR-664-5p,novel_72,novel_568,novel_286,novel_454,ssc-miR-149,ssc-miR-1271	GABA type A receptor associated protein like 2 [Source:HGNC Symbol;Acc:HGNC:13291]
ENSSSCG00000002715	RFWD3	novel_227,novel_472,ssc-miR-7135-5p,ssc-miR-183,novel_429,novel_402,ssc-miR-320,ssc-miR-202-5p,ssc-miR-199b-3p,ssc-miR-196b-3p,ssc-miR-182,ssc-miR-338,ssc-miR-9785-5p,novel_346,novel_235,ssc-miR-7138-5p,novel_236,ssc-miR-193a-3p,novel_307,ssc-miR-9810-3p,ssc-miR-1271,ssc-miR-148b-5p,ssc-miR-135,ssc-miR-874,novel_254,novel_255,novel_179,ssc-miR-142-3p,ssc-miR-365-5p,ssc-miR-326,ssc-miR-150,novel_1…	lactate dehydrogenase D [Source:HGNC Symbol;Acc:HGNC:19708]
ENSSSCG00000002718	FA2H	ssc-miR-18a,novel_599,novel_460,novel_472,ssc-miR-7141-5p,novel_220,ssc-miR-30d,ssc-miR-133a-3p,novel_528,ssc-miR-101,ssc-miR-362,ssc-miR-124a,ssc-miR-331-5p,ssc-miR-338,ssc-miR-744,ssc-miR-335,ssc-miR-7138-5p,ssc-miR-30b-3p,ssc-miR-361-3p,novel_428,ssc-miR-9820-5p,novel_347,novel_432,ssc-miR-30a-5p,novel_249,ssc-miR-30b-5p,novel_194,ssc-miR-9,ssc-miR-331-3p,ssc-miR-151-5p,ssc-miR-326,novel_255,s…	ring finger and WD repeat domain 3 [Source:HGNC Symbol;Acc:HGNC:25539]
ENSSSCG00000002720	CLEC18A	ssc-miR-34c,novel_535,ssc-miR-4334-3p,ssc-miR-129a-3p,ssc-miR-339-5p,ssc-miR-210,novel_542,novel_173,ssc-miR-361-3p,novel_353,novel_420,novel_307,novel_160,ssc-miR-9820-5p,ssc-miR-4332,ssc-miR-9788-3p,ssc-miR-1343,ssc-miR-365-5p,ssc-miR-7142-3p,ssc-miR-331-3p,ssc-miR-7135-5p,ssc-miR-7134-5p,ssc-miR-34a,novel_441,novel_316,novel_382,novel_284	fatty acid 2-hydroxylase [Source:HGNC Symbol;Acc:HGNC:21197]
ENSSSCG00000002730	CALB2	ssc-miR-30b-3p,ssc-miR-30e-5p,novel_206,novel_235,novel_160,ssc-miR-193a-3p,ssc-miR-383,novel_377,novel_317,novel_203,ssc-miR-30a-5p,ssc-miR-885-3p,ssc-miR-9-1,ssc-miR-652,ssc-miR-214,ssc-miR-9,ssc-miR-30b-5p,ssc-miR-450b-3p,ssc-miR-140-3p,ssc-miR-7135-5p,novel_439,ssc-miR-30d,ssc-miR-30c-5p,novel_258,ssc-miR-744,ssc-miR-491,ssc-miR-9843-3p,novel_455	-
ENSSSCG00000002734	MARVELD3	novel_508,ssc-miR-30e-5p,ssc-miR-30b-5p,novel_488,ssc-miR-769-3p,ssc-miR-30a-5p,novel_430,ssc-miR-30d,novel_412,novel_594,ssc-miR-9851-3p,ssc-miR-185,novel_326,ssc-miR-7135-5p,ssc-miR-326,novel_472,novel_455,ssc-miR-1343,ssc-miR-95,ssc-miR-30c-5p	calbindin 2 [Source:HGNC Symbol;Acc:HGNC:1435]
ENSSSCG00000002736	TAT	ssc-miR-424-5p,ssc-miR-328,ssc-miR-15b,ssc-miR-383,ssc-miR-125b,novel_307,ssc-miR-361-3p,ssc-miR-7138-5p,novel_235,novel_254,novel_586,ssc-miR-125a,ssc-miR-214,ssc-miR-212,novel_227,ssc-miR-24-3p,novel_455,novel_502,ssc-miR-142-5p,ssc-miR-145-3p,novel_509,ssc-miR-369,ssc-miR-182,ssc-miR-545-5p,novel_148,novel_368,novel_252,novel_374,ssc-miR-497,novel_467,ssc-miR-15a,ssc-miR-7137-5p,novel_334,ssc-…	-
ENSSSCG00000002737	CHST4	novel_558,novel_347,novel_382,ssc-miR-24-3p,ssc-miR-4331,ssc-miR-7135-3p,novel_368,novel_242,ssc-miR-138,novel_334,novel_249	tyrosine aminotransferase [Source:HGNC Symbol;Acc:HGNC:11573]
ENSSSCG00000002740	AP1G1	ssc-miR-139-5p,novel_211,ssc-miR-23a,ssc-miR-191,ssc-miR-130a,novel_246,ssc-miR-499-5p,ssc-miR-1,ssc-miR-500,ssc-miR-106a,novel_160,ssc-miR-7144-5p,ssc-miR-493-3p,ssc-miR-205,novel_537,novel_322,ssc-miR-450c-3p,ssc-miR-421-3p,ssc-miR-9788-3p,ssc-miR-345-3p,novel_421,ssc-miR-2320-5p,novel_367,novel_193,novel_536,ssc-miR-29b,ssc-miR-30e-3p,ssc-miR-425-3p,novel_166,novel_222,novel_175,ssc-miR-7137-5…	carbohydrate sulfotransferase 4 [Source:HGNC Symbol;Acc:HGNC:1972]
ENSSSCG00000002748	DHX38	ssc-miR-221-5p,novel_412,novel_538,ssc-miR-24-3p,novel_298,ssc-miR-421-3p,ssc-miR-2320-5p,novel_568,novel_334,ssc-miR-149,ssc-miR-885-3p,ssc-miR-214	adaptor related protein complex 1 gamma 1 subunit [Source:HGNC Symbol;Acc:HGNC:555]
ENSSSCG00000002749	HP	ssc-miR-196b-3p,ssc-miR-345-5p,novel_568,ssc-miR-1306-5p,novel_255,ssc-miR-145-5p,novel_417,novel_497,ssc-miR-30c-3p,novel_265,novel_593,ssc-miR-30c-1-3p,novel_236,ssc-miR-421-5p,novel_160,novel_148,ssc-miR-7144-5p	DEAH-box helicase 38 [Source:HGNC Symbol;Acc:HGNC:17211]
ENSSSCG00000002753	NOB1	novel_175,ssc-miR-671-5p,novel_148,ssc-miR-455-3p,ssc-miR-9851-3p,ssc-miR-1343,ssc-miR-2320-5p,ssc-miR-148b-5p,novel_537	Haptoglobin Haptoglobin alpha chain Haptoglobin beta chain [Source:UniProtKB/Swiss-Prot;Acc:Q8SPS7]
ENSSSCG00000002754	NQO1	ssc-miR-7135-3p,ssc-miR-140-3p,novel_269,ssc-miR-7144-5p,ssc-miR-425-5p,novel_2,ssc-miR-429,ssc-miR-219a,novel_573,novel_197	NIN1/PSMD8 binding protein 1 homolog [Source:HGNC Symbol;Acc:HGNC:29540]
ENSSSCG00000002755	NFAT5	ssc-miR-192,novel_430,ssc-miR-708-5p,ssc-miR-423-3p,ssc-miR-24-2-5p,ssc-miR-199a-5p,ssc-miR-132,ssc-miR-140-3p,novel_250,ssc-miR-24-1-5p,ssc-miR-149,ssc-miR-935,ssc-miR-215,novel_601,ssc-miR-7144-5p,ssc-miR-383,novel_570,ssc-miR-28-5p,ssc-miR-664-5p,ssc-miR-421-5p,novel_321,novel_591,novel_409,ssc-miR-615,ssc-miR-1839-3p,ssc-miR-96-5p,ssc-miR-129a-5p,ssc-miR-199b-5p,novel_340,novel_514,ssc-miR-505	NAD(P)H dehydrogenase, quinone 1 [Source:HGNC Symbol;Acc:HGNC:2874]
ENSSSCG00000002756	CYB5B	novel_517,novel_542,novel_340,ssc-miR-425-5p,ssc-miR-34c,ssc-miR-7144-5p,ssc-miR-193a-3p,novel_353,ssc-miR-361-3p,novel_440,ssc-miR-2320-5p,ssc-miR-218-5p,ssc-miR-493-3p,ssc-miR-150,ssc-miR-34a,ssc-miR-7135-5p,ssc-miR-132	nuclear factor of activated T-cells 5 [Source:HGNC Symbol;Acc:HGNC:7774]
ENSSSCG00000002760	NIP7	novel_515,novel_499,ssc-miR-149,novel_584,ssc-miR-331-5p,ssc-miR-138,ssc-miR-140-3p,novel_506,ssc-miR-7857-3p,ssc-miR-18a,ssc-miR-24-2-5p,ssc-miR-708-5p,novel_594,novel_203,novel_488,ssc-miR-505,ssc-miR-769-3p,novel_586,ssc-miR-874,novel_547,ssc-miR-664-3p,ssc-miR-1839-3p,novel_235,novel_560,novel_409,ssc-miR-532-3p,novel_570,ssc-miR-383,novel_537,ssc-miR-18b,ssc-miR-217,novel_421,novel_440,ssc-m…	cytochrome b5 type B (outer mitochondrial membrane) [Source:HGNC Symbol;Acc:HGNC:24374]
ENSSSCG00000002762	TERF2	ssc-miR-423-5p,novel_597,novel_128,novel_449,ssc-miR-34c,ssc-miR-130a,novel_179,ssc-miR-365-5p,novel_417,ssc-miR-148a-3p,ssc-miR-34a,ssc-miR-9843-3p,novel_367,ssc-miR-24-1-5p,ssc-miR-21,ssc-miR-7138-5p,ssc-miR-542-5p,ssc-miR-30b-3p,ssc-miR-383,ssc-miR-9820-5p,ssc-miR-148b-3p,ssc-miR-455-5p,novel_545,ssc-miR-152,ssc-miR-7138-3p,ssc-miR-24-2-5p,ssc-miR-24-3p,ssc-miR-130b,ssc-miR-186,ssc-miR-155-3p,…	60S ribosome subunit biogenesis protein NIP7 homolog [Source:UniProtKB/Swiss-Prot;Acc:Q56P27]
ENSSSCG00000002768	CENPT	novel_537,novel_255,novel_541,novel_160,ssc-miR-491	telomeric repeat binding factor 2 [Source:HGNC Symbol;Acc:HGNC:11729]
ENSSSCG00000002775	AGRP	ssc-miR-133b,novel_284,ssc-miR-133a-3p,ssc-miR-296-3p	centromere protein T [Source:HGNC Symbol;Acc:HGNC:25787]
ENSSSCG00000002776	ATP6V0D1	novel_319,novel_194,novel_545,ssc-miR-328,ssc-miR-126-3p,ssc-miR-493-5p,ssc-miR-7138-5p,novel_206,novel_455,ssc-miR-331-5p,novel_298,novel_511,ssc-miR-149,ssc-miR-362,novel_204,ssc-miR-185,novel_441,novel_402,ssc-miR-7135-5p,ssc-miR-212,novel_472,ssc-miR-30c-3p,novel_377,ssc-miR-423-5p,ssc-miR-30c-1-3p,novel_568,ssc-miR-24-1-5p,ssc-miR-143-3p,novel_251,ssc-miR-18b,ssc-miR-1343,novel_601,novel_417…	agouti related neuropeptide [Source:HGNC Symbol;Acc:HGNC:330]
ENSSSCG00000002777	HSD11B2	novel_467,ssc-miR-296-3p,ssc-miR-9785-5p,novel_432,novel_557,ssc-miR-769-3p,novel_578,novel_166,ssc-miR-186,novel_175,ssc-miR-133a-3p,novel_206,ssc-miR-361-3p,novel_384	ATPase H+ transporting V0 subunit d1 [Source:HGNC Symbol;Acc:HGNC:13724]
ENSSSCG00000002778	ZDHHC1	ssc-miR-138,ssc-miR-92b-5p,ssc-miR-20b,ssc-miR-17-5p,ssc-miR-339-3p,ssc-miR-153,ssc-miR-106a,novel_384,ssc-miR-20a	hydroxysteroid (11-beta) dehydrogenase 2 [Source:HGNC Symbol;Acc:HGNC:5209]
ENSSSCG00000002780	TPPP3	ssc-miR-16,ssc-miR-195,novel_535,ssc-miR-15a,ssc-miR-497,novel_251,ssc-miR-491,novel_467,ssc-miR-9788-3p,novel_252,novel_255,ssc-miR-15b,ssc-miR-424-5p,novel_468,novel_290	zinc finger DHHC-type containing 1 [Source:HGNC Symbol;Acc:HGNC:17916]
ENSSSCG00000002786	ELMO3	novel_506,ssc-miR-7137-3p,novel_175,ssc-miR-671-5p,ssc-miR-218-5p,ssc-miR-335,novel_467,novel_346	tubulin polymerization promoting protein family member 3 [Source:HGNC Symbol;Acc:HGNC:24162]
ENSSSCG00000002790	TMEM208	ssc-miR-339-3p,ssc-miR-378b-3p,ssc-miR-151-3p,ssc-miR-378,ssc-miR-532-5p,ssc-miR-331-3p,novel_120	engulfment and cell motility 3 [Source:HGNC Symbol;Acc:HGNC:17289]
ENSSSCG00000002792	HSF4	novel_440,ssc-miR-143-3p,ssc-miR-1343,ssc-miR-204,novel_557,ssc-miR-34a,ssc-miR-199a-3p,ssc-miR-150,novel_316,ssc-miR-7137-5p,novel_382,novel_255,ssc-miR-1306-5p,ssc-miR-326,ssc-miR-331-3p,ssc-miR-296-3p,novel_287,ssc-miR-4334-3p,novel_535,ssc-miR-34c,ssc-miR-129a-3p,novel_289,ssc-miR-122,ssc-miR-423-5p,novel_377,novel_348,ssc-miR-1,ssc-miR-500,novel_346,novel_455,novel_215,novel_270,ssc-miR-423-…	transmembrane protein 208 [Source:HGNC Symbol;Acc:HGNC:25015]
ENSSSCG00000002795	CDH11	ssc-miR-27a,ssc-miR-450b-3p,novel_211,ssc-miR-34c,ssc-miR-193a-5p,ssc-miR-7144-5p,novel_368,ssc-miR-140-5p,ssc-miR-205,novel_537,novel_557,ssc-miR-4338,ssc-miR-17-3p,ssc-miR-221-5p,ssc-miR-192,novel_361,novel_222,novel_424,ssc-miR-874,novel_265,ssc-miR-664-3p,ssc-miR-148b-5p,ssc-miR-455-5p,ssc-miR-19a,ssc-miR-193a-3p,ssc-miR-424-5p,ssc-miR-383,novel_317,ssc-miR-361-3p,novel_235,novel_420,novel_58…	heat shock transcription factor 4 [Source:HGNC Symbol;Acc:HGNC:5227]
ENSSSCG00000002799	CNOT1	ssc-miR-7135-5p,ssc-miR-1296-5p,novel_506,novel_220,ssc-miR-320,ssc-miR-202-5p,novel_468,novel_527,novel_594,novel_528,ssc-miR-124a,ssc-miR-331-5p,novel_455,novel_509,ssc-miR-2320-3p,novel_420,ssc-miR-542-5p,novel_560,novel_570,novel_317,ssc-miR-383,novel_305,novel_433,ssc-miR-214,novel_488,ssc-miR-769-3p,ssc-miR-1271,novel_203,ssc-miR-133b,novel_517,novel_552,novel_254,novel_446,novel_407,ssc-mi…	cadherin 11, type 2, OB-cadherin (osteoblast) [Source:HGNC Symbol;Acc:HGNC:1750]
ENSSSCG00000002802	GINS3	ssc-miR-320,novel_412,novel_402,ssc-miR-574,ssc-miR-185,ssc-miR-29a,ssc-miR-1296-5p,ssc-miR-138,ssc-miR-338,ssc-miR-328,novel_305,ssc-miR-7138-5p,ssc-miR-139-3p,novel_249,novel_552,novel_593,novel_265,ssc-miR-505,ssc-miR-29c,novel_222,ssc-miR-9851-3p,ssc-miR-34a,ssc-miR-150,novel_316,ssc-miR-331-3p,novel_446,ssc-miR-29b,ssc-miR-421-3p,ssc-miR-204,ssc-miR-1343,novel_454,novel_440,ssc-miR-9860-5p,s…	CCR4-NOT transcription complex subunit 1 [Source:HGNC Symbol;Acc:HGNC:7877]
ENSSSCG00000002803	CCDC113	novel_570	GINS complex subunit 3 [Source:HGNC Symbol;Acc:HGNC:25851]
ENSSSCG00000002804	CSNK2A2	ssc-miR-628,ssc-miR-7144-5p,ssc-miR-146a-5p,novel_289,ssc-miR-23a,novel_257,novel_287,ssc-miR-221-5p,novel_175,ssc-miR-4338,novel_557,ssc-miR-421-3p,ssc-miR-2320-5p,novel_420,ssc-miR-30b-3p,ssc-miR-424-5p,ssc-miR-532-3p,ssc-miR-125b,ssc-miR-193a-3p,ssc-miR-339-5p,ssc-miR-214,ssc-miR-148b-5p,novel_492,novel_432,novel_489,novel_517,ssc-miR-210,ssc-miR-125a,ssc-miR-7138-3p,novel_468,ssc-miR-671-5p,n…	-
ENSSSCG00000002805	CFAP20	ssc-miR-140-3p,ssc-miR-7141-5p,ssc-miR-383,ssc-miR-135,ssc-miR-101,novel_367,ssc-miR-338,ssc-miR-129a-5p	casein kinase 2 alpha 2 [Source:HGNC Symbol;Acc:HGNC:2459]
ENSSSCG00000002806	MMP15	novel_173,novel_368,ssc-miR-7,ssc-miR-7142-5p,novel_542,novel_287,ssc-miR-551a,ssc-miR-139-5p,novel_166,novel_316,ssc-miR-148a-3p,novel_222,novel_454,ssc-miR-9788-3p,ssc-miR-2320-5p,ssc-miR-421-3p,novel_557,ssc-miR-125b,ssc-miR-383,ssc-miR-532-3p,novel_560,ssc-miR-30b-3p,ssc-miR-361-3p,novel_235,ssc-miR-152,ssc-miR-874,ssc-miR-125a,ssc-miR-139-3p,ssc-miR-148b-5p,ssc-miR-133b,ssc-miR-339-5p,ssc-mi…	cilia and flagella associated protein 20 [Source:HGNC Symbol;Acc:HGNC:29523]
ENSSSCG00000002812	KIFC3	novel_557,novel_289,ssc-miR-125a,ssc-miR-1343,novel_390,ssc-miR-125b,novel_131,novel_468	matrix metallopeptidase 15 [Source:HGNC Symbol;Acc:HGNC:7161]
ENSSSCG00000002813	KATNB1	ssc-miR-320,novel_316,ssc-miR-185,ssc-miR-1285,ssc-miR-326,novel_472,ssc-miR-24-3p,novel_536,ssc-miR-16,ssc-miR-205,ssc-miR-195,ssc-miR-424-5p,ssc-miR-15b,novel_307,novel_538,novel_542,ssc-miR-497,novel_492,ssc-miR-15a	kinesin family member C3 [Source:HGNC Symbol;Acc:HGNC:6326]
ENSSSCG00000002814	ADGRG3	ssc-miR-6782-3p,novel_417,ssc-miR-542-3p,ssc-miR-34a,novel_316,ssc-miR-331-3p,ssc-miR-7135-3p,ssc-miR-7142-3p,ssc-miR-582,ssc-miR-7140-3p,novel_557,novel_377,ssc-miR-423-5p,novel_290,novel_368,ssc-miR-324,novel_289,novel_287,ssc-miR-34c,novel_535,novel_441,ssc-miR-145-5p,ssc-miR-7135-5p,ssc-miR-1296-5p,ssc-miR-24-3p,novel_455,ssc-miR-138,ssc-miR-149,novel_578,novel_521,novel_515,ssc-miR-383,ssc-m…	katanin regulatory subunit B1 [Source:HGNC Symbol;Acc:HGNC:6217]
ENSSSCG00000002818	PLLP	ssc-miR-2320-5p,novel_440,novel_322,ssc-miR-345-5p,novel_557,ssc-miR-205,novel_382,ssc-miR-7137-5p,ssc-miR-331-3p,ssc-miR-326,novel_162,novel_471,novel_467,novel_330,novel_142,ssc-miR-122,novel_353,novel_173,novel_346,ssc-miR-145-3p,novel_286,novel_584,ssc-miR-574,ssc-miR-183,novel_460,ssc-miR-24-3p,novel_472,ssc-miR-31,ssc-miR-135,ssc-miR-193a-3p,novel_206,ssc-miR-361-3p,novel_560	adhesion G protein-coupled receptor G3 [Source:HGNC Symbol;Acc:HGNC:13728]
ENSSSCG00000002819	ARL2BP	novel_203,ssc-miR-29c,ssc-miR-1271,ssc-miR-125a,novel_560,novel_206,novel_235,novel_384,novel_574,ssc-miR-125b,ssc-miR-15b,ssc-miR-424-5p,ssc-miR-383,novel_508,novel_584,ssc-miR-369,ssc-miR-138,novel_506,ssc-miR-1296-5p,ssc-miR-100,ssc-miR-7135-5p,ssc-miR-7138-3p,novel_441,ssc-miR-708-5p,ssc-miR-671-5p,novel_541,ssc-miR-23a,novel_309,ssc-miR-15a,novel_330,novel_289,ssc-miR-497,ssc-miR-151-3p,ssc-…	plasmolipin [Source:HGNC Symbol;Acc:HGNC:18553]
ENSSSCG00000002820	RSPRY1	ssc-miR-140-5p,novel_193,ssc-miR-26a,novel_322,novel_499,ssc-miR-493-3p,novel_537,ssc-miR-17-3p,ssc-miR-212,novel_446,ssc-miR-140-3p,novel_194,ssc-miR-545-3p,ssc-miR-125a,novel_577,ssc-miR-210,ssc-miR-7,ssc-miR-429,ssc-miR-30c-3p,ssc-miR-139-5p,ssc-miR-148b-5p,novel_508,ssc-miR-708-3p,novel_591,ssc-miR-125b,novel_353,novel_420,ssc-miR-500,ssc-miR-30c-1-3p,novel_348	ADP ribosylation factor like GTPase 2 binding protein [Source:HGNC Symbol;Acc:HGNC:17146]
ENSSSCG00000002821	CCL22	novel_427,ssc-miR-671-5p,ssc-let-7c,novel_506,ssc-let-7f,ssc-miR-212,novel_429,novel_509,ssc-let-7g,novel_502,ssc-miR-545-5p,novel_515,novel_578,novel_307,ssc-miR-98,novel_317,ssc-miR-30a-3p,ssc-miR-383,ssc-miR-194b-5p,ssc-miR-361-3p,ssc-miR-2320-3p,novel_420,ssc-let-7i,ssc-miR-874,ssc-miR-210,novel_319,ssc-miR-214,ssc-miR-34a,ssc-miR-542-3p,ssc-miR-150,novel_175,novel_179,ssc-miR-365-5p,ssc-miR-…	ring finger and SPRY domain containing 1 [Source:HGNC Symbol;Acc:HGNC:29420]
ENSSSCG00000002828	LPCAT2	ssc-miR-335,novel_293,ssc-miR-9788-3p,ssc-miR-217,ssc-miR-9785-5p,novel_455,novel_250,novel_594,ssc-miR-181b,novel_506,ssc-miR-221-3p,novel_179,novel_460,ssc-miR-1285,novel_265,novel_586,novel_249,ssc-miR-340,ssc-miR-769-3p,novel_514,ssc-miR-135,novel_488,ssc-miR-222,ssc-miR-181a,ssc-miR-421-5p,novel_570,ssc-miR-181d-5p,novel_409	C-C motif chemokine ligand 22 [Source:HGNC Symbol;Acc:HGNC:10621]
ENSSSCG00000002829	MMP2	novel_401,novel_535,ssc-miR-29c,novel_289,ssc-miR-135,ssc-miR-92b-5p,ssc-miR-7142-5p,ssc-miR-20b,ssc-miR-143-5p,novel_390,ssc-miR-106a,novel_570,ssc-miR-423-5p,novel_377,novel_557,novel_138,ssc-miR-17-5p,novel_275,novel_107,ssc-miR-138,novel_568,ssc-miR-20a,ssc-miR-29b,ssc-miR-331-3p,novel_224,ssc-miR-425-3p,ssc-miR-153,novel_316,ssc-miR-542-3p,ssc-miR-221-5p	lysophosphatidylcholine acyltransferase 2 [Source:HGNC Symbol;Acc:HGNC:26032]
ENSSSCG00000002830	IRX6	ssc-miR-361-3p,ssc-miR-7135-3p,novel_284,novel_377,ssc-miR-125b,novel_239,novel_441,novel_107,ssc-miR-1839-5p,ssc-miR-138,ssc-miR-491,ssc-miR-125a	72 kDa type IV collagenase precursor [Source:RefSeq peptide;Acc:NP_999357]
ENSSSCG00000002836	SALL1	ssc-miR-744,novel_155,ssc-miR-92b-5p,novel_278,ssc-miR-4338,ssc-miR-214,novel_307,novel_528,ssc-miR-7137-5p,ssc-miR-493-5p,novel_353	iroquois homeobox 6 [Source:HGNC Symbol;Acc:HGNC:14675]
ENSSSCG00000002841	N4BP1	ssc-miR-505,ssc-miR-2411,ssc-miR-20b,ssc-miR-125a,novel_384,novel_420,ssc-miR-125b,ssc-miR-182,ssc-miR-101,ssc-let-7c,ssc-miR-18a,ssc-miR-708-5p,ssc-miR-23a,ssc-miR-139-5p,ssc-miR-107,ssc-miR-130a,ssc-miR-27a,ssc-miR-106a,novel_353,ssc-miR-628,novel_160,novel_537,ssc-miR-2320-5p,ssc-miR-9843-3p,ssc-miR-9788-3p,ssc-miR-421-3p,ssc-miR-26a,ssc-miR-29b,novel_166,ssc-miR-28-3p,novel_596,ssc-miR-9851-3…	spalt like transcription factor 1 [Source:HGNC Symbol;Acc:HGNC:10524]
ENSSSCG00000002844	PHKB	ssc-miR-455-3p,ssc-miR-130b,ssc-miR-199b-3p,ssc-miR-186,novel_527,ssc-miR-132,ssc-miR-421-3p,ssc-miR-338,novel_515,novel_420,novel_586,novel_155,novel_246,ssc-miR-505,novel_330,novel_340	NEDD4 binding protein 1 [Source:HGNC Symbol;Acc:HGNC:29850]
ENSSSCG00000002846	DNAJA2	ssc-miR-185,novel_390,novel_481,ssc-miR-148b-5p,ssc-miR-7138-3p,ssc-miR-21	phosphorylase kinase regulatory subunit beta [Source:HGNC Symbol;Acc:HGNC:8927]
ENSSSCG00000002854	POP4	ssc-miR-455-5p,novel_340,novel_488,ssc-miR-30c-3p,novel_467,novel_545,ssc-miR-22-3p,ssc-miR-1839-3p,ssc-miR-30c-1-3p,novel_420,ssc-miR-2320-3p,novel_353,ssc-miR-193a-3p,ssc-miR-374a-3p,ssc-miR-30c-5p,novel_298,ssc-miR-335,novel_421,ssc-miR-374b-3p,novel_346,novel_568,ssc-miR-132,novel_594,ssc-miR-9851-3p,ssc-miR-145-5p,novel_528,novel_468	DnaJ heat shock protein family (Hsp40) member A2 [Source:HGNC Symbol;Acc:HGNC:14884]
ENSSSCG00000002859	ANKRD27	novel_346,novel_455,ssc-miR-101,ssc-miR-124a,ssc-miR-545-5p,ssc-miR-10a-5p,novel_204,ssc-miR-145-5p,novel_594,ssc-miR-7138-3p,ssc-miR-29a,novel_506,ssc-miR-140-3p,novel_460,novel_545,novel_278,novel_488,ssc-miR-505,ssc-miR-455-5p,ssc-miR-383,ssc-miR-9820-5p,novel_305,ssc-miR-493-5p,ssc-miR-140-5p,ssc-miR-491,novel_440,novel_454,novel_537,ssc-miR-10b,ssc-miR-17-3p,ssc-miR-150,ssc-miR-339-3p,novel_…	POP4 homolog, ribonuclease P/MRP subunit [Source:HGNC Symbol;Acc:HGNC:30081]
ENSSSCG00000002860	PDCD5	novel_594,ssc-miR-19b,novel_380,ssc-miR-4337,novel_361,novel_570,ssc-miR-365-5p,ssc-miR-450c-3p,ssc-miR-19a,novel_488,novel_258,ssc-miR-425-5p	ankyrin repeat domain 27 [Source:HGNC Symbol;Acc:HGNC:25310]
ENSSSCG00000002863	LRP3	novel_207,ssc-miR-744	programmed cell death 5 [Source:HGNC Symbol;Acc:HGNC:8764]
ENSSSCG00000002864	SLC7A10	ssc-miR-34c,ssc-miR-30a-5p,novel_488,ssc-miR-129a-5p,ssc-miR-30b-5p,ssc-miR-30e-5p,ssc-miR-628,ssc-miR-450b-5p,ssc-miR-30c-5p,ssc-miR-744,ssc-miR-1306-5p,ssc-miR-34a,ssc-miR-455-3p,novel_594,ssc-miR-30d,novel_527	LDL receptor related protein 3 [Source:HGNC Symbol;Acc:HGNC:6695]
ENSSSCG00000002865	GPATCH1	novel_278,novel_451,ssc-miR-133a-5p,ssc-miR-9788-3p	solute carrier family 7 member 10 [Source:HGNC Symbol;Acc:HGNC:11058]
ENSSSCG00000002867	CEBPG	ssc-miR-9843-3p,ssc-miR-217,novel_454,novel_502,novel_455,novel_461,novel_305,novel_239,novel_417,novel_560,ssc-miR-2320-3p,ssc-miR-183,novel_420	G-patch domain containing 1 [Source:HGNC Symbol;Acc:HGNC:24658]
ENSSSCG00000002872	KIAA0355	ssc-miR-128,novel_535,ssc-miR-551a,ssc-miR-190a,ssc-miR-1306-3p,novel_148,ssc-miR-423-5p,ssc-miR-7144-5p,ssc-miR-421-3p,ssc-miR-217,novel_454,ssc-miR-491,ssc-miR-140-5p,ssc-miR-190b,ssc-miR-532-5p,ssc-miR-7140-3p,ssc-miR-17-3p,novel_316,novel_417,ssc-miR-29b,ssc-miR-1306-5p,ssc-miR-326,ssc-miR-1285,ssc-miR-22-3p,novel_249,ssc-miR-29c,ssc-miR-214,novel_278,ssc-miR-9820-5p,novel_235,ssc-miR-7138-5p…	CCAAT/enhancer binding protein gamma [Source:HGNC Symbol;Acc:HGNC:1837]
ENSSSCG00000002877	-	novel_527,ssc-miR-181b,ssc-miR-365-5p,ssc-miR-221-3p,novel_599,novel_72,ssc-miR-212,ssc-miR-7138-3p,ssc-miR-199a-5p,ssc-miR-217,novel_367,ssc-miR-205,ssc-miR-218-5p,ssc-miR-545-5p,novel_499,ssc-miR-181a,ssc-miR-7144-5p,ssc-miR-181d-5p,ssc-miR-2320-3p,ssc-miR-199b-5p,novel_577,novel_517,ssc-miR-128,novel_309,novel_211,ssc-miR-222	KIAA0355 [Source:HGNC Symbol;Acc:HGNC:29016]
ENSSSCG00000002879	GRAMD1A	ssc-miR-1271,ssc-miR-19a,ssc-miR-769-3p,ssc-miR-20b,novel_265,novel_249,ssc-miR-30b-3p,ssc-miR-374a-5p,ssc-miR-193a-3p,novel_317,ssc-miR-532-3p,ssc-miR-374b-5p,ssc-miR-182,ssc-miR-369,novel_460,ssc-miR-20a,ssc-miR-7138-3p,ssc-miR-212,ssc-miR-18a,ssc-miR-133a-3p,ssc-miR-187,novel_287,novel_289,ssc-miR-324,ssc-miR-615,novel_368,ssc-miR-106a,novel_313,novel_148,ssc-miR-18b,novel_107,ssc-miR-7137-3p,…	zinc finger protein 181 [Source:RefSeq peptide;Acc:NP_001231747]
ENSSSCG00000002880	ZNF792	ssc-miR-135,novel_433,ssc-miR-214,ssc-miR-664-3p,novel_249,novel_547,ssc-let-7i,ssc-miR-125a,novel_420,ssc-miR-2320-3p,ssc-miR-30b-3p,ssc-miR-361-3p,ssc-miR-383,ssc-miR-98,ssc-miR-532-3p,ssc-miR-30a-3p,novel_239,ssc-miR-125b,ssc-miR-182,novel_521,ssc-miR-338,ssc-miR-7138-3p,ssc-let-7f,ssc-let-7c,ssc-miR-708-5p,novel_528,ssc-miR-23a,ssc-miR-450b-3p,ssc-miR-128,ssc-miR-27a,novel_242,ssc-miR-769-5p,…	GRAM domain containing 1A [Source:HGNC Symbol;Acc:HGNC:29305]
ENSSSCG00000002883	DMKN	novel_492,ssc-miR-27b-3p,ssc-miR-199b-5p,ssc-miR-27a,novel_319,ssc-miR-128,novel_407,novel_599,ssc-miR-199a-5p,novel_166,novel_558,novel_290	zinc finger protein 792 [Source:HGNC Symbol;Acc:HGNC:24751]
ENSSSCG00000002885	USF2	novel_249,novel_492,novel_307,novel_239,novel_317,novel_564,ssc-miR-361-3p,ssc-miR-744,novel_455,ssc-miR-196b-3p,novel_578,ssc-miR-708-5p,ssc-miR-10a-5p,novel_412,ssc-miR-7138-3p,ssc-miR-296-3p,ssc-miR-34c,novel_211,novel_289,ssc-miR-30c-3p,novel_321,ssc-miR-28-5p,ssc-miR-423-5p,ssc-miR-30c-1-3p,novel_538,novel_120,novel_167,ssc-miR-10b,novel_557,ssc-miR-153,ssc-miR-34a,novel_255,novel_446	dermokine [Source:HGNC Symbol;Acc:HGNC:25063]
ENSSSCG00000002886	HAMP	ssc-miR-450a,ssc-miR-296-3p,ssc-miR-196b-3p,ssc-miR-450c-5p,novel_557	upstream transcription factor 2, c-fos interacting [Source:HGNC Symbol;Acc:HGNC:12594]
ENSSSCG00000002895	KMT2B	ssc-miR-1343,ssc-miR-345-3p,ssc-miR-17-5p,ssc-miR-153,novel_402,ssc-miR-20a,ssc-miR-20b,ssc-miR-191,ssc-miR-885-3p,ssc-miR-769-3p,ssc-miR-31,novel_597,ssc-miR-664-5p,novel_160,ssc-miR-106a,ssc-miR-361-3p,ssc-miR-30b-3p	Hepcidin [Source:UniProtKB/Swiss-Prot;Acc:Q8MJ80]
ENSSSCG00000002904	HAUS5	novel_347,novel_307,ssc-miR-181a,ssc-miR-30b-3p,novel_235,novel_409,ssc-miR-152,ssc-miR-2411,novel_265,novel_517,ssc-miR-455-5p,ssc-miR-339-5p,ssc-miR-214,novel_527,ssc-miR-130b,ssc-miR-24-3p,novel_303,novel_202,novel_160,ssc-miR-7144-5p,novel_242,novel_368,novel_252,ssc-miR-27a,ssc-miR-130a,ssc-miR-128,ssc-miR-450b-3p,ssc-miR-191,novel_175,novel_222,ssc-miR-148a-3p,ssc-miR-331-3p,novel_454,ssc-m…	lysine methyltransferase 2B [Source:HGNC Symbol;Acc:HGNC:15840]
ENSSSCG00000002905	RBM42	ssc-miR-339-3p,novel_541,ssc-miR-30b-3p,novel_557,ssc-miR-140-3p,novel_535,novel_420	HAUS augmin like complex subunit 5 [Source:HGNC Symbol;Acc:HGNC:29130]
ENSSSCG00000002908	ZBTB32	ssc-miR-628,ssc-miR-1307,ssc-miR-493-5p,novel_173,ssc-miR-24-3p,novel_257,novel_489	RNA binding motif protein 42 [Source:HGNC Symbol;Acc:HGNC:28117]
ENSSSCG00000002910	ALKBH6	novel_460,ssc-miR-935,ssc-miR-361-3p,novel_488,novel_542,novel_202	zinc finger and BTB domain containing 32 [Source:HGNC Symbol;Acc:HGNC:16763]
ENSSSCG00000002913	PRODH2	ssc-miR-148b-3p,ssc-miR-152,ssc-miR-148a-3p	alkB homolog 6 [Source:HGNC Symbol;Acc:HGNC:28243]
ENSSSCG00000002917	NFKBID	novel_471,ssc-miR-128,novel_517,novel_265,novel_2,ssc-miR-429,ssc-miR-361-5p,ssc-miR-340,ssc-miR-328,ssc-miR-30a-3p,novel_317,ssc-miR-450b-5p,novel_420,novel_538,novel_107,ssc-miR-491,ssc-miR-1343,ssc-miR-4338,ssc-miR-218-5p,ssc-miR-493-3p,ssc-miR-221-5p,ssc-miR-202-5p,ssc-miR-9851-3p,ssc-miR-455-3p,novel_402,novel_596,novel_528,ssc-miR-30e-3p,novel_72,ssc-miR-365-5p	proline dehydrogenase 2 [Source:HGNC Symbol;Acc:HGNC:17325]
ENSSSCG00000002918	HCST	ssc-miR-423-5p,novel_377,novel_249,novel_202,novel_492,ssc-miR-30b-3p	NFKB inhibitor delta [Source:HGNC Symbol;Acc:HGNC:15671]
ENSSSCG00000002919	TYROBP	novel_535,novel_289,ssc-miR-491,novel_593	hematopoietic cell signal transducer [Source:HGNC Symbol;Acc:HGNC:16977]
ENSSSCG00000002921	CLIP3	ssc-miR-423-5p,novel_377,novel_148,ssc-miR-193a-5p,ssc-miR-7,novel_449,novel_287,ssc-miR-139-5p,ssc-miR-7137-5p,ssc-miR-221-5p,novel_382,novel_316,novel_596,novel_446,ssc-miR-326,ssc-miR-331-3p,ssc-miR-7142-3p,ssc-miR-1306-5p,novel_107,ssc-miR-491,ssc-miR-1343,ssc-miR-345-3p,ssc-miR-2320-5p,ssc-miR-450c-3p,ssc-miR-4338,novel_557,novel_601,novel_508,novel_307,ssc-miR-30b-3p,novel_235,novel_552,ssc…	TYRO protein tyrosine kinase binding protein [Source:HGNC Symbol;Acc:HGNC:12449]
ENSSSCG00000002925	POLR2I	ssc-miR-874,novel_489,ssc-miR-383	CAP-Gly domain containing linker protein 3 [Source:HGNC Symbol;Acc:HGNC:24314]
ENSSSCG00000002926	TBCB	novel_377,novel_249,novel_440,novel_305,novel_307	DNA-directed RNA polymerase II subunit RPB9 [Source:UniProtKB/Swiss-Prot;Acc:P60899]
ENSSSCG00000002927	LRFN3	ssc-miR-874,novel_353,ssc-miR-331-3p	tubulin folding cofactor B [Source:HGNC Symbol;Acc:HGNC:1989]
ENSSSCG00000002932	ZNF567	ssc-miR-214,ssc-miR-30e-5p,ssc-miR-340,ssc-miR-130b,ssc-miR-30d,ssc-miR-130a	leucine rich repeat and fibronectin type III domain containing 3 [Source:HGNC Symbol;Acc:HGNC:28370]
ENSSSCG00000002936	ZNF829	novel_514,novel_250,novel_568,ssc-miR-129a-5p,ssc-miR-331-3p,ssc-miR-140-3p,novel_506,ssc-miR-221-5p,ssc-miR-383,ssc-miR-664-5p	zinc finger protein 567 [Source:HGNC Symbol;Acc:HGNC:28696]
ENSSSCG00000002952	YIF1B	ssc-miR-7141-5p,novel_527,novel_412,novel_468,ssc-miR-10a-5p,novel_387,novel_578,novel_303,novel_298,novel_420,ssc-miR-361-3p,ssc-miR-194b-5p,ssc-miR-383,ssc-miR-424-5p,ssc-miR-15b,ssc-miR-532-3p,ssc-miR-9820-5p,novel_305,novel_307,ssc-miR-885-3p,ssc-miR-214,novel_319,novel_72,novel_311,ssc-miR-1307,novel_132,ssc-miR-1306-5p,novel_175,novel_316,ssc-miR-9851-3p,ssc-miR-339-3p,ssc-miR-16,novel_394,…	zinc finger protein 829 [Source:HGNC Symbol;Acc:HGNC:34032]
ENSSSCG00000002956	PSMD8	novel_128,ssc-miR-361-3p,novel_560,ssc-miR-148a-5p,ssc-miR-769-5p,novel_420,ssc-miR-874,novel_265,novel_542,novel_340,novel_175,novel_472,ssc-miR-132,ssc-miR-1296-5p,ssc-miR-7135-5p,ssc-miR-326,novel_167,novel_515	Yip1 interacting factor homolog B, membrane trafficking protein [Source:HGNC Symbol;Acc:HGNC:30511]
ENSSSCG00000002960	RASGRP4	ssc-miR-1271,novel_542,novel_369,novel_236,ssc-miR-500,ssc-miR-2320-3p,novel_558,novel_570,novel_290,ssc-miR-532-5p,ssc-miR-143-3p,ssc-miR-9788-3p,novel_162,ssc-miR-1285,ssc-miR-185,novel_441	proteasome 26S subunit, non-ATPase 8 [Source:HGNC Symbol;Acc:HGNC:9566]
ENSSSCG00000002961	RYR1	novel_535,ssc-miR-124a,ssc-miR-22-3p,novel_568,novel_367,ssc-miR-9843-3p,ssc-miR-217,novel_467,novel_251,ssc-miR-744,novel_242,novel_316	RAS guanyl releasing protein 4 [Source:HGNC Symbol;Acc:HGNC:18958]
ENSSSCG00000002981	DMBT1	novel_138,ssc-miR-17-5p,novel_528,ssc-miR-671-5p,ssc-miR-6782-3p,ssc-miR-29b,ssc-miR-7137-3p,ssc-miR-20a,novel_472,ssc-miR-7135-5p,ssc-miR-326,ssc-miR-20b,novel_535,ssc-miR-148b-5p,ssc-miR-29c,novel_449,novel_148,novel_269,ssc-miR-7138-5p,ssc-miR-148a-5p,novel_560,ssc-miR-106a,ssc-miR-500,novel_384	ryanodine receptor 1 [Source:HGNC Symbol;Acc:HGNC:10483]
ENSSSCG00000002983	LGALS13	ssc-miR-133a-3p,ssc-miR-9820-5p,novel_286	deleted in malignant brain tumors 1 protein precursor [Source:RefSeq peptide;Acc:NP_001041653]
ENSSSCG00000002986	SELV	ssc-miR-182,ssc-miR-129a-3p,novel_502,novel_249,novel_290,ssc-miR-150	-
ENSSSCG00000002989	AKT2	novel_401,ssc-miR-146b,ssc-miR-7138-5p,ssc-miR-194b-5p,ssc-miR-15b,novel_455,novel_599,ssc-miR-30c-3p,novel_2,novel_535,ssc-miR-194a,ssc-miR-15a,ssc-miR-4334-3p,ssc-miR-324,novel_390,ssc-miR-497,ssc-miR-30c-1-3p,novel_538,ssc-miR-664-5p,ssc-miR-16,ssc-miR-195,novel_394,novel_568,novel_167,ssc-miR-1343,ssc-miR-24-1-5p,ssc-miR-491,novel_255,novel_132,ssc-miR-542-3p,ssc-miR-34a,ssc-miR-214,ssc-miR-3…	Sus scrofa selenoprotein V (SELV), mRNA. [Source:RefSeq mRNA;Acc:NM_001166045]
ENSSSCG00000002998	SNRPA	ssc-miR-505,ssc-miR-326,novel_472,novel_203,ssc-miR-450b-3p	AKT serine/threonine kinase 2 [Source:HGNC Symbol;Acc:HGNC:392]
ENSSSCG00000002999	C19orf54	novel_377,novel_142,novel_160,novel_420,novel_206,ssc-miR-7138-5p,ssc-miR-30b-3p,novel_390,ssc-miR-874,ssc-miR-219a,ssc-miR-339-5p,ssc-miR-34c,ssc-miR-4334-3p,ssc-miR-34a,novel_166,ssc-miR-7138-3p,ssc-miR-140-5p,novel_440,ssc-miR-491	small nuclear ribonucleoprotein polypeptide A [Source:HGNC Symbol;Acc:HGNC:11151]
ENSSSCG00000003000	ITPKC	ssc-miR-378,novel_252,novel_242,novel_148,ssc-miR-34c,ssc-miR-107,novel_330,ssc-miR-27a,ssc-miR-7,ssc-miR-128,novel_542,ssc-miR-450b-3p,ssc-miR-29b,ssc-miR-7135-3p,ssc-miR-142-3p,ssc-miR-151-5p,novel_166,novel_316,ssc-miR-17-3p,ssc-miR-7137-5p,novel_175,ssc-miR-345-5p,novel_454,novel_334,ssc-miR-140-5p,ssc-miR-378b-3p,novel_235,novel_236,novel_560,ssc-miR-361-3p,novel_307,novel_564,ssc-miR-383,ss…	chromosome 19 open reading frame 54 [Source:HGNC Symbol;Acc:HGNC:24758]
ENSSSCG00000003006	CYP2B6	ssc-miR-184,novel_384,novel_420,ssc-miR-30b-3p,novel_560,ssc-miR-542-5p,novel_552,ssc-miR-139-3p,ssc-miR-2411,novel_196,ssc-miR-885-3p,novel_541,ssc-miR-185,novel_528,ssc-miR-7138-3p,ssc-miR-24-3p,ssc-miR-744,ssc-miR-196b-3p,novel_138,novel_128,ssc-miR-615,novel_538,novel_246,novel_155,ssc-miR-425-5p,ssc-miR-219a,ssc-miR-7134-3p,novel_175,ssc-miR-6782-3p,novel_222,novel_166,novel_72,novel_326,ssc…	inositol-trisphosphate 3-kinase C [Source:HGNC Symbol;Acc:HGNC:14897]
ENSSSCG00000003013	B9D2	novel_517,novel_542,novel_265,ssc-miR-19a,novel_211,ssc-miR-423-5p,novel_353,ssc-miR-30b-3p,novel_107,ssc-miR-532-5p,novel_578,novel_557,ssc-miR-218-5p,novel_430,ssc-miR-19b,novel_316,novel_72,ssc-miR-142-3p	cytochrome P450 family 2 subfamily B member 6 [Source:HGNC Symbol;Acc:HGNC:2615]
ENSSSCG00000003014	TMEM91	novel_275,novel_430,novel_107,novel_535,novel_236,novel_289,ssc-miR-31	B9 protein domain 2 [Source:HGNC Symbol;Acc:HGNC:28636]
ENSSSCG00000003017	TGFB1	ssc-miR-7135-3p,ssc-miR-1306-5p,novel_255,novel_284,novel_175,novel_417,novel_222,novel_166,ssc-miR-150,novel_380,ssc-miR-532-5p,ssc-miR-345-5p,novel_537,novel_557,novel_167,novel_568,ssc-miR-204,ssc-miR-2320-5p,ssc-miR-7144-5p,ssc-miR-664-5p,novel_330,novel_289,ssc-miR-7,ssc-miR-140-3p,ssc-miR-1296-5p,novel_204,ssc-miR-145-5p,novel_202,ssc-miR-744,novel_369,ssc-miR-532-3p,novel_239,ssc-miR-9820-…	transmembrane protein 91 [Source:HGNC Symbol;Acc:HGNC:32393]
ENSSSCG00000003018	LIPE	ssc-miR-423-5p,novel_205,ssc-miR-7144-5p,ssc-miR-424-5p,ssc-miR-15b,ssc-miR-193a-5p,ssc-miR-125b,novel_353,novel_420,novel_149,novel_236,ssc-miR-361-3p,novel_542,ssc-miR-125a,novel_467,ssc-miR-497,novel_374,ssc-miR-15a,ssc-miR-133a-3p,novel_468,novel_284,novel_460,ssc-miR-1296-5p,novel_298,ssc-miR-16,ssc-miR-195	transforming growth factor beta-1 precursor [Source:RefSeq peptide;Acc:NP_999180]
ENSSSCG00000003021	MEGF8	ssc-miR-542-3p,novel_179,ssc-miR-326,novel_440,ssc-miR-217,novel_568,ssc-miR-195,ssc-miR-423-5p,novel_323,novel_374,novel_390,novel_471,novel_486,ssc-miR-15a,ssc-miR-652,ssc-miR-9-1,novel_427,novel_594,ssc-miR-155-3p,ssc-miR-10a-5p,ssc-miR-212,novel_509,ssc-miR-145-3p,novel_515,novel_258,ssc-miR-9820-5p,ssc-miR-328,novel_369,novel_90,ssc-miR-9,novel_488,ssc-miR-17-3p,novel_316,novel_175,ssc-miR-2…	lipase E, hormone sensitive type [Source:HGNC Symbol;Acc:HGNC:6621]
ENSSSCG00000003030	CIC	novel_175,ssc-miR-7137-5p,novel_222,ssc-miR-326,novel_454,ssc-miR-491,ssc-miR-2320-5p,ssc-miR-204,novel_568,ssc-miR-17-5p,ssc-miR-363,novel_377,ssc-miR-148a-5p,ssc-miR-106a,novel_542,novel_287,ssc-miR-185,ssc-miR-423-3p,ssc-miR-92a,ssc-miR-155-3p,novel_472,ssc-miR-20a,novel_460,novel_578,ssc-miR-92b-3p,novel_317,ssc-miR-30b-3p,ssc-miR-32,ssc-miR-20b,ssc-miR-22-3p,ssc-miR-148b-5p,ssc-miR-1271,ssc-…	multiple EGF like domains 8 [Source:HGNC Symbol;Acc:HGNC:3233]
ENSSSCG00000003041	CD79A	novel_384,novel_235,novel_564,ssc-miR-9820-5p,ssc-miR-150,novel_307,ssc-miR-455-3p,ssc-miR-421-5p,novel_449,ssc-miR-450c-3p,ssc-miR-214,novel_557,novel_568,ssc-miR-9843-3p,ssc-miR-296-3p	capicua transcriptional repressor [Source:HGNC Symbol;Acc:HGNC:14214]
ENSSSCG00000003046	RABAC1	ssc-miR-92b-5p,ssc-miR-335,novel_346,ssc-miR-194a,ssc-miR-182,ssc-miR-31,ssc-miR-320,ssc-miR-194b-5p,ssc-miR-30b-3p	CD79a molecule [Source:HGNC Symbol;Acc:HGNC:1698]
ENSSSCG00000003048	CXCL17	novel_486,novel_307,novel_594,ssc-miR-491,novel_488,ssc-miR-124a,ssc-miR-361-3p	Rab acceptor 1 [Source:HGNC Symbol;Acc:HGNC:9794]
ENSSSCG00000003051	CD177	novel_160,novel_558,novel_541,ssc-miR-365-5p,ssc-miR-7138-3p,novel_265,ssc-miR-296-3p,novel_390	C-X-C motif chemokine ligand 17 [Source:HGNC Symbol;Acc:HGNC:19232]
ENSSSCG00000003053	BSP1	ssc-miR-140-5p,ssc-miR-7137-5p,novel_528,ssc-miR-9788-3p,ssc-miR-491,ssc-miR-4338,novel_432	CD177 molecule [Source:HGNC Symbol;Acc:HGNC:30072]
ENSSSCG00000003054	ZNF575	ssc-miR-671-5p,ssc-miR-423-5p,ssc-miR-7144-5p,ssc-miR-6782-3p,novel_148,novel_368,novel_72,ssc-miR-24-3p,novel_236,ssc-miR-140-3p,novel_235,novel_440,novel_258,ssc-miR-149,novel_211	Seminal plasma protein pB1 [Source:UniProtKB/Swiss-Prot;Acc:P80964]
ENSSSCG00000003055	XRCC1	novel_224,novel_374,ssc-miR-423-5p,ssc-miR-671-5p,novel_382,novel_244	zinc finger protein 575 [Source:HGNC Symbol;Acc:HGNC:27606]
ENSSSCG00000003061	CADM4	ssc-miR-326,novel_72,ssc-miR-331-3p,novel_407,ssc-miR-6782-3p,novel_222,ssc-miR-34a,ssc-miR-150,novel_166,ssc-miR-378b-3p,novel_107,ssc-miR-1343,ssc-miR-9788-3p,novel_313,novel_353,ssc-miR-378,ssc-miR-7144-5p,novel_377,novel_160,ssc-miR-450b-5p,ssc-miR-122,ssc-miR-425-5p,novel_287,ssc-miR-34c,novel_542,ssc-miR-296-3p,novel_472,novel_468,novel_430,ssc-miR-185,ssc-miR-19b,novel_528,novel_346,novel_…	X-ray repair cross complementing 1 [Source:HGNC Symbol;Acc:HGNC:12828]
ENSSSCG00000003062	LYPD3	ssc-miR-185,novel_316,novel_528,ssc-miR-9851-3p,ssc-miR-708-5p,ssc-miR-455-3p,ssc-miR-221-5p,ssc-miR-148a-3p,novel_387,novel_255,ssc-miR-151-5p,novel_584,novel_440,ssc-miR-9788-3p,novel_557,ssc-miR-362,ssc-miR-101,novel_321,novel_305,ssc-miR-28-5p,novel_290,ssc-miR-30c-1-3p,ssc-miR-21,ssc-miR-152,ssc-miR-27a,novel_390,ssc-miR-148b-3p,ssc-miR-31,ssc-miR-27b-3p,ssc-miR-30c-3p,novel_289	cell adhesion molecule 4 [Source:HGNC Symbol;Acc:HGNC:30825]
ENSSSCG00000003063	PHLDB3	novel_488,ssc-miR-214,novel_203,ssc-miR-133a-5p,ssc-miR-9,novel_384,novel_420,ssc-miR-146b,ssc-miR-361-3p,novel_206,ssc-miR-493-5p,novel_235,ssc-miR-9820-5p,novel_307,novel_138,ssc-miR-124a,novel_455,novel_215,ssc-miR-744,novel_429,novel_506,novel_460,novel_468,novel_387,ssc-miR-708-5p,novel_402,ssc-miR-455-3p,novel_594,ssc-miR-9-1,novel_330,ssc-miR-30c-3p,novel_535,ssc-miR-450b-3p,novel_467,nove…	LY6/PLAUR domain containing 3 [Source:HGNC Symbol;Acc:HGNC:24880]
ENSSSCG00000003065	PLAUR	ssc-miR-34c,ssc-miR-1271,novel_330,ssc-miR-335,novel_254,novel_334,ssc-miR-24-3p,ssc-miR-7135-5p,novel_72,ssc-miR-331-3p,novel_368,ssc-miR-34a,ssc-miR-193a-3p,ssc-miR-122,ssc-miR-383	pleckstrin homology like domain family B member 3 [Source:HGNC Symbol;Acc:HGNC:30499]
ENSSSCG00000003068	SMG9	ssc-miR-194a,ssc-miR-551a,ssc-miR-4334-3p,ssc-miR-652,novel_374,ssc-miR-128,novel_542,ssc-miR-99b,novel_148,ssc-miR-7144-5p,novel_537,ssc-miR-9860-5p,novel_322,novel_421,novel_367,ssc-miR-99a,ssc-miR-326,novel_166,novel_222,ssc-miR-7137-5p,ssc-miR-1271,ssc-miR-339-5p,ssc-miR-125a,ssc-miR-874,ssc-miR-210,ssc-miR-22-3p,ssc-miR-7138-5p,ssc-miR-194b-5p,novel_235,ssc-miR-361-3p,novel_409,ssc-miR-125b,…	plasminogen activator, urokinase receptor [Source:HGNC Symbol;Acc:HGNC:9053]
ENSSSCG00000003069	KCNN4	ssc-miR-7138-5p,ssc-miR-378,ssc-miR-532-3p,ssc-miR-424-5p,ssc-miR-15b,novel_307,novel_239,ssc-miR-15a,novel_467,ssc-miR-199b-5p,ssc-miR-497,ssc-miR-210,ssc-miR-199a-5p,ssc-miR-326,novel_255,novel_472,novel_284,novel_316,ssc-miR-16,ssc-miR-149,ssc-miR-195,novel_557,ssc-miR-378b-3p,ssc-miR-1343,novel_509,ssc-miR-744	SMG9, nonsense mediated mRNA decay factor [Source:HGNC Symbol;Acc:HGNC:25763]
ENSSSCG00000003081	CEACAM16	novel_255,ssc-miR-362,novel_348,novel_303,ssc-miR-143-3p	potassium channel, calcium activated intermediate/small conductance subfamily N alpha, member 4 [Source:HGNC Symbol;Acc:HGNC:6293]
ENSSSCG00000003088	APOE	novel_557,novel_599,novel_535,novel_307,ssc-miR-9843-3p	carcinoembryonic antigen related cell adhesion molecule 16 [Source:HGNC Symbol;Acc:HGNC:31948]
ENSSSCG00000003090	NECTIN2	novel_535,ssc-let-7a,ssc-let-7d-5p,novel_374,novel_471,novel_244,ssc-let-7e,ssc-miR-1343,novel_167,novel_568,ssc-miR-1306-5p,ssc-miR-7135-3p,ssc-miR-1307,ssc-miR-331-3p,novel_316,novel_166,ssc-miR-7137-5p,ssc-miR-214,ssc-miR-92b-5p,ssc-miR-874,ssc-let-7i,ssc-miR-199b-5p,novel_207,novel_249,novel_235,ssc-miR-361-3p,novel_560,ssc-miR-30b-3p,novel_384,novel_239,novel_317,ssc-miR-98,ssc-miR-127,novel…	apolipoprotein E [Source:HGNC Symbol;Acc:HGNC:613]
ENSSSCG00000003091	IRF2BP1	novel_557,ssc-miR-195,ssc-miR-16,ssc-miR-34a,novel_439,ssc-miR-30e-3p,novel_467,ssc-miR-497,ssc-miR-151-3p,novel_319,ssc-miR-340,ssc-miR-34c,ssc-miR-15a,novel_488,ssc-miR-9820-5p,ssc-miR-708-3p,novel_377,ssc-miR-30a-3p,novel_317,ssc-miR-424-5p,ssc-miR-15b,ssc-miR-361-3p,novel_313	nectin cell adhesion molecule 2 [Source:HGNC Symbol;Acc:HGNC:9707]
ENSSSCG00000003092	FOXA3	ssc-miR-31,ssc-miR-27b-3p,novel_287,ssc-miR-139-5p,novel_542,ssc-miR-27a,novel_313,novel_384,novel_353,novel_206,ssc-miR-383,novel_377,ssc-miR-101,novel_455,ssc-miR-27b-5p,ssc-miR-335,ssc-miR-29a,novel_407,ssc-miR-140-3p,novel_468,novel_166	interferon regulatory factor 2 binding protein 1 [Source:HGNC Symbol;Acc:HGNC:21728]
ENSSSCG00000003093	SYMPK	ssc-miR-151-3p,novel_467,ssc-let-7d-5p,novel_323,ssc-miR-30c-3p,ssc-miR-219a,ssc-let-7a,ssc-miR-129a-3p,ssc-miR-27b-3p,ssc-miR-423-5p,novel_377,novel_290,ssc-miR-103,novel_120,ssc-miR-30c-1-3p,novel_348,novel_568,novel_167,ssc-miR-1343,novel_251,novel_440,ssc-let-7e,ssc-miR-339-3p,ssc-miR-326,ssc-miR-7137-3p,novel_407,novel_207,novel_545,ssc-miR-769-3p,novel_196,ssc-miR-9820-5p,ssc-miR-146b,novel…	forkhead box A3 [Source:HGNC Symbol;Acc:HGNC:5023]
ENSSSCG00000003095	NOVA2	ssc-miR-326,ssc-miR-7135-3p,ssc-miR-29b,ssc-miR-6782-3p,ssc-miR-7137-5p,novel_222,ssc-miR-339-3p,novel_380,ssc-miR-4338,ssc-miR-16,ssc-miR-195,novel_568,ssc-miR-1343,novel_120,novel_368,ssc-miR-615,ssc-miR-885-5p,ssc-miR-30c-1-3p,ssc-miR-423-5p,ssc-miR-193a-5p,ssc-miR-30c-3p,ssc-miR-15a,novel_535,novel_390,ssc-miR-497,ssc-miR-7,ssc-miR-7142-5p,ssc-miR-545-3p,ssc-miR-143-5p,ssc-miR-296-3p,ssc-miR-…	symplekin [Source:HGNC Symbol;Acc:HGNC:22935]
ENSSSCG00000003098	PPP5C	ssc-miR-744,novel_346,novel_557,ssc-miR-150,novel_316,novel_166,ssc-miR-202-5p,ssc-miR-671-5p,novel_472,ssc-miR-1306-5p,ssc-miR-326,novel_429,ssc-miR-874,novel_542,novel_257,novel_535,novel_289,novel_307,ssc-miR-193a-5p,ssc-miR-423-5p,ssc-miR-7138-5p,ssc-miR-365-3p	NOVA alternative splicing regulator 2 [Source:HGNC Symbol;Acc:HGNC:7887]
ENSSSCG00000003101	HIF3A	ssc-miR-98,ssc-miR-125b,ssc-let-7a,novel_289,ssc-miR-1306-3p,novel_467,ssc-miR-125a,ssc-let-7d-5p,ssc-let-7i,ssc-miR-210,ssc-let-7f,ssc-let-7c,ssc-miR-199b-3p,ssc-miR-10a-5p,novel_578,ssc-let-7e,ssc-miR-10b,novel_557,ssc-miR-9788-3p,novel_440,ssc-let-7g	protein phosphatase 5 catalytic subunit [Source:HGNC Symbol;Acc:HGNC:9322]
ENSSSCG00000003105	SLC1A5	novel_387,ssc-miR-326,novel_472,novel_568,ssc-miR-138,novel_251,ssc-miR-335,ssc-miR-125b,novel_148,ssc-miR-122,novel_538,novel_390,novel_249,ssc-miR-874,ssc-miR-125a,novel_289	hypoxia inducible factor 3 alpha subunit [Source:HGNC Symbol;Acc:HGNC:15825]
ENSSSCG00000003106	AP2S1	novel_574,ssc-miR-140-3p,ssc-miR-7137-3p,novel_255,ssc-miR-383,novel_203,ssc-miR-450b-3p,ssc-miR-1343	solute carrier family 1 member 5 [Source:HGNC Symbol;Acc:HGNC:10943]
ENSSSCG00000003107	ARHGAP35	ssc-miR-22-3p,novel_254,ssc-miR-199b-5p,ssc-miR-21,ssc-miR-7138-5p,ssc-miR-15b,ssc-miR-362,novel_455,novel_502,ssc-miR-27b-5p,novel_227,novel_472,ssc-miR-20a,ssc-miR-320,ssc-miR-202-5p,ssc-miR-185,ssc-miR-425-5p,ssc-miR-219a,ssc-miR-4334-3p,ssc-miR-497,novel_467,novel_313,novel_538,ssc-miR-181d-5p,ssc-miR-4331,novel_597,ssc-miR-103,ssc-miR-664-5p,ssc-miR-16,ssc-miR-491,ssc-miR-1343,novel_255,ssc-…	adaptor related protein complex 2 sigma 1 subunit [Source:HGNC Symbol;Acc:HGNC:565]
ENSSSCG00000003111	SAE1	novel_249,ssc-miR-92b-5p,ssc-miR-874,ssc-miR-152,ssc-miR-148b-3p,ssc-miR-31,novel_564,ssc-miR-9820-5p,novel_420,novel_235,novel_206,ssc-miR-138,novel_298,ssc-miR-149,ssc-miR-182,ssc-miR-130b,ssc-miR-7138-3p,novel_460,ssc-miR-130a,ssc-miR-219a,novel_309,novel_377,ssc-miR-7144-5p,novel_160,novel_173,novel_167,ssc-miR-532-5p,novel_322,ssc-miR-148a-3p,ssc-miR-7137-5p,ssc-miR-339-3p,novel_316,novel_16…	Rho GTPase activating protein 35 [Source:HGNC Symbol;Acc:HGNC:4591]
ENSSSCG00000003114	DHX34	novel_173,ssc-miR-628,novel_353,ssc-miR-450b-5p,novel_148,novel_377,ssc-miR-4334-3p,ssc-miR-425-5p,ssc-miR-326,ssc-miR-153,novel_316,ssc-miR-542-3p,novel_361,novel_557,ssc-miR-4338,ssc-miR-2320-5p,novel_454,novel_206,ssc-miR-7138-5p,novel_235,novel_384,ssc-miR-193a-3p,novel_488,ssc-miR-339-5p,ssc-miR-92b-5p,ssc-miR-199b-5p,ssc-miR-874,ssc-miR-22-3p,novel_460,novel_472,ssc-miR-199a-5p,ssc-miR-7134…	SUMO1 activating enzyme subunit 1 [Source:HGNC Symbol;Acc:HGNC:30660]
ENSSSCG00000003119	ZNF541	novel_239,novel_307,ssc-miR-423-5p,novel_377,novel_348,novel_120,novel_420,novel_252,novel_197,ssc-miR-185,novel_316,ssc-miR-192,ssc-miR-365-5p,novel_293,novel_455,novel_557,ssc-miR-215,ssc-miR-149,novel_322	DEAH-box helicase 34 [Source:HGNC Symbol;Acc:HGNC:16719]
ENSSSCG00000003120	NAPA	ssc-miR-2320-5p,ssc-miR-491,ssc-miR-335,novel_557,novel_468,ssc-miR-6782-3p,ssc-miR-542-3p,novel_316,ssc-miR-326,ssc-miR-24-3p,novel_255,ssc-miR-221-3p,novel_472,ssc-miR-10a-3p,ssc-miR-30c-3p,ssc-miR-652,ssc-miR-222,ssc-miR-31,ssc-miR-423-5p,ssc-miR-9820-5p,novel_368,ssc-miR-628,novel_149,novel_235,ssc-miR-30c-1-3p,ssc-miR-30b-3p	zinc finger protein 541 [Source:HGNC Symbol;Acc:HGNC:25294]
ENSSSCG00000003121	KPTN	ssc-miR-143-5p,ssc-miR-2320-5p,ssc-miR-296-3p,novel_528,novel_417,novel_377,novel_387,novel_424,ssc-miR-628	NSF attachment protein alpha [Source:HGNC Symbol;Acc:HGNC:7641]
ENSSSCG00000003125	ELSPBP1	ssc-miR-2320-3p,ssc-miR-331-3p,novel_313,ssc-miR-1296-5p,novel_560,novel_287,ssc-miR-140-5p,novel_346,novel_573	kaptin, actin binding protein [Source:HGNC Symbol;Acc:HGNC:6404]
ENSSSCG00000003128	LIG1	ssc-miR-326,ssc-miR-7138-5p,ssc-miR-30b-3p,novel_472,novel_249,novel_387,ssc-miR-221-5p	epididymal sperm binding protein 1 [Source:HGNC Symbol;Acc:HGNC:14417]
ENSSSCG00000003130	SULT2A1	ssc-miR-450c-3p	DNA ligase 1 [Source:HGNC Symbol;Acc:HGNC:6598]
ENSSSCG00000003132	KDELR1	ssc-miR-493-3p,novel_557,ssc-miR-182,ssc-miR-335,novel_568,ssc-miR-1306-5p,novel_380,novel_596,novel_316,novel_387,ssc-miR-186,novel_330,ssc-miR-874,ssc-miR-4331,novel_369,ssc-miR-30b-3p,novel_420,novel_347	sulfotransferase family 2A member 1 [Source:HGNC Symbol;Acc:HGNC:11458]
ENSSSCG00000003134	GRWD1	novel_387,novel_166,ssc-miR-185,ssc-miR-365-5p,ssc-miR-1296-5p,novel_167,novel_568,ssc-miR-140-5p,ssc-miR-145-3p,ssc-miR-2320-5p,ssc-miR-196b-3p,novel_347,ssc-miR-9820-5p,novel_307,novel_384,novel_252,ssc-miR-4331,ssc-miR-30c-1-3p,novel_319,novel_390,ssc-miR-10a-3p,ssc-miR-96-5p,ssc-miR-92b-5p,novel_265,novel_467,ssc-miR-214,ssc-miR-30c-3p,novel_309	KDEL endoplasmic reticulum protein retention receptor 1 [Source:HGNC Symbol;Acc:HGNC:6304]
ENSSSCG00000003135	KCNJ14	ssc-miR-146a-5p,ssc-miR-7144-5p,novel_128,ssc-miR-193a-5p,novel_538,ssc-miR-128,novel_467,ssc-miR-545-3p,ssc-miR-222,novel_417,novel_166,ssc-miR-1285,novel_446,ssc-miR-7137-3p,ssc-miR-221-3p,ssc-miR-9860-5p,ssc-miR-193a-3p,novel_420,ssc-miR-30b-3p,ssc-miR-7138-5p,ssc-miR-22-3p,novel_340,ssc-miR-214,ssc-miR-133b,ssc-miR-1271,novel_220,ssc-miR-320,novel_528,ssc-miR-183,ssc-miR-132,novel_460,novel_3…	glutamate rich WD repeat containing 1 [Source:HGNC Symbol;Acc:HGNC:21270]
ENSSSCG00000003139	BCAT2	ssc-miR-183,ssc-miR-212,ssc-miR-92a,ssc-miR-455-3p,novel_594,novel_258,novel_346,novel_560,ssc-miR-361-3p,ssc-miR-1839-3p,ssc-miR-7138-5p,novel_235,novel_420,ssc-miR-32,ssc-miR-125b,novel_239,novel_305,ssc-miR-92b-3p,ssc-miR-328,ssc-miR-383,novel_317,ssc-miR-4337,ssc-miR-29c,ssc-miR-135,novel_196,novel_488,novel_547,ssc-miR-2411,ssc-miR-125a,novel_194,novel_489,novel_249,ssc-miR-365-5p,novel_255,…	potassium voltage-gated channel subfamily J member 14 [Source:HGNC Symbol;Acc:HGNC:6260]
ENSSSCG00000003141	FUT1	novel_194,ssc-miR-22-3p,ssc-miR-125a,ssc-miR-505,ssc-miR-328,ssc-miR-532-3p,ssc-miR-9820-5p,ssc-miR-125b,novel_305,novel_420,ssc-miR-361-3p,novel_206,ssc-miR-9785-5p,ssc-miR-338,novel_578,novel_515,ssc-miR-10a-5p,novel_528,ssc-miR-7135-5p,novel_429,ssc-miR-296-3p,novel_467,ssc-miR-1306-3p,ssc-miR-129a-3p,ssc-miR-30c-3p,ssc-miR-222,ssc-miR-196b-5p,ssc-miR-196a,ssc-miR-30c-1-3p,novel_568,ssc-miR-14…	branched chain amino acid transaminase 2 [Source:HGNC Symbol;Acc:HGNC:977]
ENSSSCG00000003143	MAMSTR	ssc-miR-150,novel_316,novel_528,ssc-miR-7135-5p,ssc-miR-491,novel_303,novel_568,ssc-miR-195,ssc-miR-16,novel_239,novel_128,ssc-miR-424-5p,ssc-miR-15b,ssc-miR-423-5p,ssc-miR-7138-5p,ssc-miR-874,ssc-miR-497,ssc-miR-27a,ssc-miR-296-3p,novel_542,ssc-miR-15a,ssc-miR-27b-3p	fucosyltransferase 1 (H blood group) [Source:HGNC Symbol;Acc:HGNC:4012]
ENSSSCG00000003145	FUT2	novel_537,novel_499,novel_578	MEF2 activating motif and SAP domain containing transcriptional regulator [Source:HGNC Symbol;Acc:HGNC:26689]
ENSSSCG00000003150	NUCB1	novel_528,novel_166,ssc-miR-671-5p,ssc-miR-133a-3p,ssc-miR-7137-5p,ssc-miR-7137-3p,ssc-miR-140-3p,novel_472,ssc-miR-326,ssc-miR-1343,novel_454,novel_160,novel_347,ssc-miR-532-3p,ssc-miR-423-5p,ssc-miR-146a-5p,novel_564,novel_235,ssc-miR-4331,ssc-miR-361-3p,novel_560,ssc-miR-146b,novel_319,ssc-miR-151-3p,ssc-miR-4334-3p,novel_289,ssc-miR-214,novel_196,ssc-miR-885-3p,ssc-miR-769-3p,ssc-miR-339-5p	Galactoside 2-alpha-L-fucosyltransferase 2 [Source:UniProtKB/Swiss-Prot;Acc:Q10982]
ENSSSCG00000003152	RUVBL2	novel_427	nucleobindin 1 [Source:HGNC Symbol;Acc:HGNC:8043]
ENSSSCG00000003153	FTL	ssc-miR-30c-3p,ssc-miR-133b,ssc-miR-331-3p,novel_560,ssc-miR-30c-1-3p,ssc-miR-4331,novel_347,ssc-miR-9851-3p	RuvB like AAA ATPase 2 [Source:HGNC Symbol;Acc:HGNC:10475]
ENSSSCG00000003154	GYS1	novel_506,ssc-miR-1296-5p,ssc-miR-18a,ssc-miR-7138-3p,ssc-miR-30d,ssc-miR-199b-3p,novel_138,novel_346,novel_235,novel_420,novel_347,novel_307,ssc-miR-193a-3p,ssc-miR-383,ssc-miR-214,ssc-miR-210,ssc-miR-20b,ssc-miR-29b,ssc-miR-28-3p,ssc-miR-9851-3p,novel_596,ssc-miR-7137-5p,ssc-miR-6782-3p,ssc-miR-4338,ssc-miR-2320-5p,ssc-miR-9788-3p,ssc-miR-421-3p,ssc-miR-140-5p,novel_334,ssc-miR-106a,novel_353,n…	-
ENSSSCG00000003156	HRC	novel_107,ssc-miR-9810-3p,novel_348	glycogen synthase 1 [Source:HGNC Symbol;Acc:HGNC:4706]
ENSSSCG00000003157	LIN7B	ssc-miR-429,novel_460,ssc-miR-493-3p,ssc-miR-28-5p,ssc-miR-138,ssc-miR-708-5p,novel_321	histidine rich calcium binding protein [Source:HGNC Symbol;Acc:HGNC:5178]
ENSSSCG00000003160	NTF4	ssc-miR-146a-5p,ssc-miR-199b-3p,ssc-miR-125b,novel_166,novel_368,ssc-miR-146b,novel_384,ssc-miR-125a,novel_454,novel_211	lin-7 homolog B (C. elegans) [Source:HGNC Symbol;Acc:HGNC:17788]
ENSSSCG00000003161	PRRG2	novel_160,ssc-miR-9810-3p,ssc-miR-30b-3p,ssc-miR-210,ssc-miR-129a-5p,novel_542,novel_224,novel_175,novel_255,novel_472,ssc-miR-151-5p,ssc-miR-331-3p,ssc-miR-326,ssc-miR-744,novel_557,novel_578,ssc-miR-149	neurotrophin 4 [Source:HGNC Symbol;Acc:HGNC:8024]
ENSSSCG00000003165	RPS11	ssc-miR-214,ssc-miR-339-5p,novel_340,ssc-miR-22-3p,ssc-miR-9,novel_265,ssc-miR-874,ssc-miR-7138-5p,novel_235,novel_206,ssc-miR-361-3p,novel_307,ssc-miR-7138-3p,ssc-miR-132,novel_387,novel_220,novel_468,ssc-miR-145-5p,ssc-miR-455-3p,ssc-miR-9-1,ssc-miR-129a-3p,ssc-miR-34c,novel_535,ssc-miR-4334-3p,novel_542,ssc-miR-143-5p,novel_467,novel_252,ssc-miR-628,novel_173,novel_290,ssc-miR-7144-5p,novel_12…	proline rich and Gla domain 2 [Source:HGNC Symbol;Acc:HGNC:9470]
ENSSSCG00000003166	RPL13A	ssc-miR-874,ssc-miR-30b-5p,ssc-miR-30a-5p,novel_340,ssc-miR-505,ssc-miR-383,novel_560,ssc-miR-30e-5p,ssc-miR-500,ssc-miR-335,ssc-miR-30c-5p,ssc-miR-545-5p,novel_578,ssc-miR-30d,ssc-miR-486,ssc-miR-331-3p,ssc-miR-212	ribosomal protein S11 [Source:HGNC Symbol;Acc:HGNC:10384]
ENSSSCG00000003169	PIH1D1	ssc-miR-671-5p,novel_568,novel_319	ribosomal protein L13a isoform 2 [Source:RefSeq peptide;Acc:NP_001230998]
ENSSSCG00000003170	SLC17A7	novel_492,novel_203,novel_265,ssc-miR-20b,ssc-miR-125a,ssc-miR-30b-3p,ssc-miR-125b,ssc-miR-9820-5p,novel_317,novel_270,ssc-miR-362,ssc-miR-138,ssc-miR-20a,ssc-miR-185,ssc-miR-130b,novel_449,ssc-miR-652,ssc-miR-30c-3p,ssc-miR-7,novel_374,ssc-miR-130a,novel_390,ssc-miR-450b-3p,novel_538,ssc-miR-30c-1-3p,ssc-miR-106a,novel_252,novel_353,ssc-miR-7144-5p,novel_377,ssc-miR-493-3p,ssc-miR-17-5p,novel_27…	PIH1 domain containing 1 [Source:HGNC Symbol;Acc:HGNC:26075]
ENSSSCG00000003177	BCL2L12	ssc-miR-128,ssc-miR-450b-3p,novel_390,ssc-miR-545-3p,novel_449,ssc-miR-34c,novel_290,novel_353,ssc-miR-769-5p,novel_348,ssc-miR-4331,novel_367,ssc-miR-2320-5p,ssc-miR-1343,ssc-miR-450c-3p,novel_222,ssc-miR-7137-5p,ssc-miR-34a,ssc-miR-542-3p,ssc-miR-326,novel_424,ssc-miR-139-3p,ssc-miR-125a,ssc-miR-133b,novel_203,ssc-miR-328,novel_307,ssc-miR-125b,novel_347,novel_206,ssc-miR-7138-5p,novel_258,ssc-…	solute carrier family 17 member 7 [Source:HGNC Symbol;Acc:HGNC:16704]
ENSSSCG00000003178	IRF3	ssc-miR-31	BCL2 like 12 [Source:HGNC Symbol;Acc:HGNC:13787]
ENSSSCG00000003182	SCAF1	novel_289,novel_557,ssc-miR-139-3p,novel_298,ssc-miR-744,ssc-miR-491,novel_560,ssc-miR-7144-5p,novel_377,ssc-miR-423-5p	interferon regulatory factor 3 [Source:HGNC Symbol;Acc:HGNC:6118]
ENSSSCG00000003183	RRAS	ssc-miR-124a,novel_557,ssc-miR-335,ssc-miR-1343,ssc-miR-326,ssc-miR-1307,ssc-miR-142-3p,novel_472,novel_407,ssc-miR-1306-5p,ssc-miR-133a-3p,ssc-miR-34a,ssc-miR-34c,novel_242,novel_313,ssc-miR-30b-3p	SR-related CTD associated factor 1 [Source:HGNC Symbol;Acc:HGNC:30403]
ENSSSCG00000003187	FCGRT	novel_246,novel_502,ssc-miR-138,novel_440,ssc-miR-9788-3p,ssc-miR-214,ssc-miR-383,ssc-miR-7137-5p,novel_317,ssc-miR-9820-5p,ssc-miR-185,novel_166,novel_368,ssc-miR-140-3p,ssc-miR-24-3p	related RAS viral (r-ras) oncogene homolog [Source:HGNC Symbol;Acc:HGNC:10447]
ENSSSCG00000003190	ADM5	novel_545,novel_224,novel_235,ssc-miR-455-5p,novel_446,novel_278	Fc fragment of IgG receptor and transporter [Source:HGNC Symbol;Acc:HGNC:3621]
ENSSSCG00000003193	TBC1D17	novel_557,novel_107,novel_568,novel_451,ssc-miR-365-5p,ssc-miR-339-3p,novel_594,novel_441,novel_166,novel_488,ssc-miR-27b-3p,ssc-miR-128,ssc-miR-133a-5p,ssc-miR-27a,novel_265,ssc-miR-4331,ssc-miR-7138-5p,novel_235,ssc-miR-615,ssc-miR-328,novel_347,novel_239	ADM5 Adrenomedullin-5 [Source:UniProtKB/Swiss-Prot;Acc:A5LHG2]
ENSSSCG00000003194	AKT1S1	ssc-miR-1285,novel_451,novel_179,novel_255,ssc-miR-142-3p,novel_382,ssc-miR-192,ssc-miR-425-3p,ssc-miR-199a-3p,novel_166,ssc-miR-7140-3p,ssc-miR-345-5p,novel_557,novel_167,ssc-miR-1343,ssc-miR-491,novel_353,novel_242,ssc-miR-423-5p,novel_377,novel_160,novel_289,ssc-miR-219a,ssc-miR-129a-3p,novel_287,novel_467,ssc-miR-7138-3p,novel_387,ssc-miR-186,novel_427,novel_441,ssc-miR-185,ssc-miR-362,ssc-mi…	TBC1 domain family member 17 [Source:HGNC Symbol;Acc:HGNC:25699]
ENSSSCG00000003199	AP2A1	ssc-miR-195,ssc-miR-493-3p,ssc-miR-218-5p,ssc-miR-16,ssc-miR-2320-5p,ssc-miR-1343,novel_568,ssc-miR-331-3p,ssc-miR-339-3p,ssc-miR-17-3p,ssc-miR-7137-5p,ssc-miR-15a,ssc-miR-4334-3p,novel_467,ssc-miR-497,novel_542,ssc-miR-324,novel_173,ssc-miR-30e-5p,novel_252,novel_368,ssc-miR-193a-5p,ssc-miR-423-5p,ssc-miR-369,ssc-miR-138,ssc-miR-140-3p,ssc-miR-7135-5p,ssc-miR-455-3p,novel_528,ssc-miR-30d,ssc-miR…	AKT1 substrate 1 [Source:HGNC Symbol;Acc:HGNC:28426]
ENSSSCG00000003201	ATF5	ssc-miR-542-5p,ssc-miR-450b-5p,novel_239,novel_317,novel_377,ssc-miR-199b-5p,ssc-miR-874,ssc-miR-133a-5p,ssc-miR-664-3p,novel_451,ssc-miR-199a-5p,ssc-miR-331-3p,novel_528,ssc-miR-671-5p,novel_387,novel_222,ssc-miR-7137-5p	adaptor related protein complex 2 alpha 1 subunit [Source:HGNC Symbol;Acc:HGNC:561]
ENSSSCG00000003204	VRK3	novel_460,ssc-miR-24-3p,ssc-miR-574,novel_427,novel_528,novel_138,ssc-miR-338,ssc-miR-361-3p,novel_420,ssc-miR-125b,novel_347,ssc-miR-184,novel_558,novel_564,novel_428,novel_203,novel_196,ssc-miR-769-3p,novel_586,ssc-miR-92b-5p,ssc-miR-125a,ssc-miR-7135-3p,ssc-miR-331-3p,novel_166,novel_316,novel_417,novel_361,novel_537,novel_454,ssc-miR-9843-3p,ssc-miR-2320-5p,novel_568,ssc-miR-4331,ssc-miR-30c-…	activating transcription factor 5 [Source:HGNC Symbol;Acc:HGNC:790]
ENSSSCG00000003211	NR1H2	ssc-miR-361-3p,ssc-miR-30c-1-3p,ssc-miR-18a,novel_160,novel_148,ssc-miR-192,ssc-miR-7144-5p,ssc-miR-215,novel_289,ssc-miR-30c-3p,ssc-miR-214,ssc-miR-7,ssc-miR-18b,novel_568,novel_542	vaccinia related kinase 3 [Source:HGNC Symbol;Acc:HGNC:18996]
ENSSSCG00000003212	NAPSA	ssc-miR-744,ssc-miR-1307,ssc-miR-500	nuclear receptor subfamily 1 group H member 2 [Source:HGNC Symbol;Acc:HGNC:7965]
ENSSSCG00000003214	KCNC3	ssc-let-7g,novel_455,ssc-miR-362,novel_441,novel_472,novel_319,novel_194,ssc-miR-9820-5p,ssc-miR-15b,ssc-miR-365-3p,ssc-miR-491,ssc-miR-1343,ssc-miR-18b,novel_107,ssc-miR-195,ssc-let-7e,ssc-miR-16,ssc-miR-150,ssc-miR-339-3p,ssc-miR-153,ssc-miR-7137-3p,ssc-miR-326,ssc-miR-497,ssc-let-7d-5p,ssc-miR-324,ssc-miR-4334-3p,ssc-miR-15a,novel_535,ssc-let-7a,novel_449,ssc-miR-122,ssc-miR-103,ssc-miR-423-5p…	napsin A aspartic peptidase [Source:HGNC Symbol;Acc:HGNC:13395]
ENSSSCG00000003215	SHANK1	ssc-miR-671-3p,novel_287,ssc-miR-130a,novel_542,ssc-miR-128,ssc-miR-7135-3p,novel_316,novel_222,ssc-miR-7137-5p,ssc-miR-221-5p,novel_557,ssc-miR-532-5p,ssc-miR-9788-3p,ssc-miR-140-5p,novel_235,novel_236,ssc-miR-361-3p,ssc-miR-30b-3p,novel_317,ssc-miR-532-3p,ssc-miR-424-5p,ssc-miR-19a,ssc-miR-214,ssc-miR-885-3p,novel_489,novel_249,ssc-miR-139-3p,ssc-miR-24-3p,ssc-miR-18a,novel_528,ssc-miR-19b,nove…	potassium voltage-gated channel subfamily C member 3 [Source:HGNC Symbol;Acc:HGNC:6235]
ENSSSCG00000003216	POLD1	ssc-miR-664-3p,ssc-miR-345-3p,ssc-miR-30b-3p	SH3 and multiple ankyrin repeat domains 1 [Source:HGNC Symbol;Acc:HGNC:15474]
ENSSSCG00000003217	JOSD2	novel_249,ssc-miR-423-5p,ssc-miR-214,novel_252,novel_270	DNA polymerase delta 1, catalytic subunit [Source:HGNC Symbol;Acc:HGNC:9175]
ENSSSCG00000003219	FAM71E1	ssc-let-7i,ssc-let-7g,ssc-let-7d-5p,ssc-let-7e,ssc-let-7a,novel_412,ssc-miR-98,novel_441,ssc-miR-1285,ssc-let-7f,ssc-let-7c,ssc-miR-140-3p	Josephin domain containing 2 [Source:HGNC Symbol;Acc:HGNC:28853]
ENSSSCG00000003222	SYT3	ssc-miR-181d-5p,ssc-miR-615,ssc-miR-122,ssc-miR-423-5p,ssc-miR-15a,novel_289,ssc-miR-27b-3p,ssc-miR-27a,ssc-miR-7,ssc-miR-497,novel_542,ssc-miR-128,novel_390,ssc-miR-151-5p,ssc-miR-181b,ssc-miR-195,ssc-miR-16,ssc-miR-9788-3p,ssc-miR-143-3p,ssc-miR-491,novel_167,novel_235,ssc-miR-365-3p,ssc-miR-181a,ssc-miR-532-3p,ssc-miR-424-5p,ssc-miR-15b,ssc-miR-135,ssc-miR-2411,novel_254,novel_429,ssc-miR-455-…	family with sequence similarity 71 member E1 [Source:HGNC Symbol;Acc:HGNC:25107]
ENSSSCG00000003226	CD33	ssc-miR-196b-3p,novel_293,ssc-miR-744,ssc-miR-139-3p,novel_536,ssc-miR-378b-3p,ssc-miR-378,ssc-miR-1306-5p,novel_377,novel_468,ssc-miR-383	synaptotagmin 3 [Source:HGNC Symbol;Acc:HGNC:11511]
ENSSSCG00000003229	ETFB	novel_421,ssc-miR-4334-3p,ssc-miR-205,ssc-miR-339-5p,ssc-miR-196b-3p,novel_558,ssc-miR-221-5p,novel_206,ssc-miR-1306-5p	-
ENSSSCG00000003231	NKG7	ssc-miR-185,ssc-miR-542-3p,ssc-miR-186,ssc-miR-7137-5p,novel_361,novel_472,ssc-miR-326,ssc-miR-7138-3p,ssc-miR-9860-5p,novel_557,ssc-miR-532-5p,ssc-miR-7140-3p,ssc-miR-345-5p,ssc-miR-9820-5p,ssc-miR-615,novel_560,novel_420,ssc-miR-2320-3p,novel_330	electron transfer flavoprotein beta subunit [Source:HGNC Symbol;Acc:HGNC:3482]
ENSSSCG00000003235	CTU1	novel_515,ssc-miR-124a,ssc-miR-9785-5p,novel_346,novel_167,novel_286,novel_440,ssc-miR-7138-3p,ssc-miR-199b-3p,novel_387,ssc-miR-150,ssc-miR-27b-3p,ssc-miR-107,novel_492,ssc-miR-194a,ssc-miR-324,novel_246,novel_489,ssc-miR-27a,ssc-miR-361-3p,ssc-miR-194b-5p,novel_173,ssc-miR-103,ssc-miR-219b-3p	natural killer cell granule protein 7 [Source:HGNC Symbol;Acc:HGNC:7830]
ENSSSCG00000003236	SIGLEC5	ssc-miR-98,novel_173,novel_206,ssc-let-7i,ssc-miR-7,novel_586,ssc-let-7d-5p,novel_471,novel_211,ssc-let-7a,ssc-miR-155-5p,ssc-miR-185,novel_402,novel_382,ssc-let-7c,ssc-miR-7142-3p,ssc-let-7f,novel_72,ssc-miR-7135-5p,ssc-miR-143-3p,ssc-let-7g,ssc-miR-345-3p,ssc-let-7e,ssc-miR-7140-3p	cytosolic thiouridylase subunit 1 [Source:HGNC Symbol;Acc:HGNC:29590]
ENSSSCG00000003239	HAS1	ssc-miR-101,ssc-miR-196b-3p,ssc-miR-219a,novel_194,novel_193,novel_246,ssc-miR-361-3p,novel_420,novel_160,ssc-miR-455-3p,novel_468,ssc-miR-532-3p,novel_220	-
ENSSSCG00000003256	PRKCG	novel_205,ssc-miR-532-3p,ssc-miR-383,ssc-miR-30c-1-3p,ssc-miR-324,novel_330,ssc-miR-30c-3p,ssc-miR-671-5p,ssc-miR-320,novel_599,ssc-miR-7138-3p,ssc-miR-7857-3p,ssc-miR-2320-5p,ssc-miR-9788-3p,novel_298,ssc-miR-744,ssc-miR-491,novel_454	hyaluronan synthase 1 [Source:HGNC Symbol;Acc:HGNC:4818]
ENSSSCG00000003257	CACNG6	novel_488,novel_537,novel_235,ssc-miR-7138-5p,novel_387,ssc-miR-450b-5p,novel_307,novel_528	protein kinase C gamma [Source:HGNC Symbol;Acc:HGNC:9402]
ENSSSCG00000003263	PRPF31	novel_517,novel_390,novel_467,novel_289,ssc-miR-769-3p,novel_317,ssc-miR-7144-5p,ssc-miR-2320-3p,ssc-miR-7138-5p,novel_235,ssc-miR-378,novel_348,novel_107,ssc-miR-378b-3p,ssc-miR-1343,ssc-miR-149,novel_557,ssc-miR-218-5p,ssc-miR-320,novel_316,ssc-miR-1306-5p,novel_179	calcium voltage-gated channel auxiliary subunit gamma 6 [Source:HGNC Symbol;Acc:HGNC:13625]
ENSSSCG00000003264	CNOT3	novel_432,ssc-miR-874,ssc-let-7i,ssc-miR-361-3p,ssc-miR-98,novel_317,ssc-miR-383,ssc-let-7g,ssc-miR-1839-5p,ssc-let-7f,ssc-let-7c,novel_427,novel_387,novel_461,novel_257,novel_287,ssc-let-7a,ssc-let-7d-5p,novel_246,novel_542,novel_471,ssc-let-7e,ssc-miR-345-3p,ssc-miR-9788-3p,ssc-miR-2320-5p,ssc-miR-1343,novel_440,novel_255,ssc-miR-1306-5p,novel_407,novel_72,ssc-miR-339-3p,novel_166,novel_361	pre-mRNA processing factor 31 [Source:HGNC Symbol;Acc:HGNC:15446]
ENSSSCG00000003266	TMC4	novel_557,ssc-miR-361-3p,ssc-miR-7135-3p,ssc-miR-769-5p,ssc-miR-885-3p,ssc-miR-145-5p,ssc-miR-345-3p	CCR4-NOT transcription complex subunit 3 [Source:HGNC Symbol;Acc:HGNC:7879]
ENSSSCG00000003267	MBOAT7	ssc-miR-708-5p,ssc-miR-185,ssc-miR-574,ssc-miR-542-3p,novel_193,novel_455,ssc-miR-345-3p,ssc-miR-1343,ssc-miR-2320-5p,novel_235,ssc-miR-30c-1-3p,novel_560,ssc-miR-28-5p,ssc-miR-383,novel_321,ssc-miR-125b,ssc-miR-30c-3p,novel_289,novel_197,novel_194,ssc-miR-125a,ssc-miR-96-5p	transmembrane channel like 4 [Source:HGNC Symbol;Acc:HGNC:22998]
ENSSSCG00000003268	TSEN34	novel_390,novel_455,ssc-miR-378b-3p,ssc-miR-143-3p,novel_258,ssc-miR-23a,ssc-miR-4332,ssc-miR-493-3p,ssc-miR-6782-3p,ssc-miR-9851-3p,ssc-miR-769-5p,ssc-miR-23b,ssc-miR-378	membrane bound O-acyltransferase domain containing 7 [Source:HGNC Symbol;Acc:HGNC:15505]
ENSSSCG00000003276	GP6	ssc-miR-532-3p,novel_290,ssc-miR-125b,ssc-miR-9820-5p,ssc-miR-122,ssc-miR-365-3p,ssc-miR-324,novel_471,ssc-miR-125a,ssc-miR-339-5p,ssc-miR-4334-3p,ssc-miR-7137-5p,novel_441,ssc-miR-145-5p,novel_584,novel_509,ssc-miR-450c-3p,ssc-miR-345-5p	tRNA splicing endonuclease subunit 34 [Source:HGNC Symbol;Acc:HGNC:15506]
ENSSSCG00000003278	-	ssc-miR-326,ssc-miR-221-5p,novel_537,novel_557,ssc-miR-195,ssc-miR-10b,ssc-miR-4338,ssc-miR-16,novel_322,novel_454,ssc-miR-9788-3p,ssc-miR-378b-3p,ssc-miR-4331,ssc-miR-378,novel_242,novel_313,ssc-miR-193a-5p,ssc-miR-122,novel_591,novel_597,novel_520,ssc-miR-15a,ssc-miR-497,ssc-miR-143-5p,ssc-miR-450b-3p,novel_472,ssc-miR-7141-5p,novel_506,novel_460,ssc-miR-24-3p,ssc-miR-7138-3p,ssc-miR-10a-5p,ssc…	-
ENSSSCG00000003282	PigE-108A11.3	novel_346,ssc-miR-9788-3p,novel_584,novel_258,novel_578,novel_131,novel_441,novel_249,novel_467,ssc-miR-874,ssc-miR-505,ssc-miR-214,ssc-miR-194a,novel_597,novel_558,ssc-miR-9820-5p,novel_239,ssc-miR-194b-5p,novel_236	leukocyte immunoglobulin-like receptor subfamily B member 3-like isoform 1 precursor [Source:RefSeq peptide;Acc:NP_001230801]
ENSSSCG00000003288	HSPBP1	novel_578,ssc-miR-124a,novel_346,novel_298,ssc-miR-202-5p,novel_441,novel_594,novel_488,ssc-miR-505,ssc-miR-29c,ssc-miR-1271,ssc-miR-139-3p,ssc-miR-2411,ssc-miR-365-3p,ssc-miR-2320-3p,ssc-miR-30b-3p,ssc-miR-7138-5p,ssc-miR-9810-3p,ssc-miR-532-3p,novel_558,ssc-miR-9788-3p,novel_367,ssc-miR-1285,ssc-miR-331-3p,ssc-miR-29b,ssc-miR-7137-5p,ssc-miR-34a,ssc-miR-150,ssc-miR-30c-3p,ssc-miR-34c,novel_467,…	-
ENSSSCG00000003302	TMEM86B	ssc-miR-1343,ssc-miR-9788-3p,novel_284,ssc-miR-7137-5p,novel_412,novel_72,ssc-miR-331-3p,ssc-miR-7135-3p,ssc-miR-1306-5p,ssc-miR-769-3p,ssc-miR-652,novel_287,ssc-miR-532-3p,novel_377,ssc-miR-9820-5p,ssc-miR-193a-3p,novel_353,novel_538	HSPA (Hsp70) binding protein 1 [Source:HGNC Symbol;Acc:HGNC:24989]
ENSSSCG00000003307	NLRP9	ssc-miR-145-3p,ssc-miR-9788-3p,novel_323,novel_346,ssc-miR-24-3p,ssc-miR-30b-3p,novel_368,ssc-miR-185,novel_142	transmembrane protein 86B [Source:HGNC Symbol;Acc:HGNC:28448]
ENSSSCG00000003322	ZNF582	novel_594,novel_380,ssc-miR-486,novel_599,novel_460,ssc-miR-7135-3p,ssc-miR-331-5p,novel_250,ssc-miR-9785-5p,novel_215,ssc-miR-193a-3p,ssc-miR-122,novel_128,novel_508,ssc-miR-7144-5p,ssc-miR-103,novel_348,novel_265,novel_254,ssc-miR-128,novel_488,ssc-miR-107,novel_514,ssc-miR-31	NLR family pyrin domain containing 9 [Source:HGNC Symbol;Acc:HGNC:22941]
ENSSSCG00000003329	ACAP3	ssc-miR-140-5p,novel_275,novel_440,ssc-miR-16,ssc-miR-195,ssc-miR-221-5p,ssc-miR-9851-3p,ssc-miR-153,novel_316,ssc-miR-151-5p,ssc-miR-326,ssc-miR-1306-5p,novel_255,novel_407,novel_542,ssc-miR-497,ssc-miR-15a,novel_535,novel_377,ssc-miR-423-5p,novel_160,novel_242,ssc-miR-138,ssc-miR-744,ssc-miR-545-5p,ssc-miR-212,novel_472,novel_319,novel_265,ssc-miR-125a,ssc-miR-874,ssc-miR-214,ssc-miR-885-3p,ssc…	zinc finger protein 582 [Source:HGNC Symbol;Acc:HGNC:26421]
ENSSSCG00000003331	TNFRSF4	ssc-miR-423-5p,novel_387,ssc-miR-383,novel_307,ssc-miR-2320-5p,novel_166,ssc-miR-542-3p	ArfGAP with coiled-coil, ankyrin repeat and PH domains 3 [Source:HGNC Symbol;Acc:HGNC:16754]
ENSSSCG00000003332	SDF4	novel_293,novel_394,ssc-miR-885-3p,ssc-miR-214,ssc-miR-17-3p,novel_321,ssc-miR-708-5p,ssc-miR-423-5p,ssc-miR-28-5p,ssc-miR-30a-3p,novel_387,novel_132,novel_560,ssc-miR-30e-3p	TNF receptor superfamily member 4 [Source:HGNC Symbol;Acc:HGNC:11918]
ENSSSCG00000003334	UBE2J2	novel_286,novel_167,novel_557,ssc-miR-769-3p,novel_578,novel_258,novel_166,novel_316,novel_361,ssc-miR-361-3p,novel_353	stromal cell derived factor 4 [Source:HGNC Symbol;Acc:HGNC:24188]
ENSSSCG00000003339	CPSF3L	novel_528,novel_468,ssc-miR-671-5p,ssc-miR-138,novel_202,novel_347,novel_239,novel_307,ssc-miR-383,novel_560,ssc-miR-361-3p,novel_235,novel_384,novel_420,ssc-miR-2320-3p,ssc-miR-874,ssc-miR-133a-5p,ssc-miR-29c,ssc-miR-1271,ssc-miR-339-5p,ssc-miR-135,ssc-miR-505,ssc-miR-214,ssc-miR-17-3p,novel_316,ssc-miR-9851-3p,ssc-miR-7137-5p,ssc-miR-221-5p,novel_175,ssc-miR-7135-3p,ssc-miR-29b,ssc-miR-582,ssc-…	ubiquitin conjugating enzyme E2 J2 [Source:HGNC Symbol;Acc:HGNC:19268]
ENSSSCG00000003341	TAS1R3	ssc-miR-28-5p,novel_321,ssc-miR-125b,novel_347,novel_160,ssc-miR-628,ssc-miR-4331,novel_173,novel_560,novel_489,novel_319,novel_471,ssc-miR-125a,ssc-miR-143-5p,novel_289,ssc-miR-1271,novel_535,ssc-miR-671-5p,ssc-miR-708-5p,ssc-miR-455-3p,novel_316,novel_166,ssc-miR-326,ssc-miR-24-3p,novel_472,novel_346,ssc-miR-1343,ssc-miR-2320-5p,ssc-miR-7140-3p,novel_557	cleavage and polyadenylation specific factor 3-like [Source:HGNC Symbol;Acc:HGNC:26052]
ENSSSCG00000003344	VWA1	ssc-miR-361-3p,ssc-miR-30b-3p,novel_206,novel_420,novel_384,novel_307,ssc-miR-328,ssc-miR-885-3p,ssc-miR-339-5p,ssc-miR-769-3p,ssc-miR-148b-3p,ssc-miR-152,ssc-miR-92b-5p,novel_90,novel_194,ssc-miR-22-3p,ssc-miR-139-3p,ssc-miR-140-3p,ssc-miR-18a,novel_402,ssc-miR-708-5p,novel_528,ssc-miR-10a-5p,novel_521,ssc-miR-338,novel_455,novel_346,novel_502,novel_252,novel_321,ssc-miR-28-5p,ssc-miR-4334-3p,ss…	taste 1 receptor member 3 [Source:HGNC Symbol;Acc:HGNC:15661]
ENSSSCG00000003345	TMEM88B	ssc-miR-671-5p,ssc-miR-185,ssc-miR-7138-3p,ssc-miR-326,novel_472,novel_407,novel_455,ssc-miR-9788-3p,ssc-miR-196b-3p,novel_270,ssc-miR-125b,novel_120,novel_235,novel_206,ssc-miR-22-3p,ssc-miR-125a,ssc-miR-143-5p,novel_488,novel_289,novel_257	von Willebrand factor A domain containing 1 [Source:HGNC Symbol;Acc:HGNC:30910]
ENSSSCG00000003347	MRPL20	ssc-miR-671-5p,ssc-miR-9851-3p	transmembrane protein 88B [Source:HGNC Symbol;Acc:HGNC:37099]
ENSSSCG00000003348	SSU72	ssc-miR-9860-5p,novel_298,novel_293,ssc-miR-92b-5p,novel_467,ssc-miR-2320-5p,ssc-miR-361-3p,ssc-miR-185,novel_596,ssc-miR-455-3p,novel_387	mitochondrial ribosomal protein L20 [Source:HGNC Symbol;Acc:HGNC:14478]
ENSSSCG00000003350	MIB2	novel_258,ssc-miR-744,novel_167	SSU72 homolog, RNA polymerase II CTD phosphatase [Source:HGNC Symbol;Acc:HGNC:25016]
ENSSSCG00000003351	MMP23B	ssc-miR-150,novel_387,ssc-miR-20a,ssc-miR-7138-5p,ssc-miR-106a,ssc-miR-20b,novel_440,novel_557,ssc-miR-374a-3p,ssc-miR-17-5p,novel_289	mindbomb E3 ubiquitin protein ligase 2 [Source:HGNC Symbol;Acc:HGNC:30577]
ENSSSCG00000003359	TPRG1L	ssc-miR-423-5p,novel_239,ssc-miR-671-3p,ssc-miR-30e-5p,ssc-miR-30b-5p,novel_390,novel_289,ssc-miR-30a-5p,ssc-miR-671-5p,ssc-miR-30d,ssc-miR-17-3p,novel_166,ssc-miR-331-3p,ssc-miR-582,ssc-miR-24-3p,novel_107,ssc-miR-145-3p,ssc-miR-30c-5p	matrix metallopeptidase 23B [Source:HGNC Symbol;Acc:HGNC:7171]
ENSSSCG00000003360	WRAP73	ssc-miR-204,novel_293,ssc-miR-1343,novel_167,ssc-miR-7137-3p,novel_255,ssc-miR-339-3p,novel_417,ssc-miR-194a,ssc-miR-9-1,ssc-miR-129a-3p,ssc-miR-27b-3p,novel_471,ssc-miR-4331,novel_321,novel_290,ssc-miR-28-5p,novel_377,novel_597,novel_258,novel_511,novel_460,ssc-miR-7141-5p,ssc-miR-212,novel_429,novel_427,novel_204,ssc-miR-320,novel_387,novel_430,ssc-miR-10a-5p,ssc-miR-769-3p,novel_278,ssc-miR-22…	tumor protein p63-regulated gene 1-like protein isoform 2 [Source:RefSeq peptide;Acc:NP_001231285]
ENSSSCG00000003363	C1orf174	novel_255,ssc-miR-34a,ssc-miR-17-3p,novel_166,novel_402,ssc-miR-493-3p,ssc-miR-744,ssc-miR-335,ssc-miR-4331,novel_384,novel_347,ssc-miR-499-3p,ssc-miR-532-3p,ssc-miR-148b-5p,ssc-miR-34c,novel_471	WD repeat containing, antisense to TP73 [Source:HGNC Symbol;Acc:HGNC:12759]
ENSSSCG00000003369	ICMT	ssc-miR-4332,novel_578,ssc-miR-744,ssc-miR-335,ssc-miR-138,ssc-let-7c,ssc-let-7f,ssc-miR-24-2-5p,ssc-miR-100,novel_528,novel_220,novel_432,ssc-miR-133b,ssc-miR-505,ssc-miR-214,ssc-miR-339-5p,ssc-miR-885-3p,ssc-miR-92b-5p,ssc-miR-20b,ssc-miR-125a,ssc-let-7i,novel_517,novel_249,novel_235,ssc-miR-361-3p,novel_305,ssc-miR-193a-3p,novel_307,novel_239,ssc-miR-125b,ssc-miR-98,ssc-miR-30a-3p,ssc-miR-383,…	chromosome 1 open reading frame 174 [Source:HGNC Symbol;Acc:HGNC:27915]
ENSSSCG00000003376	PLEKHG5	ssc-miR-874,ssc-miR-20b,ssc-miR-664-3p,novel_542,ssc-miR-30b-3p,novel_235,novel_384,ssc-miR-106a,novel_128,ssc-miR-122,novel_515,novel_557,ssc-miR-17-5p,novel_454,ssc-miR-20a,ssc-miR-24-3p,ssc-miR-1306-5p,ssc-miR-1285,ssc-miR-7138-3p,ssc-miR-331-3p,ssc-miR-542-3p,novel_166,novel_468,ssc-miR-221-5p	isoprenylcysteine carboxyl methyltransferase [Source:HGNC Symbol;Acc:HGNC:5350]
ENSSSCG00000003377	ACOT7	novel_417,novel_374	pleckstrin homology and RhoGEF domain containing G5 [Source:HGNC Symbol;Acc:HGNC:29105]
ENSSSCG00000003378	THAP3	ssc-miR-22-3p,novel_542,ssc-miR-199b-5p,ssc-miR-92b-5p,novel_257,novel_461,novel_497,novel_377,novel_138,ssc-miR-9860-5p,novel_387,ssc-miR-671-5p,novel_382,novel_316,ssc-miR-326,ssc-miR-199a-5p,novel_472,ssc-miR-24-3p	acyl-CoA thioesterase 7 [Source:HGNC Symbol;Acc:HGNC:24157]
ENSSSCG00000003379	KLHL21	novel_128,novel_538,novel_173,novel_242,ssc-miR-129a-5p,ssc-miR-497,ssc-miR-143-5p,ssc-miR-324,novel_542,ssc-miR-4334-3p,ssc-miR-15a,novel_309,ssc-miR-150,ssc-miR-7137-5p,ssc-miR-192,ssc-miR-365-5p,ssc-miR-29b,ssc-miR-30e-3p,ssc-miR-151-5p,novel_454,novel_251,ssc-miR-9788-3p,ssc-miR-421-3p,novel_421,novel_193,novel_537,ssc-miR-195,ssc-miR-16,novel_558,novel_307,ssc-miR-424-5p,ssc-miR-15b,ssc-miR-…	THAP domain containing 3 [Source:HGNC Symbol;Acc:HGNC:20855]
ENSSSCG00000003383	ZBTB48	ssc-miR-140-5p,novel_167	kelch like family member 21 [Source:HGNC Symbol;Acc:HGNC:29041]
ENSSSCG00000003385	PARK7	novel_166,ssc-miR-671-5p,novel_317,ssc-miR-24-3p,ssc-miR-29b,novel_420,novel_286,ssc-miR-29c,ssc-miR-149,novel_278	zinc finger and BTB domain containing 48 [Source:HGNC Symbol;Acc:HGNC:4930]
ENSSSCG00000003386	TNFRSF9	novel_382,novel_591,ssc-miR-9820-5p,ssc-miR-326,ssc-miR-7138-5p,novel_472,novel_517,novel_90,ssc-miR-296-3p,novel_577,novel_155,ssc-miR-135,novel_520	Parkinsonism associated deglycase [Source:HGNC Symbol;Acc:HGNC:16369]
ENSSSCG00000003391	CA6	novel_407,novel_599,novel_528,novel_417,ssc-miR-205,ssc-miR-218-5p,novel_499,ssc-miR-143-3p,ssc-miR-744,novel_390,novel_517	TNF receptor superfamily member 9 [Source:HGNC Symbol;Acc:HGNC:11924]
ENSSSCG00000003392	SLC25A33	novel_508,novel_594,novel_420,ssc-miR-1,novel_488	carbonic anhydrase VI [Source:HGNC Symbol;Acc:HGNC:1380]
ENSSSCG00000003395	CH242-402I11.1	ssc-miR-185,novel_204,novel_599,ssc-miR-20a,novel_472,ssc-miR-212,novel_429,ssc-miR-362,ssc-miR-149,ssc-miR-32,ssc-miR-146b,ssc-miR-199b-5p,ssc-miR-22-3p,novel_401,ssc-miR-30a-5p,novel_203,novel_340,ssc-miR-31,novel_380,ssc-miR-150,novel_417,novel_255,ssc-miR-326,ssc-miR-204,ssc-miR-1343,novel_251,ssc-miR-143-3p,ssc-miR-17-5p,ssc-miR-423-5p,ssc-miR-4331,ssc-miR-30c-1-3p,novel_471,ssc-miR-324,ssc-…	solute carrier family 25 member 33 [Source:HGNC Symbol;Acc:HGNC:29681]
ENSSSCG00000003399	RBP7	novel_244,novel_175,ssc-miR-148a-3p,ssc-miR-152,ssc-miR-135,ssc-miR-148b-3p,novel_278	-
ENSSSCG00000003403	APITD1	ssc-miR-1306-3p,ssc-miR-182,ssc-miR-101,novel_537,ssc-miR-545-5p,novel_446,novel_460,novel_527,ssc-miR-7144-5p,novel_570,novel_441	retinol binding protein 7 [Source:HGNC Symbol;Acc:HGNC:30316]
ENSSSCG00000003404	DFFA	novel_382,ssc-miR-30e-3p,novel_255,ssc-miR-7142-3p,ssc-miR-7135-3p,ssc-miR-26a,novel_573,ssc-miR-421-3p,ssc-miR-1343,novel_440,ssc-miR-493-3p,ssc-miR-205,ssc-miR-421-5p,novel_160,ssc-miR-769-5p,novel_313,ssc-miR-128,ssc-miR-450b-3p,novel_390,ssc-miR-27a,novel_155,ssc-miR-9-1,ssc-miR-429,ssc-miR-27b-3p,novel_2,novel_287,novel_430,novel_468,novel_441,novel_460,novel_215,ssc-miR-145-3p,novel_138,nov…	apoptosis-inducing, TAF9-like domain 1 [Source:HGNC Symbol;Acc:HGNC:23163]
ENSSSCG00000003405	PEX14	novel_316,ssc-miR-574,novel_166,ssc-miR-339-3p,novel_382,novel_132,ssc-miR-331-3p,ssc-miR-212,ssc-miR-744,novel_394,novel_557,ssc-miR-149,ssc-miR-328,ssc-miR-532-3p,ssc-miR-423-5p,ssc-miR-361-3p,novel_538,novel_560,novel_384,novel_265,novel_257,novel_289	DNA fragmentation factor subunit alpha [Source:HGNC Symbol;Acc:HGNC:2772]
ENSSSCG00000003410	CH242-449E16.1	ssc-miR-331-3p,ssc-miR-190b,ssc-miR-935,ssc-miR-374a-3p,ssc-miR-378b-3p,ssc-miR-374b-3p,ssc-miR-345-3p,ssc-miR-421-3p,novel_353,ssc-miR-499-5p,ssc-miR-378,ssc-miR-9-1,ssc-miR-190a,ssc-miR-429,novel_2,ssc-miR-296-3p,novel_429,novel_506,ssc-miR-1277,ssc-miR-186,ssc-miR-455-3p,ssc-miR-155-5p,ssc-miR-182,ssc-miR-124a,ssc-miR-2320-3p,ssc-miR-493-5p,ssc-miR-7138-5p,ssc-miR-532-3p,ssc-miR-219b-3p,novel_…	peroxisomal biogenesis factor 14 [Source:HGNC Symbol;Acc:HGNC:8856]
ENSSSCG00000003412	EXOSC10	novel_468,ssc-miR-29c,ssc-miR-29b,novel_353	mannan-binding lectin serine protease 2 precursor [Source:RefSeq peptide;Acc:NP_001157120]
ENSSSCG00000003413	MTOR	ssc-miR-196b-3p,novel_578,novel_202,ssc-miR-7134-5p,ssc-miR-100,ssc-miR-19b,novel_387,ssc-miR-199b-3p,novel_203,ssc-miR-19a,novel_196,ssc-miR-874,ssc-miR-2411,novel_236,novel_409,novel_347,ssc-miR-424-5p,ssc-miR-15b,ssc-miR-195,novel_557,novel_322,ssc-miR-16,ssc-miR-1343,ssc-miR-421-3p,ssc-miR-1306-5p,novel_179,ssc-miR-99a,ssc-miR-199a-3p,ssc-miR-15a,novel_330,ssc-miR-129a-3p,novel_374,ssc-miR-96…	exosome component 10 [Source:HGNC Symbol;Acc:HGNC:9138]
ENSSSCG00000003421	FBXO44	novel_492,novel_203,novel_196,ssc-miR-214,ssc-miR-874,novel_194,ssc-miR-361-3p,ssc-miR-30b-3p,novel_235,novel_206,novel_347,novel_307,novel_317,ssc-miR-9785-5p,ssc-miR-7135-5p,novel_427,ssc-miR-455-3p,novel_468,ssc-miR-186,ssc-miR-129a-3p,ssc-miR-7,novel_467,ssc-miR-450b-3p,novel_542,ssc-miR-4331,novel_142,novel_557,novel_322,ssc-miR-491,ssc-miR-345-3p,ssc-miR-1343,ssc-miR-2320-5p,novel_568,novel…	mechanistic target of rapamycin [Source:HGNC Symbol;Acc:HGNC:3942]
ENSSSCG00000003423	DRAXIN	ssc-miR-9860-5p,ssc-miR-30c-5p,ssc-miR-491,ssc-miR-1343,ssc-miR-365-5p,ssc-miR-425-5p,novel_155,ssc-miR-296-3p,novel_467,novel_538,novel_348,ssc-miR-4331,ssc-miR-30c-1-3p,novel_313,novel_128,ssc-miR-149,novel_227,novel_472,ssc-miR-140-3p,ssc-miR-7135-5p,ssc-miR-185,ssc-miR-186,novel_204,novel_387,novel_203,ssc-miR-30a-5p,ssc-miR-769-3p,ssc-miR-148b-3p,novel_514,ssc-miR-199b-5p,novel_545,novel_194…	F-box protein 44 [Source:HGNC Symbol;Acc:HGNC:24847]
ENSSSCG00000003428	MTHFR	ssc-miR-214,novel_432,ssc-miR-1271,novel_249,ssc-miR-125a,ssc-miR-2320-3p,novel_420,novel_384,ssc-miR-1839-3p,novel_235,novel_428,ssc-miR-383,novel_307,ssc-miR-193a-3p,novel_347,ssc-miR-125b,ssc-miR-138,novel_346,ssc-miR-744,ssc-miR-29a,ssc-miR-7134-5p,ssc-let-7c,novel_527,novel_211,ssc-miR-450b-3p,novel_368,ssc-miR-628,ssc-miR-769-5p,ssc-miR-500,ssc-miR-193a-5p,novel_160,ssc-miR-532-5p,ssc-miR-1…	dorsal inhibitory axon guidance protein [Source:HGNC Symbol;Acc:HGNC:25054]
ENSSSCG00000003429	CLCN6	novel_451,ssc-miR-326,ssc-miR-1285,novel_380,novel_417,novel_601,ssc-miR-195,ssc-miR-16,ssc-miR-7140-3p,novel_440,ssc-miR-491,ssc-miR-1343,ssc-miR-18b,novel_568,novel_107,ssc-miR-30c-1-3p,ssc-miR-4331,novel_128,ssc-miR-103,ssc-miR-423-5p,novel_290,ssc-miR-194a,ssc-miR-15a,novel_2,ssc-miR-30c-3p,ssc-miR-652,ssc-miR-497,novel_472,ssc-miR-212,ssc-miR-185,ssc-miR-202-5p,novel_515,novel_502,novel_369,…	methylenetetrahydrofolate reductase (NAD(P)H) [Source:HGNC Symbol;Acc:HGNC:7436]
ENSSSCG00000003431	NPPB	novel_307,novel_517,ssc-miR-423-5p,novel_303	chloride voltage-gated channel 6 [Source:HGNC Symbol;Acc:HGNC:2024]
ENSSSCG00000003432	KIAA2013	novel_499,ssc-miR-124a,ssc-miR-19b,novel_594,ssc-miR-7138-3p,ssc-miR-24-3p,ssc-miR-9,ssc-miR-2411,ssc-miR-885-3p,ssc-miR-19a,novel_488,ssc-miR-15b,ssc-miR-383,ssc-miR-424-5p,novel_568,ssc-miR-26a,novel_334,novel_275,ssc-miR-345-3p,ssc-miR-1343,novel_322,ssc-miR-16,ssc-miR-195,ssc-miR-7137-5p,ssc-miR-17-3p,novel_72,ssc-miR-1306-5p,novel_197,ssc-miR-497,ssc-miR-545-3p,ssc-miR-9-1,ssc-miR-15a	Natriuretic peptides B Brain natriuretic peptide 32 Brain natriuretic peptide 26 [Source:UniProtKB/Swiss-Prot;Acc:P07634]
ENSSSCG00000003433	PLOD1	ssc-miR-148a-5p,ssc-miR-615,novel_538,ssc-miR-664-5p,ssc-miR-129a-3p,ssc-miR-652,novel_374,ssc-miR-143-5p,novel_467,novel_390,ssc-miR-326,ssc-miR-143-3p,novel_250,ssc-miR-7138-5p,ssc-miR-365-3p,ssc-miR-328,ssc-miR-148b-3p,novel_514,novel_488,novel_319,novel_472,novel_429,novel_427,novel_402,novel_594,novel_387,ssc-miR-127,novel_298,novel_511,novel_502,ssc-miR-378,novel_368,novel_148,ssc-miR-193a-…	KIAA2013 [Source:HGNC Symbol;Acc:HGNC:28513]
ENSSSCG00000003434	MFN2	novel_107,ssc-miR-1343,ssc-miR-17-5p,ssc-miR-16,ssc-miR-195,ssc-miR-30c-5p,ssc-miR-9860-5p,ssc-miR-181b,ssc-miR-339-3p,ssc-miR-34a,novel_255,novel_407,ssc-miR-143-5p,ssc-miR-497,ssc-miR-30c-3p,novel_535,ssc-miR-15a,ssc-miR-28-5p,ssc-miR-103,novel_321,ssc-miR-23b,ssc-miR-4331,ssc-miR-30c-1-3p,ssc-miR-181d-5p,ssc-miR-148a-5p,novel_502,novel_455,ssc-miR-149,ssc-miR-186,novel_402,ssc-miR-7135-5p,ssc-…	procollagen-lysine,2-oxoglutarate 5-dioxygenase 1 [Source:HGNC Symbol;Acc:HGNC:9081]
ENSSSCG00000003435	MIIP	novel_568,novel_455,novel_167,ssc-miR-491,novel_251,novel_584,ssc-miR-124a,ssc-miR-148a-3p,novel_361,ssc-miR-1306-5p,novel_471,ssc-miR-324,ssc-miR-450b-3p,ssc-miR-152,ssc-miR-148b-3p,novel_492,novel_203,ssc-miR-383,ssc-miR-423-5p,novel_269,novel_384,ssc-miR-361-3p,novel_235	mitofusin 2 [Source:HGNC Symbol;Acc:HGNC:16877]
ENSSSCG00000003439	DHRS3	novel_577,ssc-miR-545-3p,ssc-miR-2320-5p,ssc-miR-1343,ssc-miR-19a,novel_520,ssc-miR-19b,novel_591,novel_427,ssc-miR-9820-5p,novel_420,novel_384,ssc-miR-7138-5p,ssc-miR-361-3p	migration and invasion inhibitory protein [Source:HGNC Symbol;Acc:HGNC:25715]
ENSSSCG00000003454	KAZN	ssc-miR-24-3p,ssc-miR-132,ssc-miR-199a-5p,ssc-miR-7134-5p,novel_468,ssc-miR-133a-3p,ssc-miR-1839-5p,novel_215,novel_235,ssc-miR-30b-3p,ssc-miR-361-3p,ssc-miR-2320-3p,novel_420,novel_384,ssc-miR-181a,novel_347,ssc-miR-383,ssc-miR-424-5p,ssc-miR-1271,novel_492,ssc-miR-148b-5p,ssc-miR-214,ssc-miR-885-3p,novel_517,ssc-miR-7135-3p,ssc-miR-331-3p,ssc-miR-9851-3p,novel_596,ssc-miR-221-5p,novel_175,novel…	dehydrogenase/reductase 3 [Source:HGNC Symbol;Acc:HGNC:17693]
ENSSSCG00000003458	EFHD2	ssc-miR-542-3p,ssc-miR-34a,ssc-miR-425-3p,novel_382,ssc-miR-7142-3p,novel_255,ssc-miR-2320-5p,novel_275,ssc-miR-190b,novel_557,ssc-let-7e,novel_160,ssc-miR-423-5p,ssc-miR-196a,novel_173,ssc-miR-196b-5p,ssc-miR-96-5p,ssc-miR-129a-5p,novel_374,ssc-let-7d-5p,novel_542,ssc-miR-34c,novel_535,ssc-miR-190a,ssc-let-7a,novel_289,novel_441,ssc-miR-185,novel_427,ssc-miR-199b-3p,ssc-miR-202-5p,ssc-let-7c,ssc…	kazrin, periplakin interacting protein [Source:HGNC Symbol;Acc:HGNC:29173]
ENSSSCG00000003459	CELA2A	ssc-miR-361-3p,novel_432	EF-hand domain family member D2 [Source:HGNC Symbol;Acc:HGNC:28670]
ENSSSCG00000003460	CASP9	novel_506,ssc-miR-132,ssc-miR-671-5p,novel_224,novel_138,ssc-miR-124a,novel_215,novel_202,ssc-miR-335,novel_560,ssc-miR-361-3p,ssc-miR-424-5p,ssc-miR-532-3p,novel_307,ssc-miR-135,ssc-miR-214,novel_432,ssc-miR-30b-5p,ssc-miR-2411,ssc-miR-151-5p,ssc-miR-331-3p,ssc-miR-6782-3p,ssc-miR-7137-5p,ssc-miR-17-3p,novel_596,ssc-miR-4338,ssc-miR-26a,novel_193,novel_454,ssc-miR-2320-5p,novel_367,ssc-miR-107,s…	Chymotrypsin-like elastase family member 2A [Source:UniProtKB/Swiss-Prot;Acc:P08419]
ENSSSCG00000003465	FBLIM1	ssc-miR-186,ssc-miR-155-3p,ssc-miR-320,novel_441,novel_402,novel_429,ssc-miR-7135-5p,ssc-miR-212,novel_472,ssc-miR-140-3p,novel_460,novel_502,novel_298,ssc-miR-362,ssc-miR-15b,novel_508,ssc-miR-9810-3p,novel_558,ssc-miR-7138-5p,novel_319,ssc-miR-22-3p,novel_254,ssc-miR-769-3p,novel_514,ssc-miR-31,novel_278,novel_203,ssc-miR-34a,ssc-miR-339-3p,ssc-miR-326,ssc-miR-365-5p,ssc-miR-7137-3p,novel_568,n…	caspase 9 [Source:HGNC Symbol;Acc:HGNC:1511]
ENSSSCG00000003468	PLEKHM2	ssc-miR-212,novel_528,ssc-miR-10a-5p,ssc-miR-671-5p,ssc-miR-182,novel_346,novel_502,ssc-miR-361-3p,ssc-miR-30b-3p,ssc-miR-7138-5p,novel_235,ssc-miR-532-3p,ssc-miR-339-5p,novel_194,ssc-miR-139-3p,novel_255,novel_316,ssc-miR-339-3p,ssc-miR-221-5p,ssc-miR-218-5p,ssc-miR-10b,ssc-miR-450c-3p,novel_251,ssc-miR-9788-3p,novel_568,novel_167,novel_193,novel_173,ssc-miR-769-5p,novel_597,ssc-miR-423-5p,ssc-m…	filamin binding LIM protein 1 [Source:HGNC Symbol;Acc:HGNC:24686]
ENSSSCG00000003470	FAM131C	novel_107,novel_298,novel_440,novel_509,ssc-miR-1343,novel_367,ssc-miR-326,ssc-miR-151-5p,ssc-miR-7138-3p,ssc-miR-7135-3p,novel_472,ssc-miR-133a-3p,ssc-miR-7137-5p,ssc-miR-339-3p,ssc-miR-9851-3p,novel_330,ssc-miR-214,novel_535,ssc-miR-874,ssc-miR-125a,novel_120,novel_313,novel_420,ssc-miR-2320-3p,novel_538,ssc-miR-7138-5p,ssc-miR-1839-3p,ssc-miR-532-3p,novel_377,ssc-miR-125b	pleckstrin homology and RUN domain containing M2 [Source:HGNC Symbol;Acc:HGNC:29131]
ENSSSCG00000003471	EPHA2	novel_430,novel_427,novel_441,novel_594,novel_429,novel_506,ssc-miR-24-3p,ssc-miR-140-3p,ssc-miR-145-3p,novel_138,ssc-miR-124a,novel_515,ssc-miR-127,novel_347,novel_269,ssc-miR-193a-3p,novel_420,novel_235,novel_249,ssc-miR-214,novel_492,novel_203,ssc-miR-1271,ssc-miR-17-3p,novel_316,novel_596,ssc-miR-331-3p,ssc-miR-1306-5p,novel_255,novel_179,ssc-miR-26a,novel_440,ssc-miR-421-3p,novel_557,ssc-miR…	family with sequence similarity 131 member C [Source:HGNC Symbol;Acc:HGNC:26717]
ENSSSCG00000003477	NECAP2	ssc-miR-99b,novel_368,novel_353,ssc-miR-30c-1-3p,ssc-miR-4331,ssc-miR-181d-5p,ssc-miR-450b-3p,ssc-miR-129a-5p,novel_2,ssc-miR-652,ssc-miR-30c-3p,ssc-miR-429,novel_330,novel_520,ssc-miR-221-5p,novel_175,ssc-miR-181b,ssc-miR-17-3p,novel_72,ssc-miR-99a,ssc-miR-365-5p,ssc-miR-1306-5p,ssc-miR-486,ssc-miR-374b-3p,novel_440,ssc-miR-9843-3p,novel_275,ssc-miR-1343,ssc-miR-383,ssc-miR-532-3p,novel_347,nove…	EPH receptor A2 [Source:HGNC Symbol;Acc:HGNC:3386]
ENSSSCG00000003479	MFAP2	novel_290,ssc-miR-423-5p,ssc-miR-7137-5p,novel_284,novel_235,ssc-miR-29b,novel_384,novel_275,novel_557,ssc-miR-29c	NECAP endocytosis associated 2 [Source:HGNC Symbol;Acc:HGNC:25528]
ENSSSCG00000003481	PADI1	novel_322,ssc-miR-885-3p,ssc-miR-362,ssc-miR-338,ssc-miR-491,novel_440,ssc-miR-331-3p,novel_599,ssc-miR-7138-5p,novel_527,novel_166	microfibrillar associated protein 2 [Source:HGNC Symbol;Acc:HGNC:7033]
ENSSSCG00000003483	PADI4	ssc-miR-92b-5p,ssc-miR-193a-5p,ssc-miR-335,ssc-miR-383,novel_557,novel_420	peptidyl arginine deiminase 1 [Source:HGNC Symbol;Acc:HGNC:18367]
ENSSSCG00000003484	PADI6	ssc-miR-542-3p,novel_307,novel_527,ssc-miR-296-3p,novel_573,ssc-miR-22-3p,ssc-miR-885-3p,ssc-miR-345-5p	peptidyl arginine deiminase 4 [Source:HGNC Symbol;Acc:HGNC:18368]
ENSSSCG00000003485	RCC2	novel_488,ssc-miR-148b-3p,ssc-miR-22-3p,novel_194,novel_206,ssc-miR-7138-5p,ssc-miR-9810-3p,ssc-miR-328,novel_509,novel_455,novel_472,ssc-miR-7857-3p,novel_594,novel_441,ssc-miR-4334-3p,novel_467,novel_471,novel_390,ssc-miR-615,ssc-miR-148a-5p,novel_377,ssc-miR-491,novel_568,ssc-miR-7137-3p,novel_255,ssc-miR-326,novel_72,novel_550,ssc-miR-339-3p,ssc-miR-29c,ssc-miR-148b-5p,ssc-miR-214,ssc-miR-19a…	peptidyl arginine deiminase 6 [Source:HGNC Symbol;Acc:HGNC:20449]
ENSSSCG00000003490	MRTO4	ssc-miR-30b-3p,novel_235,ssc-miR-30c-1-3p,ssc-miR-769-5p,novel_377,ssc-miR-423-5p,ssc-miR-4334-3p,ssc-miR-339-5p,ssc-miR-30c-3p,novel_330,ssc-miR-199b-5p,novel_90,ssc-miR-7135-3p,ssc-miR-199a-5p,ssc-miR-9851-3p,ssc-miR-133a-3p,novel_468,novel_440,ssc-miR-744,ssc-miR-1343	regulator of chromosome condensation 2 [Source:HGNC Symbol;Acc:HGNC:30297]
ENSSSCG00000003491	AKR7A2	novel_472,ssc-miR-24-3p,ssc-miR-326,ssc-miR-199a-5p,novel_252,novel_160,ssc-miR-221-5p,ssc-miR-708-3p,novel_492,ssc-miR-199b-5p,novel_509	MRT4 homolog, ribosome maturation factor [Source:HGNC Symbol;Acc:HGNC:18477]
ENSSSCG00000003492	PQLC2	ssc-miR-4334-3p,novel_287,novel_289,ssc-miR-30c-3p,ssc-miR-219a,ssc-let-7a,ssc-let-7d-5p,ssc-miR-30c-1-3p,novel_160,ssc-miR-122,ssc-miR-193a-5p,ssc-miR-423-5p,novel_557,ssc-let-7e,ssc-miR-363,ssc-miR-2320-5p,novel_573,ssc-miR-1343,ssc-miR-29b,novel_255,ssc-miR-331-3p,novel_316,ssc-miR-9851-3p,ssc-miR-29c,novel_432,ssc-miR-339-5p,ssc-let-7i,ssc-miR-7138-5p,novel_420,ssc-miR-32,novel_269,ssc-miR-92…	aldo-keto reductase family 7, member A2 [Source:HGNC Symbol;Acc:HGNC:389]
ENSSSCG00000003493	CAPZB	ssc-miR-140-3p,novel_72,ssc-miR-150,ssc-miR-185,ssc-miR-145-5p,novel_387,ssc-miR-744,novel_167,ssc-miR-26a,novel_536,ssc-miR-30b-3p,novel_317,ssc-miR-4334-3p,novel_432,ssc-miR-339-5p,ssc-miR-874,novel_207	PQ loop repeat containing 2 [Source:HGNC Symbol;Acc:HGNC:26001]
ENSSSCG00000003496	PLA2G2F	novel_374,ssc-miR-497,novel_467,ssc-miR-296-3p,ssc-miR-129a-3p,ssc-miR-652,ssc-miR-15a,novel_535,ssc-miR-103,novel_377,ssc-miR-423-5p,novel_538,novel_348,novel_107,novel_440,ssc-miR-143-3p,ssc-miR-1343,ssc-miR-16,ssc-miR-195,ssc-miR-326,novel_319,ssc-miR-199b-5p,ssc-miR-15b,novel_206,ssc-miR-7138-5p,novel_455,novel_298,novel_509,ssc-miR-149,novel_387,novel_441,ssc-miR-7135-5p,novel_472,novel_460,…	capping actin protein of muscle Z-line beta subunit [Source:HGNC Symbol;Acc:HGNC:1491]
ENSSSCG00000003497	PLA2G2D	novel_321,ssc-miR-146a-5p,ssc-miR-28-5p,novel_538,ssc-miR-106a,ssc-miR-130a,ssc-miR-296-3p,novel_330,ssc-miR-150,novel_166,ssc-miR-9851-3p,ssc-miR-339-3p,ssc-miR-326,novel_251,novel_440,ssc-miR-9788-3p,novel_193,ssc-miR-17-5p,ssc-miR-9820-5p,ssc-miR-146b,ssc-miR-20b,ssc-miR-92b-5p,novel_194,novel_497,ssc-miR-769-3p,novel_488,ssc-miR-708-5p,novel_594,ssc-miR-130b,novel_472,ssc-miR-20a,novel_460,ss…	phospholipase A2 group IIF [Source:HGNC Symbol;Acc:HGNC:30040]
ENSSSCG00000003498	UBXN10	ssc-miR-130a,novel_390,novel_289,ssc-miR-30c-3p,ssc-miR-19a,ssc-miR-664-5p,novel_508,novel_206,ssc-miR-30c-1-3p,ssc-miR-361-3p,novel_368,novel_420,ssc-miR-9788-3p,novel_251,novel_557,ssc-miR-124a,ssc-miR-19b,ssc-miR-185,ssc-miR-130b,ssc-miR-7137-3p,novel_472,ssc-miR-151-5p,ssc-miR-7135-5p,ssc-miR-326	phospholipase A2 group IID [Source:HGNC Symbol;Acc:HGNC:9033]
ENSSSCG00000003505	DDOST	novel_298,novel_455,ssc-miR-127,ssc-miR-149,novel_204,novel_430,novel_472,novel_227,ssc-miR-20a,ssc-miR-140-3p,ssc-miR-7135-5p,ssc-miR-199b-5p,novel_545,ssc-miR-22-3p,novel_203,ssc-miR-31,novel_514,ssc-miR-184,ssc-miR-24-1-5p,ssc-miR-491,novel_251,ssc-miR-1343,ssc-miR-18b,novel_107,ssc-miR-9860-5p,novel_601,novel_380,ssc-miR-339-3p,ssc-miR-181b,novel_417,ssc-miR-365-5p,novel_467,novel_461,ssc-miR…	UBX domain protein 10 [Source:HGNC Symbol;Acc:HGNC:26354]
ENSSSCG00000003506	PINK1	novel_387,ssc-miR-708-5p,novel_258,ssc-miR-182,novel_521,ssc-miR-124a,ssc-miR-193a-3p,novel_239,ssc-miR-9820-5p,novel_574,novel_420,novel_384,ssc-miR-361-3p,novel_194,novel_265,ssc-miR-874,ssc-miR-505,novel_492,novel_361,novel_166,ssc-miR-542-3p,novel_446,novel_424,ssc-miR-7142-3p,novel_193,ssc-miR-9843-3p,ssc-miR-204,ssc-miR-345-5p,novel_290,ssc-miR-28-5p,ssc-miR-103,novel_321,ssc-miR-421-5p,ssc…	dolichyl-diphosphooligosaccharide--protein glycosyltransferase subunit (non-catalytic) [Source:HGNC Symbol;Acc:HGNC:2728]
ENSSSCG00000003509	SH2D5	novel_594,ssc-miR-320,ssc-miR-10a-5p,novel_460,novel_509,novel_286,ssc-miR-328,ssc-miR-7138-5p,ssc-miR-146b,novel_254,novel_488,ssc-miR-31,ssc-miR-339-3p,ssc-miR-7137-3p,novel_255,novel_407,ssc-miR-204,ssc-miR-143-3p,novel_321,ssc-miR-122,ssc-miR-28-5p,novel_290,novel_348,ssc-miR-148a-5p,novel_467,novel_374,novel_390,novel_197,ssc-miR-4334-3p,ssc-miR-1306-3p,ssc-miR-708-5p,ssc-miR-338,novel_584,n…	PTEN induced putative kinase 1 [Source:HGNC Symbol;Acc:HGNC:14581]
ENSSSCG00000003520	CDC42	ssc-miR-505,ssc-miR-29c,novel_249,ssc-miR-874,ssc-miR-2411,novel_409,novel_420,ssc-miR-1839-3p,ssc-miR-361-3p,ssc-miR-424-5p,novel_305,ssc-miR-182,ssc-miR-29a,ssc-miR-18a,ssc-miR-199b-3p,ssc-miR-133a-3p,ssc-miR-429,ssc-miR-139-5p,ssc-miR-23a,novel_542,ssc-miR-27a,novel_353,ssc-miR-1,ssc-miR-499-5p,ssc-miR-7144-5p,ssc-miR-450b-5p,ssc-miR-532-5p,novel_367,novel_454,ssc-miR-29b,ssc-miR-7135-3p,novel…	SH2 domain containing 5 [Source:HGNC Symbol;Acc:HGNC:28819]
ENSSSCG00000003521	-	novel_472,ssc-miR-212,ssc-miR-7135-5p,novel_509,ssc-miR-27b-5p,ssc-miR-149,ssc-miR-15b,ssc-miR-328,ssc-miR-22-3p,ssc-miR-9,novel_203,ssc-miR-769-3p,ssc-miR-31,ssc-miR-365-5p,novel_72,ssc-miR-326,ssc-miR-1343,ssc-miR-204,ssc-miR-491,novel_251,novel_107,novel_568,ssc-miR-195,ssc-miR-16,novel_377,ssc-miR-423-5p,ssc-miR-103,novel_597,ssc-miR-4331,novel_348,ssc-miR-30c-1-3p,novel_467,ssc-miR-497,novel…	cell division cycle 42 [Source:HGNC Symbol;Acc:HGNC:1736]
ENSSSCG00000003523	EPHA8	ssc-miR-455-5p,ssc-miR-214,ssc-miR-125a,ssc-miR-92b-5p,ssc-miR-2411,novel_249,novel_517,ssc-miR-139-3p,ssc-miR-361-3p,ssc-miR-30b-3p,novel_307,ssc-miR-125b,ssc-miR-532-3p,novel_317,ssc-miR-124a,ssc-miR-338,ssc-miR-138,novel_346,novel_215,ssc-miR-24-3p,ssc-miR-18a,ssc-miR-671-5p,ssc-miR-133a-3p,novel_468,ssc-miR-34c,novel_289,ssc-miR-129a-5p,novel_542,novel_246,novel_242,novel_557,ssc-miR-10b,nove…	protein Wnt-4 [Source:RefSeq peptide;Acc:NP_001164299]
ENSSSCG00000003524	C1QA	ssc-miR-140-3p,novel_407,novel_205,novel_527,ssc-miR-204,ssc-miR-193a-5p,ssc-miR-491	EPH receptor A8 [Source:HGNC Symbol;Acc:HGNC:3391]
ENSSSCG00000003525	C1QC	ssc-miR-361-3p,ssc-miR-146b,ssc-miR-9820-5p,ssc-miR-383,ssc-miR-146a-5p,ssc-miR-320,ssc-miR-101,ssc-miR-214,novel_454,ssc-miR-2320-5p	complement component 1, q subcomponent, A chain [Source:HGNC Symbol;Acc:HGNC:1241]
ENSSSCG00000003526	C1QB	ssc-miR-2411,novel_382,ssc-miR-138,ssc-miR-218-5p	complement component 1, q subcomponent, C chain [Source:HGNC Symbol;Acc:HGNC:1245]
ENSSSCG00000003527	EPHB2	ssc-miR-30a-5p,novel_203,novel_340,novel_577,ssc-miR-9,ssc-miR-9820-5p,novel_508,ssc-miR-328,ssc-miR-212,ssc-miR-185,novel_427,novel_387,novel_204,novel_535,ssc-miR-4334-3p,ssc-miR-30c-3p,ssc-miR-9-1,ssc-miR-27b-3p,ssc-miR-1306-3p,ssc-miR-129a-3p,ssc-miR-296-3p,novel_155,novel_486,ssc-miR-30c-1-3p,ssc-miR-4331,novel_538,ssc-miR-23b,novel_313,novel_321,novel_377,ssc-miR-28-5p,ssc-miR-30c-5p,ssc-mi…	-
ENSSSCG00000003531	KDM1A	ssc-miR-124a,novel_346,ssc-miR-9785-5p,novel_502,ssc-miR-7138-3p,ssc-miR-212,ssc-miR-24-3p,ssc-miR-133a-3p,novel_594,novel_528,novel_278,ssc-miR-339-5p,novel_488,novel_203,novel_249,novel_517,ssc-miR-2320-3p,ssc-miR-361-3p,ssc-miR-15b,ssc-miR-424-5p,ssc-miR-532-3p,ssc-miR-184,ssc-miR-16,ssc-miR-195,novel_440,ssc-miR-491,ssc-miR-2320-5p,ssc-miR-204,novel_449,ssc-miR-652,ssc-miR-4334-3p,novel_309,s…	EPH receptor B2 [Source:HGNC Symbol;Acc:HGNC:3393]
ENSSSCG00000003532	LUZP1	novel_368,ssc-miR-769-5p,ssc-miR-500,ssc-miR-1,ssc-miR-106a,novel_148,ssc-miR-7144-5p,ssc-miR-34c,novel_289,ssc-miR-191,ssc-miR-107,novel_542,ssc-miR-29b,ssc-miR-9851-3p,novel_316,ssc-miR-148a-3p,ssc-miR-7137-5p,ssc-miR-6782-3p,ssc-miR-192,novel_175,novel_439,novel_557,ssc-miR-205,novel_537,ssc-miR-345-5p,ssc-miR-9843-3p,ssc-miR-9788-3p,novel_454,novel_235,novel_560,ssc-miR-361-3p,novel_409,ssc-m…	lysine-specific histone demethylase 1A [Source:RefSeq peptide;Acc:NP_001106157]
ENSSSCG00000003539	GRHL3	novel_235,ssc-miR-30b-3p,novel_317,ssc-miR-122,novel_289,ssc-miR-34c,ssc-miR-128,ssc-miR-324,novel_467,ssc-miR-199b-5p,novel_374,ssc-miR-199a-5p,ssc-miR-7135-5p,ssc-miR-1306-5p,ssc-miR-140-3p,novel_506,ssc-miR-365-5p,ssc-miR-145-5p,ssc-miR-34a,novel_138,ssc-miR-149,ssc-miR-9788-3p	leucine zipper protein 1 [Source:HGNC Symbol;Acc:HGNC:14985]
ENSSSCG00000003543	NIPAL3	novel_382,novel_222,novel_204,ssc-miR-542-3p,ssc-miR-199a-3p,ssc-miR-7135-3p,ssc-miR-374b-3p,ssc-miR-9785-5p,novel_167,novel_202,ssc-miR-2320-5p,ssc-miR-149,ssc-miR-374a-3p,ssc-miR-935,ssc-miR-124a,novel_564,novel_317,novel_290,novel_128,ssc-miR-499-5p,novel_206,ssc-miR-9,novel_249,novel_547,ssc-miR-9-1,novel_449	grainyhead like transcription factor 3 [Source:HGNC Symbol;Acc:HGNC:25839]
ENSSSCG00000003549	LDLRAP1	ssc-miR-124a,novel_578,ssc-miR-142-5p,ssc-miR-138,novel_472,novel_506,ssc-miR-20a,ssc-miR-18a,ssc-miR-455-3p,ssc-miR-423-3p,novel_528,ssc-miR-133b,novel_497,ssc-miR-20b,ssc-miR-9,ssc-miR-361-3p,novel_560,ssc-miR-30b-3p,novel_420,novel_347,novel_307,ssc-miR-383,ssc-miR-30a-3p,ssc-miR-9810-3p,ssc-miR-218-5p,ssc-miR-9860-5p,ssc-miR-935,novel_557,ssc-miR-17-5p,ssc-miR-1343,ssc-miR-421-3p,ssc-miR-18b,…	NIPA like domain containing 3 [Source:HGNC Symbol;Acc:HGNC:25233]
ENSSSCG00000003551	PAQR7	novel_492,novel_203,ssc-miR-769-3p,ssc-miR-125a,novel_194,ssc-miR-22-3p,novel_409,ssc-miR-32,novel_269,ssc-miR-125b,ssc-miR-193a-3p,ssc-miR-92b-3p,novel_570,ssc-miR-215,ssc-miR-149,novel_346,ssc-miR-140-3p,ssc-miR-7135-5p,ssc-miR-212,ssc-miR-7138-3p,ssc-miR-92a,novel_468,ssc-miR-671-5p,novel_204,novel_309,ssc-miR-296-3p,novel_467,ssc-miR-450b-3p,ssc-miR-885-5p,novel_348,novel_120,ssc-miR-628,ssc-…	low density lipoprotein receptor adaptor protein 1 [Source:HGNC Symbol;Acc:HGNC:18640]
ENSSSCG00000003553	MTFR1L	ssc-miR-424-5p,ssc-miR-15b,novel_347,novel_239,ssc-miR-7138-5p,ssc-miR-361-3p,novel_249,ssc-miR-874,novel_488,novel_278,ssc-miR-31,novel_594,ssc-miR-455-3p,novel_427,novel_460,novel_227,novel_303,novel_346,novel_509,ssc-miR-27b-5p,novel_258,novel_578,novel_377,ssc-miR-7144-5p,ssc-miR-103,ssc-miR-769-5p,novel_149,ssc-miR-30c-1-3p,ssc-miR-4331,ssc-miR-497,ssc-miR-30c-3p,ssc-miR-107,novel_289,ssc-mi…	Membrane progestin receptor alpha [Source:UniProtKB/Swiss-Prot;Acc:Q865K8]
ENSSSCG00000003556	-	novel_203,ssc-miR-935,ssc-miR-450b-3p,ssc-miR-378b-3p,novel_374,ssc-miR-181d-5p,ssc-miR-378,ssc-miR-30b-3p,ssc-miR-181b,novel_382,novel_468,ssc-miR-181a,novel_160	mitochondrial fission regulator 1 like [Source:HGNC Symbol;Acc:HGNC:28836]
ENSSSCG00000003562	SFN	ssc-miR-4331,ssc-miR-7138-5p,novel_347,ssc-miR-9820-5p,novel_239,ssc-miR-139-5p,novel_535,novel_289,ssc-miR-7142-5p,ssc-miR-296-3p,novel_249,ssc-miR-24-3p,ssc-miR-7142-3p,novel_429,novel_468,novel_557,novel_502	dehydrodolichyl diphosphate synthase [Source:RefSeq peptide;Acc:NP_001231052]
ENSSSCG00000003564	GPATCH3	ssc-let-7a,ssc-miR-148b-5p,ssc-miR-133a-5p,ssc-miR-129a-5p,ssc-let-7i,ssc-miR-7142-5p,novel_265,ssc-let-7d-5p,ssc-miR-125a,ssc-miR-365-3p,ssc-miR-148a-5p,novel_428,ssc-miR-98,novel_290,ssc-miR-125b,ssc-miR-664-5p,ssc-let-7e,ssc-miR-1839-5p,ssc-let-7g,novel_275,ssc-miR-345-3p,ssc-miR-204,ssc-miR-331-3p,ssc-let-7c,ssc-let-7f,novel_451,ssc-miR-7137-5p,ssc-miR-671-5p,novel_222,novel_166	stratifin [Source:HGNC Symbol;Acc:HGNC:10773]
ENSSSCG00000003565	NR0B2	novel_289,novel_120,novel_242,novel_353,ssc-miR-9810-3p,novel_128,ssc-miR-9820-5p,novel_557,novel_455,ssc-miR-9788-3p,ssc-miR-1343,ssc-miR-326,ssc-miR-331-3p,novel_227,novel_472,novel_166	G-patch domain containing 3 [Source:HGNC Symbol;Acc:HGNC:25720]
ENSSSCG00000003566	NUDC	ssc-miR-29c,ssc-miR-194a,ssc-miR-129a-3p,novel_578,ssc-miR-214,novel_374,ssc-miR-7,ssc-miR-30b-3p,ssc-miR-361-3p,ssc-miR-7138-5p,ssc-miR-194b-5p,ssc-miR-29b,novel_384,novel_316,novel_387	nuclear receptor subfamily 0 group B member 2 [Source:HGNC Symbol;Acc:HGNC:7961]
ENSSSCG00000003567	KDF1	ssc-miR-500,novel_369,novel_377,novel_244,ssc-miR-499-3p,novel_307,ssc-miR-214,novel_211,novel_265,ssc-miR-212,novel_72,novel_541,ssc-miR-9851-3p,novel_316,ssc-miR-150,novel_557,ssc-miR-218-5p,novel_568,novel_303,ssc-miR-204	nuclear distribution C, dynein complex regulator [Source:HGNC Symbol;Acc:HGNC:8045]
ENSSSCG00000003568	FAM46B	ssc-miR-146b,ssc-miR-7138-5p,ssc-miR-361-3p,ssc-miR-424-5p,ssc-miR-328,ssc-miR-15b,novel_307,ssc-miR-214,ssc-miR-19a,ssc-miR-148b-3p,novel_278,novel_497,novel_194,ssc-miR-152,ssc-miR-29a,ssc-miR-100,ssc-miR-24-3p,novel_472,ssc-miR-155-3p,ssc-miR-133a-3p,ssc-miR-19b,novel_258,novel_138,novel_313,novel_377,ssc-miR-146a-5p,ssc-miR-99b,ssc-miR-652,novel_289,ssc-miR-129a-3p,ssc-miR-15a,novel_471,ssc-m…	keratinocyte differentiation factor 1 [Source:HGNC Symbol;Acc:HGNC:26624]
ENSSSCG00000003569	SLC9A1	ssc-miR-133a-3p,novel_527,ssc-miR-671-5p,ssc-miR-92a,novel_528,ssc-miR-19b,ssc-miR-455-3p,ssc-miR-18a,ssc-miR-7138-3p,novel_346,ssc-miR-138,ssc-miR-338,ssc-miR-383,novel_347,ssc-miR-92b-3p,novel_384,ssc-miR-361-3p,ssc-miR-30b-3p,novel_235,novel_265,ssc-miR-214,ssc-miR-19a,novel_492,ssc-miR-7137-5p,novel_175,novel_222,novel_382,novel_166,ssc-miR-331-3p,novel_454,novel_367,ssc-miR-2320-5p,ssc-miR-4…	family with sequence similarity 46 member B [Source:HGNC Symbol;Acc:HGNC:28273]
ENSSSCG00000003570	WDTC1	novel_166,ssc-miR-7,novel_557,novel_287	solute carrier family 9, subfamily A (NHE1, cation proton antiporter 1), member 1 [Source:HGNC Symbol;Acc:HGNC:11071]
ENSSSCG00000003572	SYTL1	novel_429,ssc-miR-7135-5p,novel_601,novel_377,novel_486	WD and tetratricopeptide repeats 1 [Source:HGNC Symbol;Acc:HGNC:29175]
ENSSSCG00000003573	MAP3K6	novel_460,novel_128,ssc-miR-125b,novel_284,ssc-miR-328,ssc-miR-362,ssc-miR-27b-5p,ssc-miR-125a,ssc-miR-1343,novel_346,novel_542	synaptotagmin like 1 [Source:HGNC Symbol;Acc:HGNC:15584]
ENSSSCG00000003576	GPR3	novel_305,ssc-miR-15b,ssc-miR-424-5p,ssc-miR-7138-5p,ssc-miR-361-3p,novel_560,novel_420,novel_577,novel_319,ssc-miR-135,ssc-miR-339-5p,novel_527,ssc-miR-7138-3p,ssc-miR-183,ssc-miR-138,novel_303,ssc-miR-450b-5p,ssc-miR-193a-5p,ssc-miR-122,novel_591,novel_377,ssc-miR-103,ssc-miR-7144-5p,novel_173,novel_353,novel_313,ssc-miR-296-3p,ssc-miR-497,novel_211,ssc-miR-15a,ssc-miR-4334-3p,ssc-miR-652,ssc-m…	mitogen-activated protein kinase kinase kinase 6 [Source:HGNC Symbol;Acc:HGNC:6858]
ENSSSCG00000003583	RPA2	novel_196,ssc-miR-769-3p,ssc-miR-455-5p,novel_203,novel_520,ssc-miR-450b-3p,novel_489,novel_249,novel_542,ssc-miR-143-5p,ssc-miR-20b,novel_545,ssc-miR-628,ssc-miR-769-5p,ssc-miR-106a,novel_235,novel_142,novel_258,ssc-miR-17-5p,ssc-miR-9785-5p,ssc-miR-204,ssc-miR-421-3p,novel_440,novel_511,ssc-miR-326,ssc-miR-20a,novel_472,novel_184	G protein-coupled receptor 3 [Source:HGNC Symbol;Acc:HGNC:4484]
ENSSSCG00000003584	THEMIS2	ssc-miR-708-5p,ssc-miR-185,novel_427,ssc-miR-199a-5p,novel_429,ssc-miR-7134-5p,ssc-miR-24-3p,ssc-let-7f,ssc-let-7c,ssc-miR-138,novel_202,ssc-let-7g,ssc-miR-98,ssc-miR-15b,ssc-miR-424-5p,novel_307,ssc-miR-181a,ssc-miR-125b,ssc-miR-194b-5p,ssc-miR-133a-5p,ssc-miR-125a,ssc-miR-199b-5p,ssc-let-7i,novel_432,ssc-miR-148b-5p,novel_492,novel_417,ssc-miR-181b,ssc-miR-7137-5p,novel_451,ssc-miR-2320-5p,ssc-…	replication protein A2 [Source:HGNC Symbol;Acc:HGNC:10290]
ENSSSCG00000003588	SRSF4	ssc-miR-139-5p,ssc-miR-219a,novel_454,novel_197,novel_460,ssc-miR-499-5p,ssc-miR-30e-3p,novel_305,ssc-miR-199a-3p,novel_166,ssc-miR-202-5p,ssc-miR-30a-3p,ssc-miR-199b-3p	thymocyte selection associated family member 2 [Source:HGNC Symbol;Acc:HGNC:16839]
ENSSSCG00000003589	MECR	novel_455,novel_298,ssc-miR-149,novel_387,novel_427,ssc-miR-7135-5p,novel_472,novel_460,ssc-miR-22-3p,novel_90,ssc-miR-31,ssc-miR-328,ssc-miR-9820-5p,ssc-miR-374b-3p,novel_568,novel_251,ssc-miR-217,ssc-miR-542-3p,ssc-miR-339-3p,ssc-miR-326,ssc-miR-1285,ssc-miR-1307,ssc-miR-365-5p,novel_255,ssc-miR-652,ssc-miR-30c-3p,novel_535,ssc-miR-30c-1-3p,ssc-miR-4331,ssc-miR-744,novel_138,novel_528,ssc-miR-9…	serine and arginine rich splicing factor 4 [Source:HGNC Symbol;Acc:HGNC:10786]
ENSSSCG00000003590	PTPRU	novel_166,ssc-miR-199a-3p,ssc-miR-339-3p,ssc-miR-221-5p,ssc-miR-181b,novel_557,ssc-let-7e,novel_167,ssc-miR-181d-5p,novel_368,novel_128,ssc-miR-7144-5p,novel_377,novel_287,ssc-miR-139-5p,ssc-let-7a,novel_289,ssc-let-7d-5p,novel_542,ssc-let-7c,ssc-let-7f,ssc-miR-7135-5p,novel_429,ssc-miR-212,ssc-miR-455-3p,novel_468,novel_578,novel_138,ssc-let-7g,novel_369,ssc-miR-361-3p,novel_560,novel_206,ssc-mi…	trans-2-enoyl-CoA reductase, mitochondrial [Source:RefSeq peptide;Acc:NP_001231011]
ENSSSCG00000003592	SDC3	ssc-miR-9860-5p,ssc-miR-24-1-5p,ssc-miR-143-3p,ssc-miR-1343,novel_568,ssc-miR-365-5p,novel_407,novel_451,novel_255,ssc-miR-1285,ssc-miR-326,novel_72,novel_446,ssc-miR-1307,ssc-miR-34a,ssc-miR-4334-3p,ssc-miR-129a-3p,ssc-miR-27b-3p,ssc-miR-30c-3p,ssc-miR-9-1,novel_374,novel_323,ssc-miR-296-3p,novel_467,ssc-miR-4331,ssc-miR-30c-1-3p,novel_313,ssc-miR-23b,ssc-miR-664-5p,novel_321,ssc-miR-122,novel_3…	protein tyrosine phosphatase, receptor type U [Source:HGNC Symbol;Acc:HGNC:9683]
ENSSSCG00000003593	NKAIN1	ssc-miR-296-3p,ssc-miR-27b-3p,ssc-miR-30c-3p,ssc-miR-219a,novel_535,novel_290,novel_128,ssc-miR-664-5p,ssc-miR-4331,ssc-miR-30c-1-3p,novel_107,ssc-miR-491,ssc-miR-143-3p,novel_417,ssc-miR-34a,ssc-miR-326,ssc-miR-1285,ssc-miR-365-5p,novel_407,novel_194,novel_319,novel_254,ssc-miR-148b-3p,novel_196,ssc-miR-328,ssc-miR-219b-3p,ssc-miR-9820-5p,novel_558,novel_511,novel_509,ssc-miR-10a-5p,novel_472,ss…	syndecan 3 [Source:HGNC Symbol;Acc:HGNC:10660]
ENSSSCG00000003596	SNRNP40	novel_537,ssc-miR-196b-3p,ssc-miR-7140-3p,novel_298,novel_215,ssc-miR-378b-3p,novel_303,novel_536,ssc-miR-140-5p,novel_202,ssc-miR-365-5p,ssc-miR-1306-5p,ssc-miR-132,ssc-miR-30e-3p,novel_72,novel_594,ssc-miR-23a,novel_340,novel_488,novel_265,novel_319,novel_542,novel_538,ssc-miR-378,novel_173,ssc-miR-23b,ssc-miR-365-3p,novel_353,novel_368,ssc-miR-30a-3p,novel_570	Na+/K+ transporting ATPase interacting 1 [Source:HGNC Symbol;Acc:HGNC:25743]
ENSSSCG00000003600	TINAGL1	ssc-miR-193a-5p,novel_468,ssc-miR-30b-3p,novel_255,ssc-miR-542-5p,novel_557,ssc-miR-331-3p	small nuclear ribonucleoprotein U5 subunit 40 [Source:HGNC Symbol;Acc:HGNC:30857]
ENSSSCG00000003601	HCRTR1	ssc-miR-363,ssc-miR-214,novel_166,ssc-miR-92b-3p,ssc-miR-92a,novel_307,ssc-miR-328,ssc-miR-361-3p,ssc-miR-1306-5p,novel_384,ssc-miR-500,novel_353,ssc-miR-32,novel_368	tubulointerstitial nephritis antigen like 1 [Source:HGNC Symbol;Acc:HGNC:19168]
ENSSSCG00000003602	PEF1	ssc-miR-450c-3p,novel_250,ssc-miR-2320-5p,novel_72,ssc-miR-1285,ssc-miR-331-3p,ssc-miR-181b,novel_361,ssc-miR-34a,novel_596,novel_330,ssc-miR-34c,ssc-miR-450b-3p,ssc-miR-615,ssc-miR-181d-5p,ssc-miR-423-5p,novel_377,novel_128,novel_138,ssc-miR-338,ssc-miR-133a-3p,novel_527,ssc-miR-155-3p,ssc-miR-31,novel_514,novel_488,novel_203,novel_265,ssc-miR-125a,ssc-miR-30b-3p,ssc-miR-361-3p,ssc-miR-532-3p,ss…	hypocretin receptor 1 [Source:HGNC Symbol;Acc:HGNC:4848]
ENSSSCG00000003605	PTP4A2	ssc-miR-23a,ssc-miR-425-5p,ssc-miR-23b,novel_593	penta-EF-hand domain containing 1 [Source:HGNC Symbol;Acc:HGNC:30009]
ENSSSCG00000003608	LCK	ssc-miR-28-5p,novel_321,ssc-miR-19a,ssc-miR-9-1,novel_488,novel_517,ssc-miR-9,ssc-miR-545-3p,ssc-miR-296-3p,ssc-miR-9851-3p,ssc-miR-708-5p,ssc-miR-19b,novel_594,novel_536,ssc-miR-138,novel_167,ssc-miR-2320-5p,ssc-miR-217	protein tyrosine phosphatase type IVA, member 2 [Source:HGNC Symbol;Acc:HGNC:9635]
ENSSSCG00000003610	IQCC	novel_547,ssc-miR-133a-5p,ssc-miR-324,ssc-miR-4334-3p,ssc-miR-339-5p,novel_488,ssc-miR-421-5p,novel_317,ssc-miR-361-3p,novel_173,novel_409,novel_578,ssc-miR-150,novel_594,novel_430,novel_451	LCK proto-oncogene, Src family tyrosine kinase [Source:HGNC Symbol;Acc:HGNC:6524]
ENSSSCG00000003611	TMEM234	ssc-miR-192,novel_222,ssc-miR-34a,ssc-miR-17-3p,novel_316,novel_380,ssc-miR-1306-5p,novel_568,novel_536,ssc-miR-143-3p,ssc-miR-491,novel_251,ssc-miR-345-3p,novel_421,ssc-let-7e,novel_557,ssc-miR-103,novel_142,novel_160,ssc-miR-664-5p,ssc-miR-500,ssc-miR-628,novel_538,novel_197,ssc-let-7d-5p,ssc-miR-27a,ssc-miR-27b-3p,novel_449,ssc-miR-107,ssc-let-7a,ssc-miR-194a,ssc-miR-34c,ssc-miR-155-3p,ssc-miR…	IQ motif containing C [Source:HGNC Symbol;Acc:HGNC:25545]
ENSSSCG00000003616	FAM167B	ssc-miR-339-3p,ssc-miR-17-3p,ssc-miR-326,ssc-miR-204,novel_440,novel_568,ssc-miR-195,ssc-miR-16,ssc-let-7e,novel_377,ssc-miR-146a-5p,ssc-miR-769-5p,ssc-let-7d-5p,novel_467,ssc-miR-497,ssc-miR-15a,ssc-let-7a,ssc-miR-133a-3p,ssc-let-7f,ssc-let-7c,novel_472,ssc-let-7g,ssc-miR-545-5p,ssc-miR-149,ssc-miR-98,ssc-miR-532-3p,ssc-miR-424-5p,ssc-miR-15b,novel_235,ssc-miR-146b,ssc-let-7i,novel_401,ssc-miR-1…	transmembrane protein 234 [Source:HGNC Symbol;Acc:HGNC:28837]
ENSSSCG00000003620	TRIM62	ssc-miR-149,ssc-miR-362,ssc-miR-145-3p,ssc-miR-7857-3p,ssc-miR-212,ssc-miR-7135-5p,novel_204,ssc-miR-320,novel_319,ssc-miR-7138-5p,novel_107,novel_568,ssc-miR-1343,novel_550,ssc-miR-1285,novel_72,ssc-miR-365-5p,ssc-miR-181b,novel_417,ssc-miR-339-3p,ssc-miR-652,novel_2,novel_309,ssc-miR-4334-3p,novel_120,novel_348,ssc-miR-4331,ssc-miR-181d-5p,novel_538,novel_205,ssc-miR-138,novel_303,ssc-miR-338,n…	family with sequence similarity 167 member B [Source:HGNC Symbol;Acc:HGNC:28133]
ENSSSCG00000003627	ZMYM4	ssc-miR-218-5p,ssc-miR-345-5p	tripartite motif containing 62 [Source:HGNC Symbol;Acc:HGNC:25574]
ENSSSCG00000003629	AGO4	ssc-miR-191,ssc-miR-222,ssc-miR-107,novel_211,ssc-miR-34c,ssc-miR-139-5p,ssc-miR-129a-5p,ssc-miR-130a,ssc-miR-378,ssc-miR-499-5p,novel_173,ssc-miR-146a-5p,ssc-miR-421-5p,ssc-miR-363,ssc-miR-378b-3p,novel_334,ssc-miR-9843-3p,ssc-miR-345-3p,ssc-miR-421-3p,ssc-miR-7135-3p,ssc-miR-142-3p,ssc-miR-1306-5p,ssc-miR-221-5p,ssc-miR-7137-5p,novel_439,novel_361,ssc-miR-148a-3p,ssc-miR-28-3p,novel_316,ssc-miR…	zinc finger MYM-type containing 4 [Source:HGNC Symbol;Acc:HGNC:13055]
ENSSSCG00000003633	TEKT2	novel_222,ssc-miR-1306-5p	argonaute 4, RISC catalytic component [Source:HGNC Symbol;Acc:HGNC:18424]
ENSSSCG00000003634	ADPRHL2	ssc-miR-339-3p,ssc-miR-9851-3p,ssc-miR-133a-3p,novel_541,ssc-miR-671-5p,ssc-miR-1306-5p,ssc-miR-151-5p,novel_536,ssc-miR-9820-5p,ssc-miR-383,novel_242,ssc-miR-7,novel_390,novel_489,ssc-miR-885-3p,novel_488	tektin 2 [Source:HGNC Symbol;Acc:HGNC:11725]
ENSSSCG00000003642	INPP5B	novel_535,ssc-miR-15a,ssc-miR-29c,novel_542,ssc-miR-22-3p,ssc-miR-133a-5p,novel_577,ssc-miR-497,novel_420,ssc-miR-361-3p,novel_317,ssc-miR-424-5p,ssc-miR-15b,novel_591,ssc-miR-16,ssc-miR-195,ssc-miR-9788-3p,novel_509,novel_440,ssc-miR-491,ssc-miR-143-3p,novel_451,ssc-miR-29b,ssc-miR-187,ssc-miR-542-3p	ADP-ribosylhydrolase like 2 [Source:HGNC Symbol;Acc:HGNC:21304]
ENSSSCG00000003643	SF3A3	ssc-miR-30c-1-3p,ssc-miR-499-5p,novel_235,ssc-miR-98,novel_148,ssc-miR-652,ssc-let-7a,ssc-miR-30c-3p,novel_246,ssc-let-7i,ssc-let-7d-5p,ssc-miR-1285,ssc-let-7f,ssc-let-7c,ssc-let-7e,ssc-miR-532-5p,ssc-miR-1839-5p,ssc-let-7g,ssc-miR-338,ssc-miR-1343	inositol polyphosphate-5-phosphatase B [Source:HGNC Symbol;Acc:HGNC:6077]
ENSSSCG00000003645	UTP11L	novel_353,ssc-miR-499-5p,ssc-miR-1839-3p,ssc-miR-1306-5p,novel_361,ssc-miR-148a-3p,ssc-miR-148b-3p,novel_488,ssc-miR-152,novel_573,ssc-miR-545-3p	splicing factor 3a subunit 3 [Source:HGNC Symbol;Acc:HGNC:10767]
ENSSSCG00000003648	RRAGC	ssc-miR-2411,ssc-miR-9851-3p	UTP11-like, U3 small nucleolar ribonucleoprotein (yeast) [Source:HGNC Symbol;Acc:HGNC:24329]
ENSSSCG00000003651	RHBDL2	novel_203,novel_488,ssc-miR-769-3p,ssc-miR-22-3p,novel_593,ssc-miR-664-3p,ssc-miR-21,ssc-miR-181a,novel_347,ssc-miR-383,ssc-miR-215,novel_502,novel_202,novel_455,novel_215,novel_472,novel_594,novel_528,novel_481,ssc-miR-199b-3p,ssc-miR-186,novel_211,novel_520,ssc-miR-429,novel_2,novel_542,ssc-miR-450b-3p,ssc-miR-181d-5p,ssc-miR-4331,novel_538,ssc-miR-122,novel_148,ssc-miR-708-3p,novel_290,novel_3…	Ras related GTP binding C [Source:HGNC Symbol;Acc:HGNC:19902]
ENSSSCG00000003652	AKIRIN1	ssc-miR-7857-3p,novel_599,ssc-miR-140-3p,ssc-miR-132,novel_472,ssc-miR-186,ssc-miR-199b-3p,novel_258,ssc-miR-545-5p,novel_502,novel_455,ssc-miR-181a,novel_278,novel_340,novel_249,novel_265,ssc-miR-326,novel_446,ssc-miR-1306-5p,ssc-miR-181b,novel_417,ssc-miR-7137-5p,ssc-miR-339-3p,ssc-miR-150,ssc-miR-218-5p,ssc-miR-2320-5p,ssc-miR-345-3p,novel_573,novel_367,ssc-miR-181d-5p,novel_128,ssc-miR-27b-3p…	rhomboid like 2 [Source:HGNC Symbol;Acc:HGNC:16083]
ENSSSCG00000003653	NDUFS5	ssc-miR-30a-3p,ssc-miR-184,novel_307,novel_440,novel_239,ssc-miR-214,ssc-miR-30e-3p	akirin 1 [Source:HGNC Symbol;Acc:HGNC:25744]
ENSSSCG00000003654	MACF1	novel_235,ssc-miR-361-3p,ssc-miR-383,ssc-miR-19a,novel_196,novel_577,novel_254,novel_249,ssc-miR-664-3p,ssc-miR-19b,ssc-miR-185,novel_220,novel_258,ssc-miR-101,ssc-miR-138,novel_215,ssc-miR-885-5p,ssc-miR-628,ssc-miR-122,novel_591,novel_148,novel_535,ssc-miR-652,novel_390,novel_407,novel_311,novel_446,novel_166,novel_417,novel_557,ssc-miR-935,novel_440,novel_568	NADH:ubiquinone oxidoreductase subunit S5 [Source:HGNC Symbol;Acc:HGNC:7712]
ENSSSCG00000003660	PABPC4	ssc-miR-499-5p,ssc-miR-215,ssc-miR-148a-5p,novel_353,ssc-miR-450b-5p,ssc-miR-192	microtubule-actin crosslinking factor 1 [Source:HGNC Symbol;Acc:HGNC:13664]
ENSSSCG00000003667	TRIT1	novel_203,ssc-miR-20b,novel_265,ssc-miR-450b-3p,ssc-miR-22-3p,ssc-miR-128,novel_235,novel_348,ssc-miR-106a,novel_242,novel_353,ssc-miR-146b,novel_368,ssc-miR-9820-5p,novel_321,novel_597,ssc-miR-146a-5p,ssc-miR-28-5p,ssc-miR-219b-3p,novel_290,ssc-miR-17-5p,ssc-miR-2320-5p,novel_202,novel_107,ssc-miR-20a,ssc-miR-24-3p,ssc-miR-708-5p,novel_380,ssc-miR-186,ssc-miR-130b	poly(A) binding protein cytoplasmic 4 [Source:HGNC Symbol;Acc:HGNC:8557]
ENSSSCG00000003669	MFSD2A	ssc-miR-2320-5p,ssc-miR-1343,novel_193,ssc-miR-7137-3p,ssc-miR-24-3p,ssc-miR-212,ssc-miR-331-3p,novel_429,ssc-miR-199b-3p,ssc-miR-221-5p,novel_497,ssc-miR-9-1,ssc-miR-214,ssc-miR-27b-3p,ssc-miR-27a,ssc-miR-9,novel_194,ssc-miR-7138-5p,novel_290,ssc-miR-328	tRNA isopentenyltransferase 1 [Source:HGNC Symbol;Acc:HGNC:20286]
ENSSSCG00000003670	RLF	ssc-miR-4331,ssc-miR-181d-5p,ssc-miR-628,ssc-miR-181a,novel_148,novel_347,ssc-miR-532-3p,ssc-miR-29c,ssc-miR-429,ssc-miR-769-3p,novel_2,novel_467,ssc-miR-29b,ssc-miR-142-3p,ssc-miR-29a,novel_446,ssc-miR-181b,ssc-miR-671-5p,novel_138,ssc-miR-26a	major facilitator superfamily domain containing 2A [Source:HGNC Symbol;Acc:HGNC:25897]
ENSSSCG00000003673	CEP192	ssc-miR-450b-5p,ssc-miR-335,novel_568,novel_601,novel_429	rearranged L-myc fusion [Source:HGNC Symbol;Acc:HGNC:10025]
ENSSSCG00000003684	MTCL1	ssc-miR-181b,ssc-miR-148a-3p,ssc-miR-9851-3p,ssc-miR-542-3p,ssc-miR-142-3p,novel_367,novel_454,ssc-miR-532-5p,ssc-miR-363,ssc-miR-30c-5p,novel_353,novel_173,ssc-miR-30e-5p,ssc-miR-181d-5p,ssc-miR-148a-5p,ssc-miR-130a,novel_211,ssc-miR-4334-3p,ssc-miR-130b,ssc-miR-30d,novel_427,ssc-miR-7135-5p,ssc-miR-7141-5p,novel_509,novel_499,ssc-miR-92b-3p,ssc-miR-181a,ssc-miR-493-5p,ssc-miR-7138-5p,novel_207,…	centrosomal protein 192 [Source:HGNC Symbol;Acc:HGNC:25515]
ENSSSCG00000003691	MYL12B	ssc-miR-450b-5p,ssc-miR-122,ssc-miR-320,novel_454,ssc-miR-1343,ssc-miR-9843-3p,novel_107,ssc-miR-23a,ssc-miR-493-3p,ssc-miR-191	microtubule crosslinking factor 1 [Source:HGNC Symbol;Acc:HGNC:29121]
ENSSSCG00000003692	-	novel_564,ssc-miR-383,novel_508,ssc-miR-455-5p,novel_488,novel_449,novel_545,novel_586,ssc-miR-133a-5p,ssc-miR-151-3p,ssc-miR-365-5p,ssc-miR-140-3p,novel_179,novel_451,ssc-miR-17-3p,ssc-miR-1343,ssc-miR-9788-3p	myosin light chain 12B [Source:HGNC Symbol;Acc:HGNC:29827]
ENSSSCG00000003693	MYOM1	ssc-miR-532-5p,novel_440,ssc-miR-1306-5p,ssc-miR-130b,ssc-miR-148a-3p,novel_387,ssc-miR-187,novel_528,ssc-miR-19b,ssc-miR-19a,ssc-miR-148b-3p,ssc-miR-130a,ssc-miR-2411,ssc-miR-152,ssc-miR-628,ssc-miR-9820-5p	myosin regulatory light chain 2 protein isoform 1 [Source:RefSeq peptide;Acc:NP_001038037]
ENSSSCG00000003694	EMILIN2	novel_472,ssc-miR-1306-5p,ssc-miR-326,ssc-miR-1285,ssc-miR-331-3p,ssc-miR-150,ssc-miR-671-5p,novel_417,ssc-miR-195,novel_557,ssc-miR-16,ssc-miR-345-3p,ssc-miR-361-3p,ssc-miR-15b,ssc-miR-424-5p,novel_492,ssc-miR-15a,novel_289,ssc-miR-497	myomesin 1 [Source:HGNC Symbol;Acc:HGNC:7613]
ENSSSCG00000003698	ADCYAP1	ssc-miR-138,novel_179,ssc-miR-133b,ssc-miR-4338,ssc-miR-135	elastin microfibril interfacer 2 [Source:HGNC Symbol;Acc:HGNC:19881]
ENSSSCG00000003699	GREB1L	novel_509,ssc-let-7g,ssc-miR-140-3p,novel_472,ssc-miR-7857-3p,novel_594,ssc-miR-185,novel_430,ssc-miR-320,novel_473,ssc-miR-30a-5p,novel_488,novel_278,novel_194,ssc-miR-32,ssc-miR-219b-3p,ssc-miR-30c-5p,ssc-miR-7140-3p,ssc-let-7e,ssc-miR-204,ssc-miR-491,ssc-miR-7137-3p,ssc-miR-326,ssc-miR-181b,novel_520,ssc-miR-30c-3p,ssc-let-7a,novel_2,ssc-let-7d-5p,ssc-miR-151-3p,ssc-miR-324,novel_348,ssc-miR-3…	adenylate cyclase activating polypeptide 1 [Source:HGNC Symbol;Acc:HGNC:241]
ENSSSCG00000003701	SNRPD1	novel_506,ssc-miR-140-3p,novel_527,ssc-miR-186,ssc-miR-10a-5p,ssc-miR-320,ssc-miR-155-5p,ssc-miR-708-5p,ssc-miR-145-5p,ssc-miR-29c,novel_249,novel_574,novel_560,ssc-miR-424-5p,ssc-miR-15b,ssc-miR-16,novel_537,ssc-miR-195,ssc-miR-10b,novel_454,novel_367,ssc-miR-29b,novel_361,ssc-miR-27b-3p,ssc-miR-425-5p,ssc-miR-107,ssc-miR-15a,novel_197,novel_246,ssc-miR-497,novel_155,ssc-miR-27a,novel_353,ssc-mi…	growth regulation by estrogen in breast cancer 1 like [Source:HGNC Symbol;Acc:HGNC:31042]
ENSSSCG00000003702	GATA6	ssc-miR-196b-5p,ssc-miR-30c-1-3p,ssc-miR-4331,ssc-miR-378,ssc-miR-181d-5p,ssc-miR-196a,novel_128,ssc-miR-30c-3p,ssc-miR-27b-3p,ssc-miR-128,novel_486,ssc-miR-143-5p,ssc-miR-27a,ssc-miR-326,ssc-miR-181b,ssc-miR-425-3p,ssc-miR-493-3p,ssc-miR-10b,novel_537,ssc-miR-935,novel_536,ssc-miR-378b-3p,ssc-miR-217,ssc-miR-2320-5p,ssc-miR-542-5p,ssc-miR-181a,ssc-miR-92b-3p,novel_347,novel_488,ssc-miR-10a-3p,no…	small nuclear ribonucleoprotein D1 polypeptide [Source:HGNC Symbol;Acc:HGNC:11158]
ENSSSCG00000003705	CABLES1	ssc-miR-7135-5p,ssc-miR-20a,ssc-miR-140-3p,ssc-miR-155-3p,ssc-miR-320,novel_430,ssc-miR-574,ssc-miR-149,ssc-miR-146b,ssc-miR-7138-5p,ssc-miR-194b-5p,ssc-miR-328,ssc-miR-15b,novel_508,ssc-miR-31,novel_488,novel_203,novel_577,novel_545,novel_72,novel_407,novel_255,novel_179,ssc-miR-542-3p,ssc-miR-16,ssc-miR-17-5p,ssc-miR-195,novel_568,ssc-miR-18b,ssc-miR-30c-1-3p,ssc-miR-30c-3p,ssc-miR-15a,ssc-miR-…	GATA binding protein 6 [Source:HGNC Symbol;Acc:HGNC:4174]
ENSSSCG00000003707	NPC1	ssc-miR-874,ssc-miR-210,novel_286,novel_254,novel_2,ssc-miR-135,ssc-miR-429,ssc-miR-9860-5p,ssc-miR-185,novel_313,novel_242,novel_574,ssc-miR-30b-3p,novel_407,novel_235	Cdk5 and Abl enzyme substrate 1 [Source:HGNC Symbol;Acc:HGNC:25097]
ENSSSCG00000003708	ANKRD29	ssc-miR-23b,novel_313,ssc-miR-106a,novel_597,ssc-miR-27b-3p,ssc-miR-34c,ssc-miR-194a,ssc-miR-23a,ssc-miR-27a,novel_374,ssc-miR-30e-3p,novel_407,ssc-miR-153,ssc-miR-34a,ssc-miR-150,ssc-miR-17-5p,ssc-miR-493-3p,novel_537,ssc-miR-2320-5p,ssc-miR-421-3p,novel_421,ssc-miR-2320-3p,ssc-miR-194b-5p,ssc-miR-30a-3p,novel_508,ssc-miR-383,novel_558,ssc-miR-125b,novel_239,novel_488,ssc-miR-505,novel_340,novel…	NPC intracellular cholesterol transporter 1 [Source:HGNC Symbol;Acc:HGNC:7897]
ENSSSCG00000003710	TTC39C	novel_290,novel_148,ssc-miR-664-5p,novel_242,ssc-miR-106a,ssc-miR-23b,novel_353,novel_374,novel_155,ssc-miR-130a,ssc-miR-27a,novel_467,ssc-miR-425-5p,ssc-miR-27b-3p,novel_2,ssc-miR-429,novel_330,novel_520,ssc-miR-23a,ssc-miR-221-5p,ssc-miR-339-3p,ssc-miR-140-5p,novel_193,novel_454,novel_421,ssc-miR-9788-3p,ssc-miR-2320-5p,ssc-miR-532-5p,ssc-miR-4338,ssc-miR-17-5p,ssc-miR-205,ssc-miR-383,ssc-miR-4…	ankyrin repeat domain 29 [Source:HGNC Symbol;Acc:HGNC:27110]
ENSSSCG00000003712	OSBPL1A	novel_128,ssc-miR-181a,ssc-miR-493-5p,ssc-miR-499-5p,ssc-miR-181d-5p,novel_409,ssc-miR-769-5p,ssc-miR-374a-5p,novel_155,novel_265,ssc-miR-145-5p,ssc-miR-199b-3p,novel_382,ssc-miR-181b,ssc-miR-369,ssc-miR-1839-5p,novel_537,ssc-miR-545-5p,ssc-miR-196b-3p	tetratricopeptide repeat domain 39C [Source:HGNC Symbol;Acc:HGNC:26595]
ENSSSCG00000003713	IMPACT	ssc-miR-30b-3p,novel_574,ssc-miR-32,novel_305,novel_564,novel_508,novel_570,ssc-miR-29c,novel_203,ssc-miR-148b-5p,novel_401,ssc-miR-769-3p,novel_340,ssc-miR-874,novel_254,novel_577,novel_249,novel_227,novel_460,ssc-miR-132,ssc-miR-320,novel_521,ssc-miR-124a,ssc-miR-101,novel_258,ssc-miR-196b-3p,novel_298,ssc-miR-744,ssc-miR-145-3p,novel_215,novel_303,ssc-miR-30c-1-3p,novel_128,ssc-miR-450b-5p,nov…	oxysterol binding protein like 1A [Source:HGNC Symbol;Acc:HGNC:16398]
ENSSSCG00000003718	TAF4B	ssc-miR-16,ssc-miR-10b,ssc-miR-195,ssc-miR-30c-5p,ssc-miR-204,ssc-miR-1285,ssc-miR-221-3p,ssc-miR-7142-3p,novel_407,novel_382,ssc-miR-148a-3p,ssc-miR-222,novel_449,ssc-miR-107,ssc-miR-139-5p,ssc-miR-15a,novel_287,novel_542,ssc-miR-497,ssc-miR-628,ssc-miR-30e-5p,ssc-miR-7144-5p,ssc-miR-103,ssc-miR-450b-5p,novel_258,novel_578,ssc-miR-545-5p,ssc-miR-338,ssc-miR-132,ssc-miR-320,novel_527,ssc-miR-30d,…	impact RWD domain protein [Source:HGNC Symbol;Acc:HGNC:20387]
ENSSSCG00000003721	CHST9	novel_511,novel_440,novel_298,ssc-miR-363,novel_258,ssc-miR-545-5p,ssc-miR-187,novel_427,ssc-miR-92a,novel_594,novel_72,ssc-miR-331-3p,ssc-miR-221-3p,ssc-miR-151-3p,novel_593,novel_552,ssc-miR-222,novel_488,novel_287,ssc-miR-340,ssc-miR-1271,novel_377,novel_508,ssc-miR-92b-3p,ssc-miR-32,ssc-miR-365-3p	TATA-box binding protein associated factor 4b [Source:HGNC Symbol;Acc:HGNC:11538]
ENSSSCG00000003729	RNF125	novel_560,novel_574,novel_508,ssc-miR-424-5p,ssc-miR-15b,ssc-miR-30a-5p,novel_278,novel_577,novel_547,ssc-miR-22-3p,novel_249,novel_402,novel_528,ssc-miR-185,ssc-miR-30d,ssc-miR-124a,novel_258,novel_346,ssc-miR-30e-5p,novel_538,ssc-miR-421-5p,novel_591,ssc-miR-103,ssc-miR-15a,ssc-miR-107,ssc-miR-222,ssc-miR-497,ssc-miR-129a-5p,ssc-miR-221-3p,ssc-miR-17-3p,ssc-miR-195,ssc-miR-16,ssc-miR-204,ssc-mi…	carbohydrate sulfotransferase 9 [Source:HGNC Symbol;Acc:HGNC:19898]
ENSSSCG00000003730	RNF138	ssc-miR-30e-3p,ssc-miR-29b,ssc-miR-1306-5p,ssc-miR-26a,ssc-miR-4338,ssc-miR-532-5p,ssc-miR-345-5p,ssc-miR-205,ssc-miR-374a-3p,ssc-miR-106a,ssc-miR-1,novel_368,novel_353,novel_173,ssc-miR-499-5p,ssc-miR-30e-5p,novel_246,ssc-miR-130a,ssc-miR-191,ssc-miR-23a,ssc-miR-139-5p,ssc-miR-30d,ssc-miR-130b,ssc-miR-708-5p,ssc-miR-183,ssc-miR-7138-3p,ssc-miR-24-3p,ssc-miR-424-5p,ssc-miR-499-3p,ssc-miR-30a-3p,n…	ring finger protein 125 [Source:HGNC Symbol;Acc:HGNC:21150]
ENSSSCG00000003733	KLHL14	novel_454,ssc-miR-9843-3p,novel_334,ssc-miR-218-5p,ssc-miR-363,novel_316,novel_596,ssc-miR-7137-5p,novel_382,novel_361,ssc-miR-7142-3p,novel_424,ssc-miR-326,novel_471,novel_542,novel_2,ssc-miR-429,novel_128,ssc-miR-450b-5p,novel_321,ssc-miR-28-5p,ssc-miR-769-5p,ssc-miR-335,ssc-miR-1839-5p,ssc-miR-374b-5p,novel_594,ssc-miR-92a,ssc-miR-708-5p,ssc-miR-320,novel_472,ssc-miR-199a-5p,ssc-miR-199b-5p,no…	ring finger protein 138 [Source:HGNC Symbol;Acc:HGNC:17765]
ENSSSCG00000003739	ZNF397	ssc-miR-30e-3p,novel_424,ssc-miR-29b,ssc-miR-1306-5p,ssc-miR-6782-3p,ssc-miR-221-5p,novel_361,ssc-miR-542-3p,ssc-miR-339-3p,ssc-miR-9851-3p,ssc-miR-532-5p,ssc-miR-345-5p,ssc-miR-16,novel_537,ssc-miR-493-3p,ssc-miR-195,ssc-miR-24-1-5p,novel_421,ssc-miR-217,ssc-miR-204,novel_367,ssc-miR-30c-1-3p,novel_160,novel_2,ssc-miR-652,novel_330,ssc-miR-429,ssc-miR-30c-3p,ssc-miR-15a,ssc-miR-194a,ssc-miR-139-…	kelch like family member 14 [Source:HGNC Symbol;Acc:HGNC:29266]
ENSSSCG00000003740	ZSCAN30	ssc-miR-9843-3p,novel_421,ssc-miR-362,ssc-miR-150,ssc-miR-92a,ssc-miR-155-3p,novel_417,novel_506,ssc-miR-1306-5p,novel_467,novel_545,novel_577,novel_246,ssc-miR-148b-5p,ssc-miR-455-5p,novel_278,novel_289,ssc-miR-505,ssc-miR-214,ssc-miR-92b-3p,novel_591,ssc-miR-664-5p,ssc-miR-499-3p,ssc-miR-383,ssc-miR-532-3p,ssc-miR-361-3p,ssc-miR-1839-3p,novel_313	zinc finger protein 397 [Source:HGNC Symbol;Acc:HGNC:18818]
ENSSSCG00000003743	GALNT1	novel_309,ssc-miR-15a,ssc-let-7a,novel_374,ssc-miR-497,ssc-miR-143-5p,ssc-let-7d-5p,novel_538,novel_348,ssc-miR-23b,novel_290,ssc-miR-30c-5p,ssc-miR-195,ssc-let-7e,ssc-miR-16,novel_251,ssc-miR-1343,novel_573,ssc-miR-34a,ssc-miR-30a-5p,novel_488,novel_577,novel_593,ssc-miR-9820-5p,ssc-miR-15b,ssc-miR-9810-3p,novel_286,novel_511,ssc-let-7g,novel_502,novel_227,novel_429,ssc-miR-145-5p,novel_594,ssc-…	zinc finger and SCAN domain containing 30 [Source:HGNC Symbol;Acc:HGNC:33517]
ENSSSCG00000003746	RPSA	novel_520	polypeptide N-acetylgalactosaminyltransferase 1 [Source:HGNC Symbol;Acc:HGNC:4123]
ENSSSCG00000003749	PIK3C3	ssc-miR-9851-3p,novel_421,novel_593	ribosomal protein SA [Source:HGNC Symbol;Acc:HGNC:6502]
ENSSSCG00000003755	MCOLN2	ssc-miR-23a,ssc-miR-128,ssc-miR-450b-3p,ssc-miR-23b,ssc-miR-769-5p,ssc-miR-500,ssc-miR-7144-5p,ssc-miR-664-5p,ssc-miR-532-5p,ssc-miR-450c-3p,novel_557,novel_537,ssc-miR-9788-3p,novel_367,novel_440,ssc-miR-30e-3p,ssc-miR-7137-3p,ssc-miR-199a-3p,ssc-miR-17-3p,novel_488,novel_432,ssc-miR-148b-5p,novel_203,novel_369,ssc-miR-30a-3p,novel_570,novel_305,novel_258,ssc-miR-145-3p,novel_298,ssc-miR-212,ssc…	phosphatidylinositol 3-kinase catalytic subunit type 3 [Source:HGNC Symbol;Acc:HGNC:8974]
ENSSSCG00000003756	LPAR3	novel_486,ssc-miR-128,novel_542,novel_374,novel_155,ssc-miR-143-5p,ssc-miR-222,novel_287,ssc-miR-423-5p,novel_353,ssc-miR-671-3p,ssc-miR-4331,ssc-miR-26a,novel_454,ssc-miR-2320-5p,ssc-miR-217,ssc-miR-221-3p,ssc-miR-486,novel_424,ssc-miR-664-3p,novel_249,ssc-miR-199b-5p,novel_545,ssc-miR-455-5p,ssc-miR-499-3p,novel_508,novel_347,novel_307,ssc-miR-374a-5p,novel_560,ssc-miR-493-5p,ssc-miR-145-3p,nov…	mucolipin 2 [Source:HGNC Symbol;Acc:HGNC:13357]
ENSSSCG00000003761	ADGRL2	novel_584,ssc-miR-335,ssc-miR-545-5p,ssc-miR-374b-5p,ssc-miR-126-5p,ssc-miR-182,ssc-miR-186,ssc-miR-133a-3p,novel_430,novel_541,novel_460,ssc-miR-140-3p,novel_586,novel_278,ssc-miR-15b,ssc-miR-424-5p,novel_508,ssc-miR-30a-3p,novel_384,ssc-miR-374a-5p,novel_454,ssc-miR-421-3p,novel_470,ssc-miR-217,ssc-miR-195,ssc-miR-493-3p,ssc-miR-16,ssc-miR-17-3p,novel_175,novel_407,novel_255,ssc-miR-30e-3p,nove…	lysophosphatidic acid receptor 3 [Source:HGNC Symbol;Acc:HGNC:14298]
ENSSSCG00000003764	PTGFR	novel_432,ssc-miR-19a,ssc-miR-339-5p,novel_196,ssc-miR-148b-3p,ssc-miR-20b,ssc-miR-152,ssc-miR-210,novel_517,ssc-miR-664-3p,novel_560,novel_574,novel_508,novel_570,novel_258,ssc-miR-182,novel_578,novel_509,ssc-miR-145-3p,novel_502,ssc-miR-20a,ssc-miR-7857-3p,ssc-miR-19b,novel_224,ssc-miR-145-5p,ssc-miR-185,ssc-miR-155-5p,novel_430,ssc-miR-202-5p,novel_541,ssc-miR-10a-5p,ssc-miR-4334-3p,ssc-miR-65…	adhesion G protein-coupled receptor L2 [Source:HGNC Symbol;Acc:HGNC:18582]
ENSSSCG00000003766	DNAJB4	ssc-miR-204,ssc-miR-30c-5p,ssc-miR-545-5p,ssc-miR-195,ssc-miR-101,ssc-miR-16,ssc-miR-30d,ssc-miR-320,ssc-miR-148a-3p,ssc-miR-497,ssc-miR-152,ssc-miR-30b-5p,novel_520,ssc-miR-15a,ssc-miR-30a-5p,ssc-miR-148b-3p,ssc-miR-107,ssc-miR-424-5p,ssc-miR-383,ssc-miR-103,ssc-miR-15b,novel_508,ssc-miR-30e-5p	prostaglandin F receptor [Source:HGNC Symbol;Acc:HGNC:9600]
ENSSSCG00000003770	MIGA1	ssc-miR-421-3p,ssc-miR-16,ssc-miR-195,ssc-miR-7137-5p,novel_596,ssc-miR-221-3p,ssc-miR-545-3p,ssc-miR-130a,novel_374,ssc-miR-497,ssc-miR-222,ssc-miR-107,ssc-miR-15a,ssc-miR-28-5p,novel_244,ssc-miR-103,novel_321,ssc-miR-126-5p,ssc-miR-101,ssc-miR-130b,novel_224,ssc-miR-708-5p,novel_594,ssc-miR-19b,novel_249,ssc-miR-139-3p,ssc-miR-664-3p,ssc-miR-125a,novel_586,ssc-miR-19a,novel_488,novel_570,ssc-mi…	DnaJ heat shock protein family (Hsp40) member B4 [Source:HGNC Symbol;Acc:HGNC:14886]
ENSSSCG00000003772	ZZZ3	ssc-miR-374a-5p,ssc-miR-196b-5p,novel_574,ssc-miR-1,ssc-miR-378,ssc-miR-181d-5p,ssc-miR-148a-5p,ssc-miR-196a,ssc-miR-499-3p,ssc-miR-181a,ssc-miR-27b-3p,novel_278,novel_211,ssc-miR-148b-5p,ssc-miR-27a,novel_227,ssc-miR-181b,ssc-miR-4338,ssc-miR-935,novel_521,novel_536,ssc-miR-378b-3p,novel_421,novel_293,novel_440	mitoguardin 1 [Source:HGNC Symbol;Acc:HGNC:24741]
ENSSSCG00000003775	RABGGTB	ssc-miR-181a,ssc-miR-193a-3p,novel_384,ssc-miR-7138-5p,ssc-miR-181d-5p,ssc-miR-151-3p,novel_246,ssc-miR-128,ssc-miR-152,ssc-miR-7142-5p,ssc-miR-129a-3p,ssc-miR-148b-3p,novel_520,novel_412,ssc-miR-186,ssc-miR-148a-3p,ssc-miR-671-5p,ssc-miR-181b,ssc-miR-150,novel_402,ssc-miR-7134-5p,ssc-miR-7137-3p,novel_179,ssc-miR-1296-5p,ssc-miR-338	zinc finger ZZ-type containing 3 [Source:HGNC Symbol;Acc:HGNC:24523]
ENSSSCG00000003776	ACADM	ssc-miR-545-3p,ssc-miR-142-5p,novel_455,ssc-miR-26a,ssc-miR-429,novel_2,ssc-miR-129a-3p,ssc-miR-153,novel_128	Rab geranylgeranyltransferase, beta subunit [Source:HGNC Symbol;Acc:HGNC:9796]
ENSSSCG00000003778	LHX8	ssc-miR-30d,ssc-miR-30a-3p,ssc-miR-708-3p,ssc-miR-106a,ssc-miR-30e-3p,ssc-miR-30e-5p,ssc-miR-20a,ssc-miR-30b-5p,ssc-miR-20b,ssc-miR-182,ssc-miR-17-5p,ssc-miR-30c-5p,ssc-miR-139-5p,ssc-miR-30a-5p	Medium-chain specific acyl-CoA dehydrogenase, mitochondrial [Source:UniProtKB/Swiss-Prot;Acc:P41367]
ENSSSCG00000003780	CRYZ	ssc-miR-450c-3p,ssc-miR-935,ssc-miR-378b-3p,ssc-miR-24-1-5p,novel_446,ssc-miR-7135-5p,ssc-miR-24-2-5p,ssc-miR-142-3p,novel_451,novel_175,ssc-miR-202-5p,ssc-miR-320,ssc-miR-455-3p,ssc-miR-153,novel_278,novel_2,novel_309,ssc-miR-455-5p,ssc-miR-133a-5p,novel_593,novel_545,novel_313,ssc-miR-378,novel_570,novel_558	LIM homeobox 8 [Source:HGNC Symbol;Acc:HGNC:28838]
ENSSSCG00000003787	ZRANB2	ssc-miR-451,ssc-miR-30a-3p,ssc-miR-135,novel_432,ssc-miR-148b-5p,ssc-miR-664-3p,novel_577,ssc-miR-24-2-5p,ssc-miR-140-3p,novel_460,ssc-miR-545-5p,ssc-miR-124a,ssc-miR-27b-5p,ssc-miR-500,ssc-miR-378,ssc-miR-148a-5p,novel_591,ssc-miR-421-5p,novel_148,ssc-miR-139-5p,novel_520,ssc-miR-128,ssc-miR-30e-3p,ssc-miR-1285,novel_446,ssc-miR-7135-3p,novel_380,ssc-miR-345-5p,ssc-miR-140-5p,ssc-miR-378b-3p,nov…	crystallin zeta [Source:HGNC Symbol;Acc:HGNC:2419]
ENSSSCG00000003790	ANKRD13C	ssc-miR-26a,ssc-miR-140-5p,novel_421,ssc-miR-9843-3p,ssc-miR-363,ssc-miR-374a-3p,ssc-miR-493-3p,novel_361,novel_166,ssc-miR-17-3p,ssc-miR-199a-3p,ssc-miR-30e-3p,ssc-miR-29b,novel_246,ssc-miR-450b-3p,ssc-miR-130a,ssc-miR-193a-5p,ssc-miR-106a,novel_368,novel_353,ssc-miR-196b-5p,ssc-miR-196a,ssc-miR-126-5p,ssc-miR-196b-3p,ssc-miR-124a,ssc-miR-199b-3p,novel_527,ssc-miR-130b,ssc-miR-671-5p,novel_541,s…	zinc finger RANBP2-type containing 2 [Source:HGNC Symbol;Acc:HGNC:13058]
ENSSSCG00000003791	SRSF11	novel_586,ssc-miR-152,ssc-miR-1271,ssc-miR-29c,novel_488,ssc-miR-339-5p,ssc-miR-148b-3p,ssc-miR-383,ssc-miR-424-5p,ssc-miR-15b,ssc-miR-194b-5p,ssc-miR-493-5p,novel_235,novel_515,ssc-miR-708-5p,novel_224,novel_594,ssc-miR-10a-5p,ssc-miR-155-3p,novel_527,novel_227,ssc-miR-183,ssc-miR-545-3p,ssc-miR-497,ssc-miR-15a,ssc-miR-194a,novel_520,ssc-miR-4334-3p,ssc-miR-425-5p,novel_321,novel_148,ssc-miR-28-…	ankyrin repeat domain 13C [Source:HGNC Symbol;Acc:HGNC:25374]
ENSSSCG00000003792	LRRC40	ssc-miR-450b-3p,ssc-miR-545-3p,novel_323,ssc-miR-505,novel_488,novel_203,novel_520,novel_508,novel_597,ssc-miR-664-5p,ssc-miR-421-5p,ssc-miR-181a,novel_305,ssc-miR-181d-5p,ssc-miR-1839-5p,novel_455,ssc-miR-204,ssc-miR-421-3p,ssc-miR-545-5p,ssc-miR-181b,novel_361,ssc-miR-155-3p,novel_594,novel_424	serine and arginine rich splicing factor 11 [Source:HGNC Symbol;Acc:HGNC:10782]
ENSSSCG00000003795	WLS	ssc-miR-331-3p,ssc-miR-29b,novel_361,novel_284,novel_596,ssc-miR-4338,ssc-miR-10b,ssc-miR-1468,novel_334,ssc-miR-140-5p,ssc-miR-26a,ssc-miR-345-3p,ssc-miR-9843-3p,novel_368,ssc-miR-7144-5p,novel_148,ssc-miR-222,novel_287,ssc-miR-128,ssc-miR-7142-5p,ssc-miR-27a,ssc-miR-129a-5p,ssc-miR-132,novel_468,novel_224,novel_528,novel_578,ssc-miR-124a,novel_346,ssc-miR-9785-5p,novel_303,ssc-miR-335,ssc-miR-2…	leucine rich repeat containing 40 [Source:HGNC Symbol;Acc:HGNC:26004]
ENSSSCG00000003797	DIRAS3	novel_488,novel_278,ssc-miR-27b-3p,ssc-miR-34c,ssc-miR-664-3p,ssc-miR-27a,ssc-miR-181d-5p,novel_173,ssc-miR-532-3p,novel_508,ssc-miR-499-3p,ssc-miR-383,ssc-miR-181a,novel_128,novel_148,ssc-miR-493-3p,novel_429,novel_179,ssc-miR-140-3p,ssc-miR-7135-3p,ssc-miR-181b,novel_527,novel_594,ssc-miR-34a	wntless Wnt ligand secretion mediator [Source:HGNC Symbol;Acc:HGNC:30238]
ENSSSCG00000003798	SERBP1	ssc-miR-769-3p	DIRAS family, GTP-binding RAS-like 3 [Source:HGNC Symbol;Acc:HGNC:687]
ENSSSCG00000003799	IL12RB2	ssc-miR-9785-5p,novel_584,ssc-miR-204,novel_367,novel_578,ssc-miR-10b,ssc-miR-493-3p,novel_557,ssc-miR-10a-5p,novel_441,ssc-miR-34a,novel_166,ssc-miR-24-3p,novel_424,ssc-miR-140-3p,novel_593,novel_517,ssc-miR-129a-3p,ssc-miR-191,novel_492,ssc-miR-34c,ssc-miR-499-3p,novel_347,novel_420,ssc-miR-2320-3p,ssc-miR-196b-5p,ssc-miR-196a,ssc-miR-4331,ssc-miR-7138-5p,novel_173	SERPINE1 mRNA binding protein 1 [Source:HGNC Symbol;Acc:HGNC:17860]
ENSSSCG00000003801	IL23R	novel_384,novel_574,novel_560,ssc-miR-7138-5p,novel_508,novel_196,novel_203,ssc-miR-10a-3p,ssc-miR-199b-5p,ssc-miR-7138-3p,ssc-miR-199a-5p,novel_227,ssc-miR-671-5p,ssc-miR-423-3p,ssc-miR-138,novel_202,novel_509,ssc-miR-1,novel_242,ssc-miR-30c-1-3p,novel_597,novel_290,novel_148,novel_128,ssc-miR-450b-5p,ssc-miR-30c-3p,novel_330,ssc-miR-7134-3p,novel_486,novel_390,ssc-miR-450b-3p,novel_446,ssc-miR-…	interleukin 12 receptor subunit beta 2 [Source:HGNC Symbol;Acc:HGNC:5972]
ENSSSCG00000003805	PDE4B	ssc-miR-30c-1-3p,ssc-miR-140-3p,ssc-miR-1,novel_377,ssc-miR-124a,ssc-miR-126-5p,ssc-miR-149,ssc-miR-30c-3p,ssc-miR-744,novel_90,ssc-miR-421-3p,ssc-miR-26a,novel_197,ssc-miR-331-5p	interleukin 23 receptor [Source:HGNC Symbol;Acc:HGNC:19100]
ENSSSCG00000003806	LEPROT	novel_407,novel_255,ssc-miR-221-3p,novel_179,ssc-miR-1285,ssc-miR-326,ssc-miR-331-3p,ssc-miR-7137-5p,novel_222,ssc-miR-374a-3p,ssc-miR-17-5p,ssc-miR-24-1-5p,ssc-miR-491,ssc-miR-204,ssc-miR-30c-1-3p,ssc-miR-106a,novel_597,novel_205,ssc-miR-340,ssc-miR-30c-3p,ssc-miR-652,novel_330,ssc-miR-222,ssc-miR-130a,ssc-miR-296-3p,ssc-miR-143-5p,novel_246,ssc-miR-7141-5p,novel_472,ssc-miR-20a,ssc-miR-24-2-5p,…	cAMP-specific 3',5'-cyclic phosphodiesterase 4B isoform 1 [Source:RefSeq peptide;Acc:NP_001123491]
ENSSSCG00000003807	DNAJC6	ssc-miR-532-5p,ssc-miR-9843-3p,ssc-miR-1285,novel_424,novel_382,novel_528,ssc-miR-339-3p,ssc-miR-429,ssc-miR-9-1,novel_2,ssc-miR-148b-5p,ssc-miR-133b,novel_249,novel_471,ssc-miR-9,ssc-miR-1,ssc-miR-148a-5p,ssc-miR-421-5p	Sus scrofa leptin receptor overlapping transcript (LEPROT), mRNA. [Source:RefSeq mRNA;Acc:NM_001145388]
ENSSSCG00000003808	-	novel_390,ssc-miR-130a,ssc-miR-497,ssc-miR-107,ssc-miR-129a-3p,ssc-miR-194a,ssc-miR-15a,ssc-miR-708-3p,novel_290,novel_377,ssc-miR-103,novel_368,novel_193,ssc-miR-374b-3p,ssc-miR-2320-5p,ssc-miR-204,ssc-miR-16,novel_322,novel_557,ssc-miR-195,ssc-miR-374a-3p,ssc-miR-9851-3p,novel_380,novel_166,novel_326,novel_72,novel_179,ssc-miR-486,novel_249,ssc-miR-664-3p,novel_194,novel_265,ssc-miR-505,novel_3…	DnaJ heat shock protein family (Hsp40) member C6 [Source:HGNC Symbol;Acc:HGNC:15469]
ENSSSCG00000003811	ROR1	novel_446,ssc-miR-1285,novel_72,novel_550,ssc-miR-365-5p,novel_179,ssc-miR-7137-3p,ssc-miR-150,ssc-miR-153,ssc-miR-16,ssc-miR-30c-5p,ssc-miR-195,novel_107,ssc-miR-204,ssc-miR-148a-5p,ssc-miR-103,novel_244,novel_597,ssc-miR-708-3p,ssc-miR-423-5p,novel_290,novel_128,ssc-miR-122,ssc-miR-27b-3p,ssc-miR-219a,ssc-miR-9-1,novel_309,ssc-miR-15a,novel_374,ssc-miR-497,novel_227,ssc-miR-10a-5p,ssc-miR-186,n…	adenylate kinase isoenzyme 4, mitochondrial [Source:RefSeq peptide;Acc:NP_001038062]
ENSSSCG00000003812	PGM1	ssc-miR-7135-5p,ssc-miR-331-3p,ssc-miR-7138-3p,novel_227,ssc-miR-582,ssc-miR-30d,novel_412,novel_204,ssc-miR-185,ssc-miR-9851-3p,ssc-miR-124a,novel_202,ssc-miR-1343,ssc-miR-21,novel_173,ssc-miR-30e-5p,novel_235,ssc-miR-7144-5p,ssc-miR-219b-3p,novel_148,ssc-miR-193a-3p,ssc-miR-30a-5p,novel_211	receptor tyrosine kinase like orphan receptor 1 [Source:HGNC Symbol;Acc:HGNC:10256]
ENSSSCG00000003815	ALG6	ssc-miR-296-3p,novel_246,ssc-miR-23a,novel_520,ssc-miR-34c,ssc-miR-107,ssc-miR-103,ssc-miR-4331,ssc-miR-181d-5p,novel_242,ssc-miR-23b,novel_454,ssc-miR-9843-3p,ssc-miR-26a,novel_557,ssc-miR-34a,ssc-miR-181b,ssc-miR-1306-5p,novel_451,novel_424,ssc-miR-199b-5p,ssc-miR-125a,ssc-miR-133a-5p,ssc-miR-361-5p,ssc-miR-769-3p,novel_488,ssc-miR-125b,novel_347,ssc-miR-181a,novel_235,novel_138,ssc-miR-155-3p,…	phosphoglucomutase 1 [Source:HGNC Symbol;Acc:HGNC:8905]
ENSSSCG00000003816	ATG4C	novel_148,novel_353,novel_197,ssc-miR-9,ssc-miR-27a,ssc-miR-7,ssc-miR-505,ssc-miR-9-1,novel_449,ssc-miR-27b-3p,novel_541,novel_380,ssc-miR-1285,novel_179,ssc-miR-1839-5p,novel_346,ssc-miR-369,ssc-miR-217,ssc-miR-149,ssc-miR-374b-5p	ALG6, alpha-1,3-glucosyltransferase [Source:HGNC Symbol;Acc:HGNC:23157]
ENSSSCG00000003820	USP1	novel_574,novel_409,novel_206,ssc-miR-30a-3p,novel_488,novel_473,novel_203,ssc-miR-148b-5p,novel_547,ssc-miR-212,ssc-miR-140-3p,ssc-miR-145-5p,novel_594,ssc-miR-126-5p,novel_515,ssc-miR-124a,ssc-miR-145-3p,novel_511,ssc-miR-23b,novel_353,novel_148,ssc-miR-191,ssc-miR-23a,ssc-miR-450b-3p,novel_197,ssc-miR-30e-3p,novel_72,novel_424,ssc-miR-7137-5p,ssc-miR-450c-3p,ssc-miR-935,ssc-miR-9860-5p,ssc-miR…	autophagy related 4C cysteine peptidase [Source:HGNC Symbol;Acc:HGNC:16040]
ENSSSCG00000003821	KANK4	ssc-miR-1271,novel_287,novel_155,ssc-miR-22-3p,ssc-miR-331-3p,ssc-miR-500,ssc-miR-1,ssc-miR-423-5p	ubiquitin specific peptidase 1 [Source:HGNC Symbol;Acc:HGNC:12607]
ENSSSCG00000003825	CYP2J2	ssc-miR-143-5p,novel_384,novel_368,novel_179,novel_222,ssc-miR-320,ssc-miR-150,ssc-miR-17-3p	KN motif and ankyrin repeat domains 4 [Source:HGNC Symbol;Acc:HGNC:27263]
ENSSSCG00000003826	HOOK1	novel_179,ssc-miR-221-3p,ssc-miR-7135-3p,novel_446,ssc-miR-192,ssc-miR-30c-5p,ssc-miR-450c-3p,ssc-miR-532-5p,ssc-miR-363,ssc-let-7e,novel_421,ssc-miR-9843-3p,ssc-miR-9788-3p,ssc-miR-30e-5p,ssc-miR-196b-5p,ssc-miR-1,ssc-miR-708-3p,ssc-miR-429,novel_449,ssc-miR-222,ssc-let-7a,novel_2,ssc-let-7d-5p,novel_390,ssc-let-7c,ssc-let-7f,ssc-miR-92a,ssc-miR-185,novel_541,ssc-miR-30d,ssc-miR-545-5p,ssc-miR-2…	-
ENSSSCG00000003830	MYSM1	ssc-miR-212,novel_472,novel_460,novel_412,novel_430,ssc-miR-185,novel_594,novel_258,novel_584,novel_384,ssc-miR-30b-3p,novel_508,novel_488,ssc-miR-148b-5p,novel_517,ssc-miR-326,ssc-miR-221-3p,novel_361,ssc-miR-218-5p,novel_557,novel_568,ssc-miR-491,novel_454,novel_353,ssc-miR-148a-5p,ssc-miR-103,novel_160,ssc-miR-193a-5p,novel_2,ssc-miR-222,ssc-miR-429,ssc-miR-107,novel_197,novel_471,ssc-miR-96-5…	hook microtubule tethering protein 1 [Source:HGNC Symbol;Acc:HGNC:19884]
ENSSSCG00000003831	OMA1	ssc-miR-125a,novel_402,ssc-miR-125b	Myb like, SWIRM and MPN domains 1 [Source:HGNC Symbol;Acc:HGNC:29401]
ENSSSCG00000003833	DAB1	novel_303,ssc-miR-9785-5p,ssc-miR-1839-5p,ssc-miR-182,ssc-miR-455-3p,novel_468,ssc-miR-187,novel_541,novel_220,ssc-miR-132,ssc-miR-183,ssc-miR-7138-3p,ssc-miR-29a,ssc-miR-2411,ssc-miR-92b-5p,ssc-miR-29c,novel_432,ssc-miR-181a,novel_305,ssc-miR-383,ssc-miR-424-5p,novel_570,ssc-miR-532-3p,ssc-miR-30a-3p,novel_317,novel_409,novel_454,ssc-miR-421-3p,ssc-miR-345-3p,novel_367,ssc-miR-140-5p,ssc-miR-493…	OMA1 zinc metallopeptidase [Source:HGNC Symbol;Acc:HGNC:29661]
ENSSSCG00000003834	C8B	novel_564,ssc-miR-532-3p,novel_305,ssc-miR-500,novel_368,ssc-miR-499-5p,ssc-miR-450b-3p,ssc-miR-545-3p,novel_278,ssc-miR-129a-3p,novel_433,novel_203,ssc-miR-199b-3p,novel_204,novel_222,novel_224,ssc-miR-183,ssc-miR-331-3p,ssc-miR-24-3p,ssc-miR-138,ssc-miR-2320-5p,ssc-miR-217,ssc-miR-196b-3p,ssc-miR-450c-3p	disabled homolog 1 [Source:RefSeq peptide;Acc:NP_001090911]
ENSSSCG00000003835	C8A	ssc-miR-218-5p,ssc-miR-2411,novel_573,novel_384,novel_235,novel_179,novel_527,novel_175	complement component C8 beta chain precursor [Source:RefSeq peptide;Acc:NP_001090920]
ENSSSCG00000003837	PRKAA2	ssc-miR-450a,ssc-miR-744,ssc-miR-338,novel_258,ssc-miR-545-5p,ssc-miR-130b,ssc-miR-7141-5p,ssc-miR-1296-5p,ssc-miR-140-3p,ssc-miR-30b-5p,novel_249,ssc-miR-152,ssc-miR-148b-3p,novel_473,ssc-miR-30a-3p,ssc-miR-450c-5p,novel_334,ssc-miR-421-3p,ssc-miR-7140-3p,ssc-miR-30c-5p,ssc-miR-148a-3p,ssc-miR-17-3p,ssc-miR-1285,ssc-miR-30e-3p,ssc-miR-365-5p,ssc-miR-128,ssc-miR-27a,ssc-miR-130a,ssc-miR-27b-3p,ss…	complement component C8 alpha chain precursor [Source:RefSeq peptide;Acc:NP_001090919]
ENSSSCG00000003839	PLPP3	ssc-miR-497,ssc-miR-195,ssc-miR-15a,novel_289,ssc-miR-16,novel_258,ssc-miR-708-5p,novel_321,ssc-miR-15b,ssc-miR-424-5p,ssc-miR-155-3p,ssc-miR-28-5p,ssc-miR-1285	protein kinase AMP-activated catalytic subunit alpha 2 [Source:HGNC Symbol;Acc:HGNC:9377]
ENSSSCG00000003842	TTC22	ssc-miR-146a-5p,ssc-miR-383,ssc-miR-664-5p,novel_239,ssc-miR-146b,ssc-miR-769-5p,ssc-miR-7138-5p,ssc-miR-615,ssc-miR-7,ssc-miR-129a-5p,ssc-miR-769-3p,novel_535,ssc-miR-1271,ssc-miR-133b,ssc-miR-202-5p,novel_175,ssc-miR-339-3p,novel_446,ssc-miR-140-3p,novel_255,ssc-miR-338,novel_584	phospholipid phosphatase 3 [Source:HGNC Symbol;Acc:HGNC:9229]
[truncated: 6,520 more rows]
